# Supplementary material for: Polymorphism and phase transformation in the dimethyl sulfoxide solvate of 2,3,5,6-tetra­fluoro-1,4-di­iodo­benzene
Source: Acta Crystallogr C Struct Chem. 2020 Apr 30;76(Pt 5):524–9. doi: 10.1107/S2053229620005690 (PMC7199196; doi:10.1107/S2053229620005690)
Supplement: Supplementary file 1 [file c-76-00524-sup1.cif]

##############################################################################
#                                                                            #
# This CIF contains the data in a paper accepted for publication in          #
# Acta Crystallographica Section C. It conforms to the requirements of       #
# Notes for Authors for Acta Crystallographica Section C, and has been       #
# peer reviewed under the auspices of the IUCr Commission on Journals.       #
#                                                                            #
# Full details of the Crystallographic Information File format               #
# are given in the paper "The Crystallographic Information File (CIF):       #
# a New Standard Archive File for Crystallography" by S. R. Hall, F. H.      #
# Allen and I. D. Brown [Acta Cryst. (1991), A47, 655-685].                  #
#                                                                            #
# The current version of the core CIF dictionary is obtainable from          #
# ftp://ftp.iucr.org/pub/cif_core.dic.                                       #
#                                                                            #
# Software is freely available for graphical display of the structure(s)     #
# in this CIF. For information consult the CIF software page                 #
# http://www.iucr.org/resources/cif/software.                                #
#                                                                            #
# This file may be used for bona fide research purposes within the           #
# scientific community so long as proper attribution is given to the journal # 
# article from which it was obtained.                                        #
#                                                                            #
##############################################################################
data_Form_II
_audit_creation_method     SHELXL-2018/1
_chemical_name_systematic
;
2,3,5,6-Tetrafluoro-1,4-diiodobenzene dimethyl sulfoxide
;
_chemical_name_common     ?
_chemical_formula_moiety     'C6 F4 I2, C2 H6 O S'
_chemical_formula_sum     'C8 H6 F4 I2 O S'
_chemical_formula_iupac     'C6 F4 I2, C2 H6 O S'
_chemical_formula_weight     479.99
_chemical_melting_point     ?
_space_group_crystal_system     orthorhombic
_space_group_name_H-M_alt     'P n m a'
_space_group_name_Hall     '-P 2ac 2n'
loop_
    _space_group_symop_operation_xyz
    'x, y, z'
    '-x+1/2, -y, z+1/2'
    '-x, y+1/2, -z'
    'x+1/2, -y+1/2, -z+1/2'
    '-x, -y, -z'
    'x-1/2, y, -z-1/2'
    'x, -y-1/2, z'
    '-x-1/2, y-1/2, z-1/2'
_cell_length_a     12.8308(6)
_cell_length_b     21.3307(12)
_cell_length_c     4.6463(2)
_cell_angle_alpha     90
_cell_angle_beta     90
_cell_angle_gamma     90
_cell_volume     1271.65(11)
_cell_formula_units_Z     4
_cell_measurement_reflns_used     21867
_cell_measurement_theta_min     1.00
_cell_measurement_theta_max     27.48
_cell_measurement_temperature     180(2)
_exptl_crystal_description     block
_exptl_crystal_colour     colourless
_exptl_crystal_size_max     0.140
_exptl_crystal_size_mid     0.140
_exptl_crystal_size_min     0.140
_exptl_crystal_density_diffrn     2.507
_exptl_crystal_density_meas     ?
_exptl_crystal_density_method     ?
_exptl_crystal_F_000     880
_exptl_absorpt_coefficient_mu     5.135
_exptl_absorpt_correction_type     multi-scan
_exptl_absorpt_process_details
;
(SORTAV; Blessing, 1995)
;
_exptl_absorpt_correction_T_min     0.411
_exptl_absorpt_correction_T_max     0.464
_diffrn_ambient_temperature     180(2)
_diffrn_source     'fine-focus sealed tube'
_diffrn_radiation_type     MoK\a
_diffrn_radiation_wavelength     0.71073
_diffrn_measurement_device_type     'Nonius KappaCCD'
_diffrn_measurement_method     '\w and \f-scans'
_diffrn_detector_area_resol_mean     ?
_diffrn_reflns_number     7999
_diffrn_reflns_av_R_equivalents     0.0489
_diffrn_reflns_av_unetI/netI     0.0406
_diffrn_reflns_theta_min     3.706
_diffrn_reflns_theta_max     27.484
_diffrn_reflns_theta_full     25.242
_diffrn_measured_fraction_theta_max     0.979
_diffrn_measured_fraction_theta_full     0.997
_diffrn_reflns_limit_h_min     -16
_diffrn_reflns_limit_h_max     16
_diffrn_reflns_limit_k_min     -27
_diffrn_reflns_limit_k_max     21
_diffrn_reflns_limit_l_min     -6
_diffrn_reflns_limit_l_max     6
_refine_special_details     ?
_reflns_number_total     1463
_reflns_number_gt     952
_reflns_threshold_expression     'I > 2\s(I)'
_refine_ls_structure_factor_coef     Fsqd
_refine_ls_matrix_type     full
_refine_ls_R_factor_all     0.0637
_refine_ls_R_factor_gt     0.0333
_refine_ls_wR_factor_gt     0.0747
_refine_ls_wR_factor_ref     0.0862
_refine_ls_goodness_of_fit_ref     1.013
_refine_ls_restrained_S_all     1.013
_refine_ls_number_reflns     1463
_refine_ls_number_parameters     83
_refine_ls_number_restraints     0
_refine_ls_hydrogen_treatment     constr
_refine_ls_weighting_scheme     calc
_refine_ls_weighting_details
                      'w=1/[\s^2^(Fo^2^)+(0.0432P)^2^] where P=(Fo^2^+2Fc^2^)/3'
_atom_sites_solution_hydrogens     geom
_atom_sites_solution_primary     dual
_atom_sites_solution_secondary     difmap
_refine_ls_shift/su_max     0.001
_refine_ls_shift/su_mean     0.000
_refine_diff_density_max     1.011
_refine_diff_density_min     -1.265
_refine_ls_extinction_method     none
_refine_ls_extinction_coef     .
loop_
    _atom_type_symbol
    _atom_type_description
    _atom_type_scat_dispersion_real
    _atom_type_scat_dispersion_imag
    _atom_type_scat_source
    C C 0.0033 0.0016 'International Tables Vol C Tables 4.2.6.8 and 6.1.1.4'
    H H 0.0000 0.0000 'International Tables Vol C Tables 4.2.6.8 and 6.1.1.4'
    F F 0.0171 0.0103 'International Tables Vol C Tables 4.2.6.8 and 6.1.1.4'
    I I -0.4742 1.8119 'International Tables Vol C Tables 4.2.6.8 and 6.1.1.4'
    S S 0.1246 0.1234 'International Tables Vol C Tables 4.2.6.8 and 6.1.1.4'
    O O 0.0106 0.0060 'International Tables Vol C Tables 4.2.6.8 and 6.1.1.4'
_computing_data_collection
;
COLLECT (Nonius, 1998)
;
_computing_cell_refinement
;
HKL SCALEPACK (Otwinowski & Minor, 1997)
;
_computing_data_reduction
;
HKL DENZO and SCALEPACK (Otwinowski & Minor, 1997)
;
_computing_structure_solution
;
SHELXT (Sheldrick, 2015a)
;
_computing_structure_refinement
;
SHELXL2018 (Sheldrick, 2015b)
;
_computing_molecular_graphics
;
Mercury (Macrae <i>et al.</i>, 2020)
;
_computing_publication_material
;
SHELXL2018 (Sheldrick, 2015b)
;
loop_
    _atom_site_type_symbol
    _atom_site_label
    _atom_site_fract_x
    _atom_site_fract_y
    _atom_site_fract_z
    _atom_site_U_iso_or_equiv
    _atom_site_adp_type
    _atom_site_calc_flag
    _atom_site_occupancy
    _atom_site_disorder_assembly
    _atom_site_disorder_group
    I I1 0.38600(2) 0.63930(2) 0.24280(5) 0.03540(15) Uani d 1 . .
    F F3 0.69292(19) 0.46774(12) 0.1884(5) 0.0431(7) Uani d 1 . .
    F F2 0.60539(19) 0.57331(13) 0.3762(7) 0.0494(7) Uani d 1 . .
    C C1 0.4543(3) 0.55611(18) 0.0978(9) 0.0299(10) Uani d 1 . .
    C C2 0.5514(3) 0.5373(2) 0.1889(9) 0.0337(10) Uani d 1 . .
    C C3 0.5972(3) 0.4832(2) 0.0928(9) 0.0341(10) Uani d 1 . .
    S S1 0.1684(3) 0.750000 0.5001(8) 0.0401(14) Uani d 0.424(5) A 1
    O O1 0.2819(4) 0.750000 0.4285(11) 0.0624(15) Uani d 0.424(5) A 1
    C C4 0.1438(4) 0.8137(3) 0.7210(9) 0.0539(16) Uani d 0.424(5) A 1
    H H4A 0.069619 0.814606 0.770785 0.081 Uiso calc 0.424(5) A 1
    H H4B 0.185406 0.810022 0.897090 0.081 Uiso calc 0.424(5) A 1
    H H4C 0.162495 0.852417 0.620054 0.081 Uiso calc 0.424(5) A 1
    S S1A 0.2350(2) 0.750000 0.7040(6) 0.0357(10) Uani d 0.576(5) A 2
    O O1A 0.2819(4) 0.750000 0.4285(11) 0.0624(15) Uani d 0.576(5) A 2
    C C4A 0.1438(4) 0.8137(3) 0.7210(9) 0.0539(16) Uani d 0.576(5) A 2
    H H4D 0.110604 0.814285 0.910876 0.081 Uiso calc 0.576(5) A 2
    H H4E 0.180572 0.853344 0.689187 0.081 Uiso calc 0.576(5) A 2
    H H4F 0.090487 0.808153 0.572122 0.081 Uiso calc 0.576(5) A 2
loop_
    _atom_site_aniso_label
    _atom_site_aniso_U_11
    _atom_site_aniso_U_22
    _atom_site_aniso_U_33
    _atom_site_aniso_U_12
    _atom_site_aniso_U_13
    _atom_site_aniso_U_23
    I1 0.0367(2) 0.0246(2) 0.0449(3) 0.00355(11) 0.00368(13) -0.00443(13)
    F3 0.0317(14) 0.0379(16) 0.0597(16) 0.0061(12) -0.0097(12) -0.0088(12)
    F2 0.0490(15) 0.0381(17) 0.0610(18) 0.0041(13) -0.0148(14) -0.0193(16)
    C1 0.028(2) 0.022(2) 0.039(3) 0.0015(19) 0.005(2) -0.0002(19)
    C2 0.037(2) 0.027(2) 0.037(3) -0.004(2) -0.0025(19) -0.003(2)
    C3 0.031(2) 0.034(3) 0.038(3) 0.001(2) -0.002(2) 0.000(2)
    S1 0.053(3) 0.032(2) 0.035(2) 0.000 0.006(2) 0.000
    O1 0.067(3) 0.026(3) 0.094(4) 0.000 0.045(3) 0.000
    C4 0.050(3) 0.045(4) 0.066(4) 0.011(3) 0.011(2) -0.009(3)
    S1A 0.0364(17) 0.0259(16) 0.045(2) 0.000 -0.0053(13) 0.000
    O1A 0.067(3) 0.026(3) 0.094(4) 0.000 0.045(3) 0.000
    C4A 0.050(3) 0.045(4) 0.066(4) 0.011(3) 0.011(2) -0.009(3)
_geom_special_details
;
All esds (except the esd in the dihedral angle between two l.s. planes)
are estimated using the full covariance matrix.  The cell esds are taken
into account individually in the estimation of esds in distances, angles
and torsion angles; correlations between esds in cell parameters are only
used when they are defined by crystal symmetry.  An approximate (isotropic)
treatment of cell esds is used for estimating esds involving l.s. planes.
;
loop_
    _geom_bond_atom_site_label_1
    _geom_bond_atom_site_label_2
    _geom_bond_site_symmetry_2
    _geom_bond_distance
    _geom_bond_publ_flag
    I1 C1 . 2.090(4) ?
    I1 O1 . 2.847(2) ?
    F3 C3 . 1.347(5) ?
    F2 C2 . 1.351(5) ?
    C1 C2 . 1.376(6) ?
    C1 C3 5_665 1.386(6) ?
    C2 C3 . 1.371(6) ?
    S1 O1 . 1.494(6) ?
    S1 C4 7_575 1.731(6) ?
    S1 C4 . 1.731(6) ?
    C4 H4A . 0.9800 ?
    C4 H4B . 0.9800 ?
    C4 H4C . 0.9800 ?
    S1A O1A . 1.414(5) ?
    S1A C4A . 1.794(6) ?
    C4A H4D . 0.9800 ?
    C4A H4E . 0.9800 ?
    C4A H4F . 0.9800 ?
loop_
    _geom_angle_atom_site_label_1
    _geom_angle_atom_site_label_2
    _geom_angle_atom_site_label_3
    _geom_angle_site_symmetry_1
    _geom_angle_site_symmetry_3
    _geom_angle
    _geom_angle_publ_flag
    C1 I1 O1 . . 176.73(14) ?
    C2 C1 C3 . 5_665 116.9(4) ?
    C2 C1 I1 . . 121.8(3) ?
    C3 C1 I1 5_665 . 121.3(3) ?
    F2 C2 C3 . . 118.0(4) ?
    F2 C2 C1 . . 119.8(4) ?
    C3 C2 C1 . . 122.2(4) ?
    F3 C3 C2 . . 119.3(4) ?
    F3 C3 C1 . 5_665 119.8(4) ?
    C2 C3 C1 . 5_665 120.9(4) ?
    O1 S1 C4 . 7_575 108.1(3) ?
    O1 S1 C4 . . 108.1(3) ?
    C4 S1 C4 7_575 . 103.3(4) ?
    S1 O1 I1 . . 121.65(11) ?
    S1 C4 H4A . . 109.5 ?
    S1 C4 H4B . . 109.5 ?
    H4A C4 H4B . . 109.5 ?
    S1 C4 H4C . . 109.5 ?
    H4A C4 H4C . . 109.5 ?
    H4B C4 H4C . . 109.5 ?
    O1A S1A C4A . . 108.5(2) ?
    S1A C4A H4D . . 109.5 ?
    S1A C4A H4E . . 109.5 ?
    H4D C4A H4E . . 109.5 ?
    S1A C4A H4F . . 109.5 ?
    H4D C4A H4F . . 109.5 ?
    H4E C4A H4F . . 109.5 ?
loop_
    _geom_torsion_atom_site_label_1
    _geom_torsion_atom_site_label_2
    _geom_torsion_atom_site_label_3
    _geom_torsion_atom_site_label_4
    _geom_torsion_site_symmetry_1
    _geom_torsion_site_symmetry_2
    _geom_torsion_site_symmetry_3
    _geom_torsion_site_symmetry_4
    _geom_torsion
    _geom_torsion_publ_flag
    C3 C1 C2 F2 5_665 . . . -179.5(4) ?
    I1 C1 C2 F2 . . . . -0.3(6) ?
    C3 C1 C2 C3 5_665 . . . 1.4(7) ?
    I1 C1 C2 C3 . . . . -179.4(3) ?
    F2 C2 C3 F3 . . . . 0.3(6) ?
    C1 C2 C3 F3 . . . . 179.4(4) ?
    F2 C2 C3 C1 . . . 5_665 179.5(4) ?
    C1 C2 C3 C1 . . . 5_665 -1.5(8) ?
    C4 S1 O1 I1 7_575 . . . 47.4(4) ?
    C4 S1 O1 I1 . . . . 158.6(3) ?
_shelx_space_group_comment
;
The symmetry employed for this shelxl refinement is uniquely defined
by the following loop, which should always be used as a source of
symmetry information in preference to the above space-group names.
They are only intended as comments.
;
_shelx_estimated_absorpt_T_min     0.533
_shelx_estimated_absorpt_T_max     0.533
_shelx_hkl_file
;
   0  -4   0  819.42   38.02
   0  -5   0    3.60    1.50
   0  -6   0 1047.53   40.41
   0  -7   0   -1.20    1.80
   0  -8   0 3199.90  115.84
   0  -9   0    1.50    2.69
   0 -10   0 7392.97  271.06
   0 -11   0   17.10    6.01
   0 -12   0  683.41   29.63
   0 -13   0   -2.69    3.90
   0 -14   0 1867.88   81.32
   0 -15   0    6.69    4.56
   0  15   0   -1.50    4.80
   0 -16   0  249.41   13.21
   0  16   0  253.86   15.76
   0 -17   0   -5.18    4.57
   0  17   0   -3.00    5.70
   0  18   0 4158.34  197.91
   0 -18   0 3970.93  167.51
   0  19   0  -16.49    8.70
   0 -19   0   15.26    7.64
   0 -20   0  116.37   10.42
   0 -21   0   -3.67    5.81
   0 -22   0  657.81   38.25
   0 -23   0    6.11    7.33
   0 -24   0  200.25   19.03
   0 -25   0   11.00    8.87
   0 -26   0  458.04   36.27
   0 -27   0    9.46   10.68
   1   0   0    0.29    0.29
  -1   0   0   -0.29    0.29
   1   1   0    0.30    0.30
   1  -1   0   -0.30    0.30
  -1   1   0    0.00    0.30
   1  -1   0   -0.59    0.59
  -1   1   0   -0.59    0.59
  -1   1   0   -0.30    0.60
   1  -1   0    0.00    0.30
   1   2   0    1.55    0.62
  -1  -2   0    0.00    0.62
   1  -2   0    0.59    0.89
   1  -2   0   -1.84    0.62
  -1   2   0    0.29    0.59
  -1   3   0   -0.89    0.89
  -1  -3   0    0.93    0.93
   1  -3   0    1.79    1.18
   1   3   0    0.00    0.62
  -1  -4   0   -0.93    0.93
   1  -4   0    2.38    1.48
  -1   4   0    2.97    1.48
   1   4   0    0.92    0.92
  -1   5   0   -1.48    1.48
   1   5   0    1.83    1.22
  -1  -5   0    0.62    1.24
   1  -6   0   -1.50    1.50
  -1   6   0   -0.89    1.79
   1   6   0    1.83    1.52
   1  -7   0    2.10    1.80
   1   7   0    1.21    1.81
  -1   7   0    2.98    2.38
  -1   8   0   -3.29    2.09
   1   8   0    4.53    2.42
  -1   9   0   -2.98    2.68
   1   9   0   -1.51    2.72
  -1  -9   0   -0.92    2.46
   1  10   0   -0.30    2.42
  -1  10   0    2.98    2.98
  -1  11   0    0.00    3.59
   1  11   0   -0.30    3.02
   1 -12   0   -1.21    3.32
  -1  12   0    6.87    4.18
   1  12   0    0.00    3.61
   1  13   0    0.91    3.61
  -1  13   0   -3.00    3.89
   1 -13   0    5.14    3.63
   1  14   0   -0.30    3.92
  -1  14   0   -3.59    4.48
  -1 -14   0    3.06    3.36
  -1 -15   0   -0.62    3.68
   1  15   0    0.00    5.11
  -1  15   0    2.39    4.78
  -1  16   0   -0.30    6.28
   1  16   0   -3.31    4.22
  -1 -16   0   -1.22    3.68
   1 -16   0    4.26    4.56
  -1 -17   0    0.62    4.60
   1 -17   0   15.20    5.78
  -1  17   0   11.38    7.49
   1  17   0    1.50    6.32
  -1 -18   0    3.38    4.60
   1 -18   0    1.83    5.18
   1  18   0    0.60    5.72
  -1  18   0  -12.27    6.89
  -1 -19   0    0.62    4.60
   1 -19   0    5.18    5.80
   1  19   0   -7.21    8.71
  -1  19   0   41.01   10.49
   1  20   0    8.41    8.41
  -1 -20   0    0.00    4.91
   1 -20   0   -3.35    5.80
   1 -21   0    1.83    6.72
  -1 -21   0    0.92    5.52
  -1 -22   0   -1.22    6.14
   1 -22   0    2.14    6.72
  -1 -23   0   -6.75    6.75
   1 -23   0   -7.33    7.03
   1 -24   0   -0.62    8.25
  -1 -24   0    7.06    7.36
   1 -25   0   -1.22    9.17
  -1 -25   0    1.54    8.58
   1 -26   0   -0.60   10.38
  -1 -26   0   -3.36    9.20
   1 -27   0   -3.97   11.30
  -1 -27   0  -13.77    9.49
  -2   0   0    0.00    0.88
  -2   1   0  314.98   17.78
   2  -1   0 2308.37   68.60
   2   1   0   60.74    6.62
  -2  -1   0 2574.45   79.85
  -2   1   0 2114.41   86.38
  -2  -2   0  661.74   24.82
  -2   2   0  670.19   34.48
   2   2   0  374.71   26.81
   2  -2   0  644.42   26.07
  -2   2   0  238.37   14.55
  -2   2   0  538.15   20.11
  -2   3   0 2626.01  149.44
  -2   3   0 1717.03   68.86
   2   3   0 2540.75  143.75
   2  -3   0 2520.48   91.36
  -2  -3   0 2507.22  148.38
   2  -3   0 1676.92   84.79
   2  -4   0  824.58   33.02
  -2  -4   0  865.31   40.62
   2   4   0  885.68   51.83
  -2   4   0  863.53   30.01
   2  -4   0  885.55   51.20
  -2  -5   0 6750.05  318.27
   2   5   0 6982.95  365.81
  -2   5   0 6970.21  246.91
   2  -5   0 6977.76  306.69
   2  -5   0 6539.51  262.23
  -2   6   0  172.16    7.24
   2  -6   0  170.38    8.16
  -2  -6   0  185.63    8.83
   2   6   0  181.65    8.73
  -2  -7   0   32.59    2.51
   2   7   0   39.29    3.08
  -2   7   0   28.48    3.27
   2   8   0  175.86   10.47
   2  -8   0  178.84    9.08
  -2   8   0  195.15    8.45
  -2  -8   0  176.38    8.82
   2  -9   0 9316.87  364.92
  -2  -9   0 9093.20  399.18
  -2   9   0 9999.00  354.88
   2   9   0 9915.54  496.84
  -2 -10   0    3.43    3.75
   2  10   0    1.22    3.96
  -2  10   0    8.03    4.76
  -2 -11   0    3.42    2.48
   2  11   0    4.24    3.34
  -2  11   0   -0.89    3.88
  -2  12   0  182.15   10.24
  -2 -12   0  154.19    9.07
   2  12   0  174.95    9.80
   2  13   0 3204.65  163.77
  -2 -13   0 3092.44  122.44
  -2  13   0 3310.69  111.46
   2  14   0  464.08   24.21
  -2  14   0  440.59   28.87
  -2 -14   0  462.12   21.32
   2 -15   0 1102.38   45.88
   2  15   0 1244.71   55.13
  -2 -15   0 1107.05   48.33
  -2  15   0 1154.28   59.28
  -2 -16   0    8.99    4.97
  -2  16   0    0.00    5.68
   2  16   0   20.24    5.74
   2 -16   0   -3.04    4.56
  -2 -17   0  881.64   39.23
   2  17   0  924.01   51.36
  -2  17   0  910.28   51.96
   2 -17   0  909.11   40.09
  -2  18   0   62.76   10.47
   2 -18   0   16.44    5.18
  -2 -18   0   14.25    4.95
   2  18   0   18.40    6.33
   2  19   0 1066.29   54.25
   2 -19   0 1035.78   50.61
  -2 -19   0  998.25   48.85
   2  20   0  -10.24    8.13
  -2 -20   0    1.24    5.26
   2 -20   0    3.97    6.11
  -2 -21   0  241.90   17.43
   2  21   0  286.04   23.33
   2 -21   0  257.84   18.13
  -2 -22   0   70.17    8.99
   2 -22   0   73.68   10.41
  -2 -23   0 1232.40   71.76
   2 -23   0 1191.67   74.33
   2 -24   0   40.38   10.11
  -2 -24   0   34.27    8.65
   2 -25   0   30.29    9.19
  -2 -25   0   13.88    8.33
  -2 -26   0  -10.79   10.47
   2 -26   0   11.93   10.71
  -2 -27   0  509.63   53.43
   2 -27   0  553.89   41.85
   3   0   0   -1.17    1.17
   3   0   0    1.76    1.17
   3  -1   0    2.94    1.18
  -3   1   0    2.71    1.80
  -3  -1   0    1.17    0.88
   3  -1   0    2.68    1.50
   3  -2   0   -2.96    1.18
   3  -2   0    0.00    1.48
  -3   2   0    0.00    1.47
  -3   2   0    5.09    1.80
   3   2   0    1.54    1.22
  -3   2   0    2.42    1.21
  -3  -2   0    1.80    0.89
  -3   3   0    1.80    2.10
   3   3   0   -0.62    1.22
   3  -3   0    6.54    2.38
  -3   3   0    2.06    1.77
   3  -3   0   -0.89    1.48
  -3  -3   0    0.00    0.92
   3  -4   0    0.30    1.48
  -3  -4   0    1.24    0.92
   3  -4   0   -0.30    1.21
   3   4   0   -0.60    1.22
  -3   4   0   -0.91    1.81
  -3   4   0   -1.77    1.77
   3  -5   0    0.00    2.09
  -3  -5   0   -0.30    1.24
  -3   5   0    1.18    1.77
   3   5   0   -0.30    1.24
   3  -6   0   -3.32    2.12
  -3  -6   0    1.87    1.25
   3   6   0    0.00    1.55
  -3   6   0    7.99    2.67
   3  -7   0   -4.86    3.04
   3   7   0    1.24    1.87
  -3  -7   0   -0.95    1.56
  -3   7   0   -0.59    2.08
   3  -8   0   -1.80    1.80
   3   8   0    2.17    1.85
   3  -8   0    7.62    3.35
  -3   8   0   -0.30    2.37
  -3  -8   0    3.47    1.89
   3  -9   0    4.89    3.36
  -3   9   0   -0.30    2.97
   3   9   0    2.16    2.46
  -3  -9   0    2.21    1.89
  -3  10   0    2.97    3.56
  -3 -10   0    1.26    1.89
  -3  11   0   -1.20    3.86
   3  11   0    3.06    3.67
  -3 -11   0   -1.26    2.52
   3  12   0   -4.89    3.35
  -3  12   0   -1.20    3.86
  -3 -12   0    2.21    2.52
  -3 -13   0    2.84    2.84
  -3  13   0   -0.59    3.88
   3  13   0    0.30    3.96
  -3 -14   0    2.52    3.15
  -3  14   0   -2.09    4.77
   3  14   0    0.91    3.96
   3  15   0   -1.21    4.24
  -3 -15   0    3.14    3.14
   3 -15   0    1.83    3.94
  -3  15   0    1.48    5.07
   3  16   0    4.55    4.24
  -3 -16   0    1.88    3.46
  -3  16   0    1.20    6.56
  -3 -17   0   -5.97    4.09
  -3  17   0   15.22    8.36
   3 -17   0    8.53    5.48
   3  17   0   -2.72    5.15
   3  18   0   -7.56    5.44
  -3 -18   0    3.76    4.07
   3 -18   0    8.84    6.10
  -3 -19   0    1.56    4.07
   3  19   0   -1.51    6.35
   3 -19   0   -6.41    6.41
  -3 -20   0    0.00    4.69
   3  20   0    3.02    6.64
   3 -20   0    2.75    6.12
   3 -21   0    7.96    5.82
  -3 -21   0   -2.81    5.31
   3  21   0  -27.12   10.25
   3 -22   0   -1.84    7.36
  -3 -22   0    1.88    6.56
  -3 -23   0   12.79    8.11
   3 -23   0  -14.72    8.28
  -3 -24   0   -9.65    8.41
   3 -24   0    3.38    8.59
  -3 -25   0    1.25   10.57
   3 -25   0   -5.22    9.51
  -3 -26   0   -3.42   10.24
   3 -26   0    4.30   10.43
  -3 -27   0   -3.68   11.66
  -4   0   0 9271.49  525.53
   4   0   0 8774.51  435.00
   4   0   0 9075.97  518.24
  -4   1   0  411.27   15.23
   4  -1   0  399.70   18.23
   4   1   0  395.59   20.49
   4   1   0  413.88   26.26
  -4   1   0  394.81   21.26
   4   2   0   33.35    2.73
  -4  -2   0   29.27    2.38
  -4   2   0   27.81    2.40
   4  -2   0   29.53    2.67
  -4   2   0   35.27    2.94
   4  -2   0   32.67    3.27
  -4  -3   0   14.99    1.80
  -4   3   0   11.37    3.00
   4   3   0   12.30    1.85
   4  -3   0    7.99    2.08
  -4   3   0   18.25    2.35
  -4   3   0   13.42    1.52
  -4   4   0 6897.77  349.27
   4   4   0 6625.59  392.91
  -4   4   0 7336.51  246.46
  -4  -4   0 7033.88  311.59
   4  -4   0 6761.11  291.93
  -4  -5   0 1150.46   48.79
   4  -5   0 1119.17   43.10
   4  -5   0 1173.42   66.07
  -4   5   0 1138.40   50.69
   4   5   0 1128.82   83.68
   4  -5   0 1132.82   55.56
  -4   5   0 1198.04   39.07
   4  -6   0 1987.73   74.89
  -4  -6   0 1934.32   93.92
  -4   6   0 2058.36   69.33
   4  -6   0 2053.60   84.84
   4  -6   0 2128.14  118.57
   4   6   0 2119.41  136.48
  -4   6   0 2025.11   99.74
  -4  -7   0  166.46    7.52
  -4   7   0  166.25    8.37
   4  -7   0  160.49    8.16
   4   7   0  181.85   11.26
   4  -8   0 1563.69   86.15
  -4   8   0 1579.89   54.27
  -4  -8   0 1466.22   60.09
   4   8   0 1603.12   99.27
   4   9   0  173.28   10.00
  -4  -9   0  171.66    7.64
  -4   9   0  166.01    9.28
   4  -9   0  163.33   12.39
  -4 -10   0 1370.52   50.50
   4 -10   0 1418.34   53.76
   4  10   0 1528.07   83.85
  -4  10   0 1489.15   48.74
   4 -10   0 1333.45   57.11
  -4 -11   0  157.48    8.00
   4  11   0  168.65    9.93
   4 -11   0  146.29    9.11
  -4  11   0  159.22    9.58
   4 -11   0  172.61   10.70
  -4  12   0  701.39   27.56
   4  12   0  612.41   34.09
  -4 -12   0  594.90   23.27
   4 -12   0  628.53   44.64
   4 -12   0  585.52   27.53
   4 -13   0  252.96   12.55
   4 -13   0  240.92   14.18
  -4 -13   0  214.96   10.93
  -4  13   0  229.42   14.39
   4  13   0  241.10   14.82
   4 -14   0 3618.27  205.79
  -4 -14   0 3599.49  137.26
   4 -14   0 3460.75  131.37
   4  14   0 3721.98  200.25
  -4  14   0 3633.25  179.60
   4 -15   0   17.33    5.48
   4  15   0   19.51    5.19
   4 -15   0   13.64    6.06
  -4  15   0   28.61    7.15
  -4 -15   0   13.35    4.14
   4 -16   0   51.49    8.20
   4  16   0   53.25    7.92
   4 -16   0   44.50    7.32
  -4 -16   0   54.65    4.78
  -4  16   0   42.93    8.65
  -4 -17   0  156.21   10.87
   4 -17   0  184.86   15.31
   4 -17   0  173.73   14.40
   4  17   0  155.18   11.92
   4 -18   0 1697.74  134.16
  -4 -18   0 1771.43   90.86
   4 -18   0 1842.08   91.54
   4  18   0 1908.47  105.76
   4 -19   0   30.93    7.66
   4 -19   0   45.84   10.87
  -4 -19   0   24.71    6.65
   4  19   0   39.65    7.88
  -4 -20   0   -3.80    5.37
   4 -20   0    3.68    7.06
   4  20   0    0.30    8.16
  -4 -21   0   12.94    7.27
   4  21   0   23.84    9.66
   4 -21   0   23.64    8.59
   4 -22   0  943.64   49.12
  -4 -22   0  905.06   62.88
   4 -23   0  195.33   18.83
  -4 -23   0  198.88   18.96
  -4 -24   0  354.62   25.01
   4 -24   0  307.78   26.58
   4 -25   0   22.47   11.39
  -4 -25   0   18.81    9.41
  -4 -26   0  185.03   22.52
  -5   0   0   -1.81    1.81
   5   0   0    2.94    1.76
   5   1   0    0.89    1.77
   5  -1   0    0.88    2.06
   5  -1   0    0.59    2.05
   5   1   0   -1.76    1.76
  -5   1   0    0.60    2.71
   5   2   0   -0.29    1.47
   5   2   0    0.30    1.51
  -5   2   0    0.29    2.05
  -5   2   0   -2.40    2.10
  -5   2   0    0.00    1.79
   5  -2   0   -0.59    1.77
  -5  -3   0    0.00    1.48
   5  -3   0    0.59    2.08
  -5   3   0   -2.35    2.06
  -5   3   0    1.50    2.69
  -5   3   0    1.51    1.81
   5   3   0    1.54    1.54
  -5   4   0   -2.06    2.35
  -5   4   0   -0.92    1.52
   5  -4   0    1.77    2.65
  -5  -4   0   -0.30    1.50
   5  -4   0   -0.59    2.08
  -5   4   0   -1.79    2.68
   5   4   0   -2.16    1.84
  -5   5   0   -1.77    2.37
   5  -5   0   -1.20    2.68
  -5  -5   0    0.30    1.52
   5   5   0    2.14    1.83
  -5   5   0    3.88    3.59
   5  -5   0   -0.29    2.35
   5  -6   0   -3.84    2.94
   5   6   0    1.22    1.84
  -5   6   0   -1.20    2.69
  -5   6   0    0.29    2.96
   5  -6   0   -0.30    2.98
   5  -7   0   -0.30    1.20
  -5   7   0    4.51    3.61
  -5   7   0   -1.48    3.26
   5   7   0    1.24    1.85
   5  -7   0    0.30    2.69
   5  -7   0   -2.37    3.25
  -5  -7   0    1.24    1.54
   5  -8   0    2.96    3.85
   5  -8   0    1.21    1.51
  -5  -8   0   -1.85    1.85
   5   8   0    1.87    2.50
  -5   8   0   -1.18    3.26
   5  -9   0   -1.50    2.71
  -5   9   0    2.67    4.15
  -5  -9   0   -0.62    1.85
   5   9   0    0.00    2.18
   5  -9   0    0.60    1.81
   5  -9   0    2.67    4.15
  -5 -10   0    0.62    1.87
   5 -10   0    0.91    3.31
   5  10   0    0.00    2.50
  -5  10   0   -2.67    4.15
   5 -10   0   -0.59    4.45
  -5 -11   0    1.25    2.51
   5 -11   0   -0.30    2.72
   5 -11   0    3.57    5.06
  -5  11   0   -1.79    4.45
   5  11   0    2.48    3.10
  -5 -12   0   -0.63    2.52
  -5  12   0   -3.27    5.05
   5 -12   0    3.57    5.37
   5  12   0    3.40    3.71
   5 -13   0   -5.15    4.55
   5  13   0    4.01    4.63
  -5 -13   0   -0.95    2.85
   5 -13   0    4.18    5.98
  -5  13   0    1.48    4.17
   5  14   0    0.00    4.30
   5 -14   0   -5.16    3.65
  -5  14   0    6.54    6.26
   5 -14   0   -1.50    5.39
  -5 -14   0    5.40    3.18
   5 -15   0    1.50    5.69
  -5 -15   0    0.00    3.18
   5  15   0   -2.44    4.90
   5 -15   0    0.00    5.18
  -5  15   0   -0.89    6.85
   5  16   0   -0.92    4.57
   5 -16   0   -3.97    5.49
   5 -16   0    6.28    8.67
  -5 -16   0   -0.32    3.51
   5  17   0   -1.52    5.48
  -5 -17   0    0.00    4.14
   5 -17   0   -4.78    8.67
   5 -17   0   -6.12    6.43
   5  18   0   -0.30    6.99
  -5 -18   0   -1.59    4.47
   5 -18   0   91.45   13.80
   5 -18   0   -3.38    6.44
  -5 -19   0    0.96    4.45
   5  19   0    2.13    7.28
   5 -19   0    4.30    6.75
  -5 -20   0    3.50    5.09
   5  20   0    7.57    9.99
   5 -20   0    0.92    7.39
   5  21   0    4.23    9.37
  -5 -21   0   -2.22    5.09
   5 -21   0   -0.92    6.77
  -5 -22   0   -5.72    6.35
   5 -22   0   -6.16    8.63
  -5 -23   0    5.70    7.60
   5 -23   0   -2.16    8.63
  -5 -24   0    8.53    9.79
   5 -24   0    3.71    9.57
  -5 -25   0   -2.47   11.12
  -5 -26   0  -11.74   12.35
  -6   0   0 1503.83   79.39
   6   0   0 1448.73   70.20
   6   0   0 1333.86   92.86
  -6  -1   0 1575.29   84.88
   6   1   0 1616.49  116.50
   6  -1   0 1617.64  105.08
   6  -1   0 1535.33   73.31
   6   1   0 1583.91   86.36
  -6   1   0 1609.30   89.27
  -6   2   0   14.11    3.90
   6  -2   0    4.73    2.67
   6   2   0    0.00    2.10
   6   2   0   -1.47    2.06
  -6   2   0    5.95    2.38
   6   3   0  376.67   22.09
   6  -3   0  445.41   20.74
  -6   3   0  438.38   20.75
  -6   3   0  440.56   20.04
  -6   3   0  416.05   18.45
   6  -3   0  435.58   29.11
   6   3   0  442.86   33.69
   6  -4   0  479.55   24.34
  -6  -4   0  516.33   24.13
   6  -4   0  558.61   43.18
  -6   4   0  531.77   22.68
   6   4   0  542.05   45.64
  -6   4   0  569.80   27.08
  -6   4   0  531.82   22.75
  -6  -5   0 4873.07  220.76
   6   5   0 4828.50  320.88
   6  -5   0 4355.90  198.09
  -6   5   0 4621.33  208.00
  -6   5   0 5263.42  188.29
   6  -6   0   50.75    6.47
   6   6   0   47.94    3.98
  -6  -6   0   42.72    3.35
   6  -6   0   33.71    4.48
  -6   6   0   47.28    5.07
  -6   6   0   46.06    4.73
   6  -7   0  237.07   12.68
  -6  -7   0  270.81   15.68
  -6   7   0  248.00   12.54
   6  -7   0  267.67   19.46
   6   7   0  281.47   20.96
  -6   7   0  273.46   14.56
  -6   8   0  376.86   19.65
  -6  -8   0  346.60   19.76
   6   8   0  374.54   28.95
  -6   8   0  392.12   17.39
  -6   9   0 3979.16  137.68
  -6  -9   0 3817.40  185.21
   6  -9   0 3376.46  135.16
   6   9   0 3907.17  296.60
   6 -10   0  413.50   19.71
   6 -10   0  386.42   19.49
  -6 -10   0  407.39   20.58
   6 -10   0  396.60   32.76
   6  10   0  398.51   31.71
  -6  10   0  420.56   19.21
   6 -11   0   20.88    5.01
   6 -11   0   22.64    4.84
  -6 -11   0   83.26    4.69
  -6  11   0   19.00    5.94
   6 -11   0   30.99    2.72
   6  11   0   24.98    4.38
   6  12   0    4.05    3.73
  -6 -12   0    3.73    2.48
   6 -12   0    4.52    2.12
   6 -12   0   -0.59    4.72
  -6  12   0    1.79    5.65
  -6 -13   0 1597.87   72.63
   6 -13   0 1632.86  114.57
   6  13   0 1766.82  112.59
   6 -13   0 1725.61   85.68
   6 -13   0 1535.41   72.46
  -6  13   0 1669.27   80.31
   6  14   0  615.36   38.56
   6 -14   0  595.06   32.91
   6 -14   0  572.23   35.31
  -6 -14   0  569.22   27.35
  -6  14   0  576.75   31.53
   6  15   0  569.67   38.40
  -6 -15   0  530.83   22.52
   6 -15   0  524.18   35.02
  -6 -16   0   15.18    4.11
   6 -16   0   10.09    7.03
   6 -16   0   -0.59    8.86
   6  16   0   12.87    6.12
  -6 -17   0  647.81   29.52
   6 -17   0  628.32   44.10
   6 -17   0  626.51   35.82
   6  17   0  633.43   41.32
   6 -18   0  243.45   16.98
   6  18   0  244.15   18.11
  -6 -18   0  245.98   14.27
  -6 -19   0  750.81   39.16
   6 -19   0  693.93   42.46
   6  19   0  695.43   47.56
  -6 -20   0    6.68    5.72
   6 -20   0   25.88    8.02
  -6 -21   0  162.85   13.79
   6 -21   0  196.87   17.65
   6 -22   0   18.84   10.20
  -6 -22   0   30.45    7.94
  -6 -23   0  526.78   49.37
  -6 -24   0   32.20   11.14
  -6 -25   0   22.00   13.33
  -7   0   0   -1.81    3.02
   7   0   0   -2.96    2.67
   7   0   0    1.18    2.65
   7   1   0   -2.38    2.67
   7  -1   0   -2.35    2.35
   7   1   0    1.48    2.67
  -7   1   0   -1.81    3.31
   7  -1   0    1.48    2.37
   7  -2   0    0.59    2.93
   7  -2   0    1.77    2.67
  -7  -2   0    2.42    3.02
   7   2   0   -1.48    2.08
  -7   2   0    0.89    2.98
  -7   2   0   -1.50    3.60
   7   2   0   -2.69    2.69
   7   3   0    0.60    2.43
   7   3   0    2.67    2.08
   7  -3   0   -2.08    2.38
  -7   3   0    4.22    3.01
  -7   3   0   -0.59    2.35
  -7   3   0    0.89    3.00
   7   4   0    0.30    2.38
   7  -4   0    0.00    3.81
  -7   4   0   -2.06    3.53
  -7   4   0   -2.13    2.43
  -7   4   0    3.27    3.27
   7   5   0   -0.92    2.76
  -7  -5   0    0.89    2.09
  -7   5   0   -1.79    3.86
  -7   5   0    1.77    4.13
   7  -5   0   -2.05    4.10
  -7  -6   0   -1.80    1.80
   7  -6   0   -3.29    2.68
   7  -6   0   -4.09    4.09
   7   6   0    0.30    2.44
  -7   6   0   -5.03    3.85
  -7   6   0   -0.29    3.84
  -7  -7   0    0.91    2.42
   7   7   0    0.00    2.44
  -7   7   0   -2.96    4.43
  -7   7   0    0.00    3.55
   7  -7   0    0.60    3.00
  -7  -8   0    3.65    2.43
   7  -8   0    1.46    3.78
  -7   8   0    0.89    5.03
   7   8   0   -3.39    2.77
  -7   8   0    2.37    4.44
  -7  -9   0   -0.60    2.14
   7  -9   0   -2.40    3.90
   7   9   0   -0.93    3.11
   7  -9   0   11.64    4.36
  -7   9   0   -0.30    5.03
  -7  10   0   -4.15    5.64
   7 -10   0    9.90    6.70
  -7 -10   0    0.30    2.14
   7  10   0    3.76    2.83
   7 -11   0   -8.74    5.53
  -7 -11   0   -1.54    2.46
  -7  11   0    0.89    6.23
   7  11   0   -5.01    3.13
  -7 -12   0    1.24    2.46
   7 -12   0    4.55    4.85
   7  12   0    0.32    3.75
  -7  12   0   -2.67    5.05
   7 -12   0   12.23    5.82
   7 -13   0   -0.91    5.77
  -7 -13   0   -5.24    3.09
   7 -13   0   -5.24    7.29
   7  13   0    1.55    4.35
  -7  13   0   28.84    8.62
  -7 -14   0   -0.62    3.09
   7 -14   0   -6.70    5.78
   7 -14   0    4.09    6.41
   7  14   0    2.79    4.34
  -7 -15   0    1.55    3.10
   7 -15   0  -16.33    8.46
   7 -15   0   -1.83    5.80
   7  15   0   -6.47    4.31
   7 -16   0   -0.92    6.12
  -7 -16   0   -4.36    4.05
   7 -16   0   95.42   13.47
   7  16   0   -2.14    6.14
  -7 -17   0    0.93    4.06
   7 -17   0    1.21    2.40
   7  17   0    3.06    6.43
   7 -17   0   -0.92    4.90
  -7 -18   0    2.51    5.01
   7 -18   0   -5.83    6.77
   7 -18   0    0.00    2.40
   7  18   0   -8.53    7.62
  -7 -19   0   -5.02    5.34
   7 -19   0    1.54    8.94
  -7 -20   0    0.63    6.60
   7 -20   0    0.30    7.10
  -7 -21   0    4.94    9.58
  -7 -22   0   -0.93    9.59
  -7 -23   0   -5.27    9.61
  -7 -24   0   -2.17   11.17
   8   0   0 1833.33  146.21
   8   0   0 1661.40   82.59
   8   1   0  693.24   56.01
   8   1   0  649.46   33.01
  -8  -1   0  630.50   44.90
   8  -1   0  705.50   52.83
  -8   1   0  637.76   40.29
  -8   1   0  666.84   33.50
   8   2   0  407.81   20.42
   8   2   0  441.93   37.89
  -8  -2   0  408.02   27.35
   8  -2   0  436.43   31.28
  -8   2   0  436.75   30.50
  -8   2   0  455.66   23.48
   8  -3   0   50.83    6.77
   8  -3   0   42.79    4.77
   8   3   0   46.91    4.47
  -8   3   0   46.99    4.53
   8   3   0   43.92    5.47
   8   4   0 2800.84  234.08
   8  -4   0 2667.21  256.03
   8  -4   0 2667.28  125.63
   8   4   0 2722.83  155.30
  -8   4   0 2669.66  129.43
  -8   4   0 2791.53  167.42
   8   5   0  761.06   42.79
   8  -5   0  883.02   40.26
   8   5   0  845.78   48.03
  -8   5   0  695.84   55.55
  -8   5   0  844.62   40.51
  -8   5   0  883.02   54.38
   8  -6   0  318.04   30.12
  -8   6   0  355.67   18.75
  -8   6   0  339.04   19.76
   8   6   0  310.78   24.90
  -8   7   0    6.20    3.84
   8  -7   0    4.07    6.69
   8   7   0    0.00    3.05
  -8  -7   0    6.61    2.40
  -8   7   0    4.14    5.32
   8  -8   0 1140.49   64.29
  -8   8   0 1166.39   65.15
  -8  -8   0 1126.14   59.86
  -8   8   0 1197.66   55.65
   8   8   0 1138.82  100.56
   8   9   0 1297.64  106.23
  -8  -9   0 1304.00   72.89
  -8   9   0 1352.27   55.31
  -8   9   0 1224.56   67.02
  -8  10   0  615.72   30.55
   8  10   0  629.62   48.70
  -8 -10   0  600.58   34.09
   8 -10   0  611.91   49.19
   8 -11   0    5.20    7.23
   8  11   0    5.65    4.07
  -8 -11   0    6.10    3.05
  -8  11   0   -5.64    6.82
   8 -12   0   68.75    7.88
  -8 -12   0   70.21    6.14
   8  12   0   76.14    7.86
   8 -12   0   82.01   12.73
  -8  12   0  116.75   12.80
  -8 -13   0  108.18    8.31
   8  13   0  125.13   10.03
   8 -13   0  108.70    9.15
   8 -13   0   92.09   11.30
  -8 -14   0 1439.70  107.39
   8  14   0 1535.26   99.53
   8 -14   0 1461.33   78.36
   8 -14   0 1389.06   90.70
   8 -15   0  134.91   13.47
  -8 -15   0  132.59   10.21
   8  15   0  161.78   12.43
   8 -16   0  133.42   12.27
  -8 -16   0  114.71    9.30
   8  16   0  106.92   10.80
  -8 -17   0  160.99   11.26
   8 -17   0  163.20   14.47
   8 -18   0  812.05   59.65
  -8 -18   0  765.42   47.39
  -8 -19   0  271.48   20.13
  -8 -20   0   17.60    9.26
  -8 -21   0   21.66   11.76
  -8 -22   0  355.34   30.50
  -8 -23   0  135.56   17.10
  -9   0   0   -9.66    4.23
   9   0   0    2.37    4.72
  -9   0   0    2.67    3.85
  -9  -1   0    3.93    5.44
   9   1   0   -1.48    4.45
   9  -1   0   -1.18    4.70
   9   1   0    0.30    3.27
  -9   1   0   -6.93    4.82
  -9   1   0   -4.15    4.15
   9  -2   0    2.35    4.11
   9   2   0    0.59    2.97
   9   2   0   -3.00    3.89
  -9   2   0    1.79    4.18
  -9   2   0    2.10    4.51
  -9  -3   0   -6.96    3.93
   9   3   0   -4.53    3.63
  -9   3   0   -1.51    3.31
   9  -3   0    1.17    3.82
   9   3   0   -2.98    2.68
  -9   3   0   -0.60    4.49
   9   4   0    0.30    3.29
  -9   4   0   -5.15    3.64
   9  -4   0    1.76    4.99
  -9   4   0    3.88    4.77
   9   5   0   -0.59    2.39
   9   5   0    2.75    4.27
   9  -5   0   -1.20    3.57
   9  -5   0   -3.82    4.70
  -9   5   0    2.38    5.05
  -9   5   0   -0.91    3.64
   9  -6   0    0.87    5.81
   9   6   0   -1.22    3.65
   9   6   0   -0.30    3.00
   9  -6   0   -1.79    3.89
  -9   6   0    0.59    4.43
  -9   6   0    2.94    4.72
   9   7   0   -3.90    2.71
   9   7   0    2.13    3.65
   9  -7   0    2.89    6.08
  -9   7   0   -1.18    4.72
  -9   7   0    4.72    5.30
   9  -8   0   -0.89    4.21
  -9   8   0    4.14    5.91
   9   8   0   -3.06    3.98
  -9   8   0    0.88    5.28
  -9   9   0   -5.03    5.03
  -9   9   0    1.76    4.98
   9   9   0    7.42    4.02
  -9  -9   0   -1.81    2.42
   9  10   0    6.24    4.38
  -9 -10   0    4.55    3.04
   9  11   0   -2.83    4.07
  -9 -11   0    1.21    2.73
   9 -11   0   -5.74    6.90
   9 -11   0   -0.60    5.74
  -9 -12   0   -3.04    3.04
   9  12   0    2.19    4.70
   9 -12   0   -3.15    7.18
   9 -12   0    4.24    6.06
   9 -13   0   -2.43    5.77
  -9 -13   0    0.30    3.35
   9  13   0    2.50    5.01
   9  14   0    0.93    4.97
  -9 -14   0   -4.26    3.96
   9 -14   0   -0.30    6.39
   9 -15   0  -10.68    7.02
  -9 -15   0   -0.60    4.56
   9  15   0    0.93    5.87
   9 -16   0   -2.44    8.57
  -9 -16   0   -2.73    3.96
  -9 -17   0  -12.88    7.98
  -9 -18   0    2.46    9.23
  -9 -19   0    5.24   10.79
  -9 -20   0   -7.71   10.80
  -9 -21   0    0.32   12.06
  -9 -22   0    1.24    9.92
  10   0   0 1121.84   94.13
  10   0   0 1106.40   57.72
 -10   0   0 1130.14   68.66
  10  -1   0  658.95   51.95
  10  -1   0  587.31   29.94
 -10  -1   0  657.57   44.01
 -10   1   0  665.56   71.53
  10   1   0  653.62   35.03
  10   1   0  615.92   57.12
 -10   1   0  654.31   37.19
  10  -2   0    5.87    5.28
 -10  -2   0    8.78    4.84
  10  -2   0   10.72    3.88
  10   2   0    8.95    3.88
  10   2   0   12.85    5.37
 -10   2   0   15.02    6.61
 -10   2   0    6.89    4.19
  10   3   0  219.31   13.56
  10  -3   0  210.69   18.56
  10  -3   0  201.21   13.23
 -10   3   0  187.67   15.93
  10   3   0  200.52   16.33
 -10   3   0  186.68   15.43
 -10  -3   0  191.86   15.48
  10  -4   0  611.54   46.93
  10   4   0  668.20   56.65
  10  -4   0  566.87   30.83
 -10   4   0  660.81   45.95
  10   4   0  657.60   34.23
 -10   4   0  650.92   37.02
  10  -5   0 1138.51   94.18
  10  -5   0 1116.23   58.45
  10   5   0 1036.35   51.95
 -10   5   0 1057.92   69.44
  10   5   0 1054.74   62.80
 -10   5   0 1168.50   82.46
 -10   6   0  249.24   24.92
  10   6   0  265.33   16.06
  10   6   0  260.38   25.35
  10  -6   0  270.39   18.10
  10  -6   0  296.62   26.30
  10  -7   0   57.22    7.20
  10   7   0   69.00    6.72
  10   7   0   67.31    6.03
 -10   7   0   49.40    8.25
  10  -8   0  394.67   20.96
  10   8   0  379.50   24.92
 -10   8   0  388.70   28.74
  10   8   0  356.67   30.08
 -10   8   0  337.31   23.46
  10   9   0  973.45   58.60
  10  -9   0  922.62   51.08
 -10   9   0  995.07   65.46
 -10   9   0  903.08   65.18
  10   9   0  874.05   79.49
  10 -10   0  237.17   18.19
  10 -10   0  281.81   28.20
  10  10   0  246.98   16.19
 -10  10   0  272.55   22.45
  10  10   0  220.46   18.13
  10 -11   0   22.05    7.25
  10  11   0   36.06    5.34
 -10 -12   0   57.41    5.19
  10 -12   0   68.12    9.09
  10  12   0   55.55    7.54
  10 -13   0  635.90   40.36
 -10 -13   0  570.85   36.60
  10  13   0  583.81   41.57
 -10 -14   0  572.97   36.47
 -10 -15   0   90.91   16.18
 -10 -16   0   15.60    9.79
 -10 -17   0  239.42   23.98
 -10 -18   0  358.60   26.56
 -10 -19   0  149.98   20.05
 -10 -20   0    1.54   11.10
 -11   0   0    1.81    5.14
  11   0   0   -0.59    4.48
 -11   0   0   -1.20    6.54
  11   0   0   -1.18    6.78
 -11  -1   0    1.21    4.84
  11  -1   0    2.06    6.18
 -11  -1   0    3.86    5.64
  11   1   0    0.59    6.23
  11  -1   0    1.79    4.77
 -11   1   0   -7.23    6.03
 -11   1   0   -2.09    6.27
  11   1   0    4.18    4.48
  11   2   0    2.09    5.09
  11  -2   0    6.86    4.77
  11  -2   0    0.88    6.16
 -11   2   0   -0.91    5.40
  11   2   0    8.95    5.97
 -11   2   0   -1.20    5.70
  11  -3   0    1.20    3.88
  11  -3   0    8.50    7.33
  11   3   0   -0.60    4.48
 -11   3   0   14.97    7.48
 -11   3   0    5.73    5.73
  11   3   0    7.20    6.01
  11  -4   0   -1.20    4.48
 -11   4   0   -2.38    5.07
  11  -4   0   -0.88    6.45
  11   4   0    5.43    5.43
  11   4   0    2.09    4.19
 -11   4   0   -2.42    5.45
  11  -5   0    3.59    5.68
 -11  -5   0   -2.72    6.35
  11  -5   0    3.23    7.33
  11   5   0   -3.60    3.60
 -11   5   0    0.60    4.53
  11   5   0    4.23    5.14
 -11   5   0   -5.93    6.82
  11  -6   0    1.80    5.09
  11   6   0   -6.61    3.30
  11   6   0   -3.93    4.84
  11  -6   0  -17.03    8.23
  11  -7   0   -0.30    5.40
 -11   7   0   -0.88    6.47
  11   7   0   -3.31    3.92
  11  -7   0   73.84   12.96
  11   7   0   -2.12    5.15
  11  -8   0   -0.30    5.70
  11   8   0   -1.83    5.18
  11   8   0   -4.22    3.61
 -11   8   0    5.56    5.56
 -11   9   0    3.50    7.28
  11  -9   0   -2.71    5.72
  11   9   0   -3.02    3.93
  11   9   0   -4.30    5.53
 -11  10   0    0.58    6.10
  11 -10   0   -1.21    6.64
  11  10   0   -0.32    4.65
  11  10   0   -1.81    3.32
  11  11   0   -6.98    3.64
  11 -11   0    1.21    6.95
  11  12   0   -1.21    3.64
  11 -12   0    0.30    7.57
  11 -13   0   -2.73    7.28
  11  13   0   -1.83    3.96
 -11 -14   0   -3.96    8.52
 -11 -15   0    2.44    9.15
 -11 -16   0    2.44   10.39
 -11 -17   0   -5.82   10.41
 -11 -18   0   15.05   13.21
 -11 -19   0    6.15   11.38
  12   0   0  699.01   40.67
 -12   0   0  673.72   49.44
  12   0   0  601.78   58.14
 -12   0   0  701.86   64.73
 -12  -1   0  534.48   40.63
 -12  -1   0  484.90   48.75
  12   1   0  472.49   29.11
  12  -1   0  456.92   29.65
  12   1   0  471.98   40.05
  12  -1   0  456.60   39.16
 -12   1   0  488.29   46.18
 -12   1   0  493.31   38.46
 -12  -2   0    7.27    6.96
  12   2   0    2.97    7.44
 -12  -2   0    5.65    7.73
  12  -2   0    1.20    5.68
  12  -2   0    5.27    7.61
 -12   2   0   -1.80    7.21
  12   2   0   -2.39    4.80
 -12   2   0    6.01    8.41
 -12  -3   0   50.24   11.30
 -12  -3   0   82.62   10.91
  12   3   0   98.01    7.86
  12  -3   0  105.88   10.51
 -12   3   0   90.08   10.49
  12  -3   0  107.38   13.48
  12   3   0   78.28   10.78
 -12   3   0   77.03   10.58
 -12  -4   0  494.77   28.94
  12  -4   0  372.45   37.87
  12  -4   0  469.21   27.90
  12   4   0  459.05   27.08
 -12   4   0  456.35   41.87
 -12   4   0  439.82   37.39
  12   4   0  413.13   34.72
  12  -5   0  419.82   28.14
 -12   5   0  421.41   36.06
  12   5   0  437.98   24.42
  12  -5   0  442.06   35.93
  12   5   0  358.16   31.18
 -12  -5   0  398.70   38.82
 -12   5   0  355.00   29.99
  12   6   0   96.34   12.08
 -12  -6   0   94.95   12.72
  12   6   0  113.11    8.50
  12  -6   0  107.90   11.74
 -12   6   0  106.52   18.62
 -12  -7   0   -2.12    6.65
  12  -7   0    9.61    6.60
  12   7   0    1.81    5.73
 -12   7   0   -2.64    7.92
  12   7   0    4.52    4.52
  12  -8   0  111.77   11.76
  12   8   0  130.64    9.74
 -12   8   0  118.01   13.22
  12  -9   0  967.76   60.48
  12   9   0  967.23   51.67
 -12   9   0  810.96   92.45
  12 -10   0  233.94   20.30
  12  10   0  251.80   14.15
 -12 -11   0   -6.95    6.65
 -12 -12   0  187.03   17.62
 -12 -13   0  140.70   15.81
 -12 -14   0  241.60   21.05
 -12 -15   0   56.35   12.80
 -12 -16   0    2.75   10.68
 -12 -17   0   85.97   18.06
 -12 -18   0  122.03   20.87
 -13   0   0   -3.32    7.24
 -13   0   0   -5.98    8.67
  13   0   0  -10.18    5.69
  13   0   0    5.59    9.40
 -13  -1   0   11.49    8.77
  13   1   0    2.40    5.99
 -13  -1   0  -26.86    9.25
  13  -1   0   -1.20    6.89
  13  -1   0    7.61   10.25
 -13   1   0    0.91    9.30
  13   1   0    1.77    7.96
 -13   1   0   10.54    7.23
 -13  -2   0   -5.74    8.48
 -13  -2   0   55.42   12.52
  13  -2   0   -3.60    5.99
  13  -2   0  -20.45   10.82
  13   2   0   13.33    9.19
  13   2   0    1.20    5.10
 -13   2   0   -0.60    6.91
 -13   2   0   -6.33    8.74
 -13  -3   0    5.76    7.57
  13  -3   0  -10.18    5.69
  13   3   0   -2.38    7.44
  13  -3   0   52.54   11.68
  13   3   0    2.40    6.01
 -13   3   0   -9.58    7.48
 -13   3   0    2.12    8.16
  13   4   0   -4.21    5.41
 -13   4   0    7.15    8.04
  13  -4   0    3.60    5.69
 -13  -5   0    3.32    7.86
  13  -5   0   -3.00    6.90
  13   5   0   -3.31    5.11
 -13   5   0   11.26    8.00
  13  -6   0    3.60    7.50
  13   6   0   -1.21    5.73
 -13   6   0   -0.59    7.67
  13  -7   0    1.20    6.91
  13   7   0   -4.22    5.13
  13  -8   0    7.82    7.82
  13   8   0    0.60    5.44
 -13   8   0   -7.60    7.88
 -13   9   0   -6.10    8.42
  13  -9   0   -4.52    8.42
 -13  10   0  -11.28    7.81
  13 -10   0   -1.81    9.34
  13 -11   0    8.75    8.45
 -13  11   0    2.30    8.63
 -13 -12   0    3.02   10.89
 -13 -13   0   -0.60    9.40
 -13 -14   0   10.33   11.84
 -13 -15   0  -18.25   12.79
 -13 -16   0   -0.92   10.97
  14   0   0  710.66   43.04
 -14   0   0  652.36   57.45
  14   1   0  158.01   14.82
 -14  -1   0  127.22   18.75
  14  -1   0  192.07   16.33
 -14   1   0  192.99   20.20
 -14  -2   0    8.46   10.29
 -14   2   0    0.60    8.71
  14  -2   0    1.80    7.20
  14   2   0    9.32    7.82
  14  -3   0   47.10    9.91
 -14   3   0   37.40   10.78
  14   3   0   41.53    7.24
 -14  -4   0  264.72   29.40
  14  -4   0  278.74   22.69
  14   4   0  292.71   21.33
 -14   4   0  258.87   25.98
  14   5   0   65.72    8.48
  14  -5   0   84.04   11.14
  14  -6   0   60.66   11.43
 -14   6   0   56.93   15.05
  14  -7   0   13.22    9.32
 -14   7   0    9.38   12.62
 -14   8   0  138.02   23.10
  14  -8   0  159.42   17.82
 -14  -8   0  195.16   21.47
 -14   9   0  169.51   25.34
  14  -9   0  207.46   20.87
 -14 -10   0  274.84   31.70
  14 -10   0  309.92   29.69
 -14  10   0  231.04   27.62
 -14  11   0   34.50   11.80
  14 -11   0    0.30   12.08
 -14 -12   0   22.68   12.09
 -14 -13   0  105.09   15.47
 -14 -14   0  218.42   25.85
 -15   0   0   -7.85    9.95
  15   0   0    5.11    7.82
 -15  -1   0   14.19   13.89
  15  -1   0   -3.90    7.82
  15   1   0    6.93    7.82
 -15  -2   0    3.02   11.18
  15  -2   0    5.11    8.71
 -15   2   0   -8.40   10.21
  15   2   0   -6.02    8.44
 -15  -3   0   -0.60   11.50
  15  -3   0   -8.41    9.01
 -15   3   0   -1.80   14.35
  15  -4   0    3.60   10.21
 -15   4   0    3.57   11.31
  15  -5   0   -2.10   10.82
 -15   5   0   -0.59    9.78
  15  -6   0   -6.31   10.53
 -15   6   0  -14.15   14.15
  15  -7   0    8.73   11.72
 -15   7   0   -3.52   12.33
 -15  -8   0   -4.22   10.53
 -15  -9   0   -3.31   10.54
 -15 -10   0    0.00   10.55
 -15 -11   0    3.32   12.38
 -16  -2   0    4.22   10.24
 -16  -3   0   73.39   12.65
 -16  -4   0   38.49   13.23
 -16  -5   0  333.50   29.70
 -16  -6   0    7.52   11.74
 -16  -7   0    1.21   12.04
   0   0   1    5.23    1.54
   0  -1   1 3450.05  176.95
   0   1   1 3075.03  169.98
   0  -1  -1 3782.33  219.92
   0   1  -1 3917.39  208.98
   0  -2   1    0.00    1.52
   0   2   1    4.88    1.83
   0  -2  -1    2.14    1.84
   0   2  -1    0.00    1.52
   0  -3   1 4333.38  194.08
   0  -3  -1 4255.69  201.94
   0   3  -1 4125.89  231.04
   0   3   1 4314.59  226.45
   0   3  -1 4184.05  206.88
   0  -4   1    1.47    1.47
   0  -4   1   -0.60    1.51
   0  -4  -1   -2.48    1.85
   0   4   1   -1.84    2.14
   0   4  -1    4.14    1.48
   0   4  -1   -3.34    1.83
   0  -5   1 5616.93  228.60
   0  -5   1 5460.93  253.27
   0  -5   1 5732.94  295.82
   0  -5  -1 5875.80  281.30
   0   5   1 6096.72  318.48
   0  -6   1    2.04    2.04
   0  -6   1   -0.30    1.48
   0  -6   1   -0.29    1.77
   0  -6  -1   -0.32    1.87
   0   6   1   -5.53    2.77
   0  -7   1  495.49   24.82
   0  -7   1  514.03   20.51
   0  -7  -1  513.26   23.55
   0   7   1  532.63   27.02
   0   7  -1  509.93   21.24
   0  -8   1   -0.29    1.75
   0  -8   1   -1.50    2.10
   0   8  -1   -0.29    2.33
   0   8   1    3.38    2.76
   0  -8  -1    0.00    2.80
   0   9   1 4037.48  147.60
   0  -9  -1 3839.61  155.09
   0  -9   1 3688.84  140.56
   0   9  -1 3895.11  154.16
   0 -10   1    1.21    2.71
   0  10   1   -2.75    3.36
   0  10  -1    1.17    2.33
   0  11   1  729.46   29.71
   0 -11   1  686.60   28.45
   0  11  -1  733.67   29.76
   0 -12   1    3.02    3.02
   0 -12  -1    4.02    4.02
   0  12   1   -1.52    4.57
   0  12  -1   -3.22    3.22
   0  13  -1 4909.98  193.53
   0 -13   1 4554.69  168.55
   0 -13  -1 4669.94  192.39
   0  13   1 4923.04  229.76
   0 -14  -1    8.63    5.24
   0  14   1    1.52    5.78
   0  14  -1   -2.35    3.52
   0 -15  -1  980.58   39.94
   0  15  -1 1025.71   47.83
   0  15   1 1049.64   44.33
   0 -16   1    0.30    3.94
   0 -16  -1    0.92    4.61
   0  16   1   -1.21    6.68
   0  16  -1    2.35    5.01
   0 -17  -1  938.93   44.13
   0  17   1 1025.80   52.08
   0  17  -1  989.19   52.30
   0 -18   1   -1.52    4.56
   0  18   1   64.84   12.43
   0 -18  -1    0.30    5.22
   0  18  -1   -2.06    5.60
   0 -19   1  910.16   38.85
   0  19  -1  889.03   55.51
   0 -19  -1  887.90   49.83
   0  20  -1   30.12   10.04
   0 -20   1   11.56    5.78
   0 -20  -1   -0.30    6.14
   0 -21   1  338.16   22.97
   0 -21  -1  343.04   19.79
   0 -22   1    3.35    6.40
   0 -22  -1   -8.58    7.35
   0 -23  -1  979.20   63.87
   0 -23   1  901.26   45.90
   0 -24   1    9.15    8.23
   0 -24  -1   -5.20    8.87
   0 -25   1   13.40    8.23
   0 -25  -1  -14.06    9.78
   0 -26   1   -8.83   10.05
   0 -26  -1   -0.92    9.76
   0 -27   1  409.36   47.32
   0 -27  -1  366.60   38.88
  -1   0   1  325.55   16.06
  -1   0   1  298.62   13.92
   1   0  -1  295.62   17.21
   1   0  -1  312.27   16.86
   1   0   1  267.91   16.33
  -1   0  -1  306.57   16.08
  -1  -1   1   54.72    3.09
  -1  -1   1   48.33    3.31
   1  -1  -1   52.70    3.39
   1  -1  -1   53.76    3.08
   1   1   1   40.11    3.38
  -1   1  -1   57.14    3.68
   1   1  -1   50.73    3.71
   1   1  -1   54.93    3.32
   1   1  -1   56.99    3.67
  -1   1   1   51.87    3.09
  -1  -1  -1   48.57    3.71
   1  -1   1   43.00    3.36
  -1  -2   1   69.99    3.71
   1  -2   1   73.34    4.23
  -1  -2   1   70.24    4.22
   1  -2  -1   74.68    4.35
   1   2   1   70.70    4.30
   1   2  -1   68.73    4.61
  -1   2  -1   77.39    5.44
  -1   2  -1   60.48    2.77
   1   2  -1   70.90    4.30
  -1   2   1   68.99    4.34
  -1  -2  -1   66.82    4.63
  -1  -3   1  699.97   29.23
  -1  -3   1  746.07   33.31
   1  -3  -1  686.69   33.80
   1   3   1  693.65   45.28
  -1   3  -1  671.02   34.80
   1   3  -1  706.90   33.00
   1   3  -1  665.41   33.40
  -1   3   1  711.25   34.57
   1  -3   1  715.58   31.13
  -1  -3  -1  710.82   38.03
  -1  -4   1  107.57    5.72
  -1  -4   1  111.81    6.32
   1  -4  -1  116.22    6.27
   1   4   1  114.89    7.66
  -1  -4  -1  111.53    6.20
  -1   4  -1  109.48    5.23
   1   4  -1  104.17    5.39
   1   4  -1  116.62    5.77
   1  -4   1   98.57    6.26
  -1   4   1  116.14    6.52
   1  -4   1  117.00    6.82
   1  -4   1  109.76    5.90
  -1  -5   1    4.76    1.48
  -1  -5   1    4.70    1.47
  -1  -5   1    3.25    2.37
   1  -5  -1    3.10    2.17
   1   5   1    3.67    2.44
  -1   5   1    0.62    2.16
  -1   5  -1    5.13    1.51
  -1  -5  -1    3.40    1.85
   1  -5   1    4.15    2.08
   1  -5   1    2.90    1.75
  -1  -6   1  108.81    5.44
  -1  -6   1  106.63    6.77
  -1  -6   1  110.40    5.30
   1  -6  -1   97.72    5.93
   1   6   1  101.17    6.18
  -1   6   1  105.85    7.10
  -1  -6  -1  110.44    6.26
   1  -6   1  110.79    6.01
   1  -6   1  107.32    5.45
   1  -6   1  104.84    6.15
  -1  -7   1  302.94   18.73
  -1  -7   1  300.76   13.08
   1   7   1  315.40   18.58
   1  -7  -1  310.84   15.30
  -1   7  -1  286.35   14.67
  -1   7   1  309.48   15.14
  -1  -7  -1  296.08   14.13
   1  -7   1  297.67   12.75
   1  -7   1  286.64   13.50
  -1  -8   1   23.12    2.71
   1  -8  -1   24.40    3.09
   1   8   1   26.12    3.99
  -1   8  -1   30.82    3.21
   1   8  -1   22.09    2.92
  -1   8   1   25.05    4.28
  -1  -8  -1   19.69    3.13
   1  -8   1   22.22    3.01
   1  -8   1   30.55    2.37
   1  -9  -1   17.27    3.09
  -1  -9   1   22.52    2.71
   1   9  -1   26.78    2.63
   1   9   1   24.59    3.69
  -1   9  -1   26.49    3.21
   1  -9   1   19.84    2.92
  -1   9   1   25.91    4.27
  -1  -9  -1   22.83    3.44
   1  -9   1   22.29    3.61
  -1 -10   1   39.96    3.61
   1  10   1   35.01    5.23
   1 -10  -1   40.93    4.63
   1  10  -1   52.49    4.39
  -1  10  -1   43.16    4.39
  -1  10   1   55.39    5.49
  -1 -10  -1   46.87    4.38
   1 -10   1   50.69    4.84
  -1 -11   1   43.90    3.63
   1 -11  -1   31.66    4.61
  -1 -11  -1   34.35    4.69
   1  11   1   52.14    6.15
  -1  11  -1   50.53    4.69
   1  11  -1   50.82    3.82
  -1  11   1   43.44    6.08
   1 -11   1   36.57    4.53
   1 -12  -1   27.62    4.91
   1  12   1   22.67    4.90
  -1  12  -1   22.52    4.68
   1 -12   1   18.77    3.64
  -1 -12  -1   26.20    3.75
  -1  12   1   20.63    5.77
   1  12  -1   22.23    4.39
  -1  13   1   57.58    6.68
   1 -13  -1   51.51    5.83
   1  13   1   61.50    6.44
  -1  13  -1   52.75    5.59
   1  13  -1   51.87    4.70
  -1 -13  -1   40.19    5.30
   1 -13   1   35.76    4.55
   1  14   1   14.98    6.11
   1 -14  -1   13.17    4.60
  -1  14  -1   14.97    4.69
   1  14  -1   20.25    4.40
  -1  14   1   22.71    6.36
   1 -14   1   11.22    3.94
  -1 -14  -1    9.33    4.05
   1  15  -1  118.17    9.17
   1  15   1  105.62   10.09
  -1  15   1  118.59   10.01
   1 -15  -1  116.93    9.21
  -1 -15  -1  104.41    8.11
  -1  15  -1  116.97    9.75
   1 -15   1   93.83    7.02
   1  16   1   -2.13    6.40
   1  16  -1    4.13    5.01
   1 -16  -1   -1.84    4.89
  -1  16  -1    3.23    5.01
  -1 -16   1    3.93    4.23
  -1  16   1   10.58    6.95
  -1 -16  -1   -4.35    4.35
  -1 -17   1    7.88    4.24
  -1  17  -1    4.13    5.89
   1  17   1   12.79    7.31
   1  17  -1    5.89    5.31
  -1  17   1   -9.67    6.04
  -1 -17  -1    4.34    4.95
   1 -17  -1    9.47    4.89
   1  18   1  -14.90   10.34
  -1 -18   1    2.73    5.16
   1 -18  -1    0.00    5.51
  -1  18  -1    9.72    6.78
   1  18  -1    6.49    6.49
  -1 -18  -1   -0.62    5.26
   1 -18   1    3.65    4.88
  -1 -19   1    7.60    5.47
   1 -19  -1   14.67    6.72
  -1  19  -1   37.47    9.74
   1 -19   1   14.02    5.49
   1  19  -1   14.17    7.08
  -1 -19  -1   21.64    6.49
  -1 -20  -1   12.65    6.49
  -1 -20   1   17.03    6.08
   1 -20  -1   13.44    7.03
   1  20  -1    2.96    8.27
   1 -20   1   19.51    6.41
   1 -21  -1   -1.83    5.49
  -1 -21   1    3.05    6.70
   1  21  -1   49.62   11.83
  -1 -21  -1   11.41    6.48
   1 -21   1   10.07    6.41
  -1 -22   1    6.40    6.40
   1 -22  -1    2.75    7.02
  -1 -22  -1    3.08    7.40
   1 -22   1  -12.52    7.33
  -1 -23   1   -3.35    7.92
  -1 -23  -1   -0.30    7.69
   1 -23  -1   14.34    9.15
   1 -23   1   12.52    8.55
  -1 -24   1    2.13    7.32
   1 -24  -1   -0.60    9.15
  -1 -24  -1    8.31    8.91
   1 -24   1    0.60    8.86
   1 -25   1   -6.41    9.46
  -1 -25   1   14.03    7.92
  -1 -25  -1   15.65   10.43
   1 -25  -1   10.97   11.28
  -1 -26   1    0.92    8.54
   1 -26  -1   12.48   10.66
  -1 -26  -1   -2.14   11.04
   1 -26   1   11.60   11.30
  -1 -27   1    8.23    9.75
   1 -27   1   21.35   13.43
   1 -27  -1    3.35   10.04
  -1 -27  -1   11.33   11.03
  -2   0   1 5787.06  250.94
  -2   0   1 5839.78  299.59
   2   0  -1 5719.18  287.61
   2   0  -1 5795.52  303.88
   2   0  -1 5900.67  268.62
   2   0   1 6009.61  328.58
  -2   0  -1 5772.42  294.69
   2   1  -1  545.15   27.07
  -2  -1   1  469.85   19.38
  -2  -1   1  486.45   27.87
   2  -1  -1  471.16   24.05
   2   1   1  537.66   30.84
  -2   1  -1  488.12   25.91
   2   1  -1  485.99   30.08
   2  -1  -1  504.18   30.93
  -2   1   1  494.07   21.60
  -2   1   1  496.78   24.51
  -2  -1  -1  461.28   24.14
   2  -1   1  536.54   22.58
  -2  -1   1  500.82   20.67
  -2  -2   1 2254.65  102.46
  -2  -2   1 2168.25   87.95
   2  -2  -1 2180.64  122.92
   2  -2  -1 2201.90  105.52
   2   2   1 2148.09  108.07
  -2   2  -1 2092.57  114.28
  -2   2  -1 2054.08  129.91
   2   2  -1 2081.19  129.89
   2   2  -1 2135.59   94.33
  -2   2   1 1944.87  101.74
  -2   2   1 2221.35  111.49
  -2  -2  -1 2071.09  110.23
   2  -2   1 2182.16  110.16
  -2  -3   1  301.55   13.34
   2   3  -1  292.75   16.11
  -2  -3   1  285.35   14.78
   2  -3  -1  272.46   14.72
   2  -3  -1  308.04   18.36
   2   3   1  306.72   16.90
  -2   3  -1  295.56   15.28
  -2   3  -1  300.13   14.31
   2   3  -1  299.74   14.64
  -2   3   1  297.82   14.28
   2  -3   1  304.42   16.31
   2  -3   1  287.57   16.49
  -2  -3  -1  279.53   14.86
   2  -4  -1 6820.46  309.83
  -2  -4   1 7597.72  295.34
  -2  -4   1 7920.98  330.67
   2   4   1 7630.14  467.03
   2  -4  -1 8072.13  487.66
   2  -4   1 7375.50  315.98
  -2  -4  -1 7310.51  407.15
  -2   4   1 7851.50  383.51
   2  -4   1 7751.09  272.38
   2  -4   1 7490.88  333.52
  -2  -5   1   89.47    5.89
  -2  -5   1   93.66    4.52
  -2  -5   1   91.82    4.82
   2   5   1   87.39    6.41
  -2   5   1   91.11    5.83
  -2   5  -1   93.47    5.80
   2  -5   1   86.04    5.97
  -2  -5  -1  101.75    6.20
   2  -5   1  102.94    6.15
   2  -5   1   89.44    5.14
   2  -5  -1   87.09    5.59
  -2  -6   1 2078.01  103.75
  -2  -6   1 2117.26   89.64
   2  -6   1 2158.75   92.09
  -2  -6   1 2109.72   89.60
  -2   6   1 2222.98  106.13
   2   6   1 2170.14  135.38
  -2  -6  -1 2100.40  107.59
   2  -6   1 2060.96   98.48
   2  -6   1 2101.84   89.52
  -2  -7   1  122.75    6.06
  -2  -7   1  116.23    6.47
   2   7   1  130.19    7.71
  -2   7  -1  134.80    7.90
  -2   7   1  139.35    8.57
  -2  -7  -1  107.68    6.56
   2  -7   1  117.77    7.23
   2  -7   1  138.22    6.22
   2   8  -1 3106.19  118.01
  -2  -8   1 3063.90  125.60
   2   8   1 3236.10  164.73
  -2   8  -1 3109.98  141.07
  -2   8   1 3139.59  118.27
  -2  -8  -1 3058.06  131.54
   2  -8   1 2931.93  136.96
   2  -8   1 3126.14  120.69
   2   9   1  453.50   23.31
  -2   9  -1  458.68   18.36
  -2   9   1  485.13   21.14
   2   9  -1  451.85   18.65
   2  -9   1  454.29   18.94
  -2  -9  -1  440.43   22.67
   2  -9   1  437.52   18.03
  -2 -10  -1 2376.19  114.55
   2  10   1 2571.87  145.29
   2  10  -1 2488.21   92.13
  -2  10  -1 2470.49   87.36
  -2  10   1 2528.70   88.10
   2 -10   1 2343.41   83.13
   2 -10   1 2414.28   92.96
  -2 -11  -1    3.46    3.46
   2  11   1   14.78    4.63
  -2  11  -1    0.00    2.92
   2  11  -1    7.00    2.92
  -2  11   1    1.51    4.23
   2 -11   1    5.85    2.34
   2 -11   1    6.36    3.32
  -2 -12  -1  804.89   39.80
   2  12   1  825.39   40.70
  -2  12  -1  832.47   41.45
   2 -12   1  747.59   39.21
   2  12  -1  790.98   30.54
  -2  12   1  786.23   34.54
   2 -12   1  753.96   30.15
   2  13   1   21.22    5.53
  -2  13   1   22.04    6.04
  -2 -13  -1   20.72    4.09
   2  13  -1   23.15    4.11
   2 -13   1   12.76    3.94
  -2  13  -1   25.78    4.69
   2  14   1 2829.92  160.17
  -2  14  -1 2731.16  113.89
   2  14  -1 2749.68  106.29
  -2  14   1 2765.08  103.72
  -2 -14  -1 2623.18   92.87
   2 -14   1 2515.28  106.59
  -2 -15   1   -1.21    3.94
   2 -15  -1   -2.13    4.27
   2  15   1   -7.98    5.83
  -2  15  -1   -7.06    5.30
   2  15  -1    1.76    4.42
  -2  15   1    8.13    6.03
  -2 -15  -1    4.70    4.39
   2 -15   1   -3.05    4.27
   2 -16  -1  180.64   11.64
  -2 -16   1  207.53   10.13
   2  16   1  187.22   15.38
  -2  16   1  175.68   15.41
  -2  16  -1  203.90   14.81
   2  16  -1  226.95   11.95
  -2 -16  -1  169.63   10.70
   2 -16   1  217.76   11.68
  -2 -17   1   20.40    4.88
   2 -17  -1   18.58    5.80
   2  17   1   22.34    7.96
  -2  17  -1   17.67    7.36
   2  17  -1    4.13    5.60
  -2  17   1   55.72   10.55
  -2 -17  -1   16.57    5.01
   2  18  -1 1574.04   87.94
  -2 -18   1 1663.65   64.86
   2 -18  -1 1494.01   86.31
   2  18   1 1574.70  110.31
  -2  18  -1 1607.25  100.32
  -2 -18  -1 1701.76   73.03
   2 -18   1 1582.60   82.93
  -2 -19  -1  119.69   10.32
  -2 -19   1   97.67    7.66
   2 -19  -1  101.12   10.08
   2  19   1  136.14   15.30
   2  19  -1   79.69    9.47
   2 -19   1   94.52    9.82
  -2 -20  -1  167.76   14.36
  -2 -20   1  173.25   11.68
   2 -20  -1  187.03   16.22
   2  20  -1  178.96   14.57
   2 -20   1  174.20   12.00
  -2 -21   1   -3.98    6.11
   2 -21  -1    7.92    7.92
  -2 -21  -1   -8.70    6.53
   2  21  -1    4.43    7.10
   2 -21   1    6.74    7.96
  -2 -22   1 1071.59   65.42
  -2 -22  -1 1091.72   63.26
   2 -22  -1 1128.93   64.04
   2 -22   1 1087.50   60.28
  -2 -23   1   -4.60    7.35
   2 -23  -1   -8.83    8.53
  -2 -23  -1    1.85    7.74
   2 -23   1   -2.46    7.66
  -2 -24   1  259.79   21.55
  -2 -24  -1  264.51   25.77
   2 -24  -1  295.43   23.89
   2 -24   1  271.56   22.16
  -2 -25  -1   -4.64   10.20
  -2 -25   1   -1.54    7.96
   2 -25  -1   15.84   11.26
   2 -25   1    1.54    9.50
  -2 -26   1  323.79   34.72
   2 -26  -1  388.99   34.27
  -2 -26  -1  350.91   29.76
   2 -26   1  338.77   36.85
   2 -27  -1   15.52   13.69
  -2 -27  -1   -7.08   12.31
   2 -27   1   15.91   11.63
  -3   0   1   11.04    1.54
  -3   0   1    6.02    1.80
  -3   0   1   15.30    2.44
   3   0  -1    8.07    2.09
   3   0  -1   10.85    1.55
   3   0  -1    5.49    2.44
   3   0   1    9.09    2.43
  -3   0  -1    9.72    2.43
  -3  -1   1  164.76    7.46
  -3  -1   1  179.57   11.80
  -3  -1   1  181.52    9.79
   3  -1  -1  167.04    9.09
   3  -1  -1  187.26   14.05
   3  -1  -1  191.80   10.45
   3  -1   1  181.83   10.25
   3   1   1  179.63   14.11
  -3   1  -1  173.11   10.29
   3   1  -1  185.72   10.83
   3   1  -1  199.26    9.21
  -3   1   1  182.99    8.63
  -3   1   1  186.79   10.01
  -3  -1  -1  185.96   10.78
   3  -2  -1   24.06    3.05
  -3  -2   1   19.24    2.71
  -3  -2   1   23.25    1.55
  -3  -2   1   17.98    2.40
   3  -2  -1   23.84    2.79
   3  -2  -1   25.32    2.98
   3   2   1   20.87    2.76
  -3   2  -1   26.57    3.00
  -3   2  -1   24.61    2.40
   3   2  -1   23.48    1.84
   3   2  -1   22.67    3.32
  -3   2   1   22.25    2.75
  -3   2   1   29.02    3.04
  -3  -2  -1   26.76    3.08
   3  -2   1   24.86    3.26
  -3  -3   1   56.59    2.52
  -3  -3   1   60.21    4.18
   3  -3   1   58.65    4.13
   3  -3  -1   58.02    4.80
   3  -3  -1   56.14    4.03
   3   3   1   64.60    5.22
  -3   3  -1   51.38    4.18
  -3   3  -1   55.80    3.60
   3   3  -1   51.54    3.09
  -3   3   1   56.82    4.59
  -3   3   1   57.16    4.57
  -3  -3  -1   57.26    4.02
   3  -3   1   59.57    4.47
  -3  -4   1   10.68    0.89
  -3  -4   1   12.13    0.93
  -3  -4   1   11.74    2.64
  -3   4  -1   10.21    1.80
   3  -4  -1    9.62    2.40
   3   4   1    8.24    2.75
  -3  -4  -1   14.46    2.46
  -3   4   1    8.80    2.43
   3  -4   1   16.31    2.38
   3  -4   1    9.91    2.04
  -3  -5   1  163.38    5.80
  -3  -5   1  168.13    8.25
   3  -5  -1  179.40   10.34
   3   5   1  160.14   13.75
  -3   5  -1  174.67    8.48
  -3   5  -1  162.49    8.57
  -3   5   1  183.04    9.46
  -3  -5  -1  169.96    9.61
   3  -5   1  158.29   10.45
   3  -5   1  168.96    8.80
   3  -5   1  169.39    9.25
  -3  -6   1   68.64    3.34
  -3  -6   1   61.40    5.52
   3  -6  -1   72.47    5.18
   3   6   1   58.81    5.19
  -3   6   1   68.40    5.47
  -3  -6  -1   62.04    4.65
   3  -6   1   61.65    5.09
   3  -6   1   65.67    4.95
   3  -6   1   69.54    4.48
   3  -7  -1   25.85    3.65
  -3  -7   1   11.47    1.47
  -3   7   1   10.88    3.32
   3   7   1   20.47    3.67
  -3  -7  -1   19.21    3.10
   3  -7   1    8.67    3.29
   3  -7   1   14.94    2.69
   3  -7   1   13.36    2.62
   3   8   1   94.43    8.61
   3  -8  -1   99.33    8.27
  -3   8   1  111.75    7.28
  -3   8  -1  103.29    7.31
  -3  -8  -1   89.64    6.56
   3  -8   1  102.88    6.94
   3  -8   1  101.37    5.16
   3   9   1    0.30    3.69
  -3   9  -1    7.28    2.92
   3   9  -1    4.09    1.75
  -3  -9  -1    6.56    3.13
  -3   9   1    5.43    3.93
   3  -9   1    4.52    3.61
   3  -9   1    7.57    3.32
  -3 -10   1    1.22    2.13
   3  10   1    0.92    4.31
  -3  10   1    0.60    4.52
  -3  10  -1   -6.12    3.80
   3  10  -1   -1.46    2.04
   3 -10   1   -2.42    3.63
  -3 -10  -1    0.63    2.83
   3 -10   1    0.91    3.04
   3 -10   1    1.20    1.50
   3  11   1  144.79   11.77
  -3 -11   1  134.21    7.07
  -3  11   1  117.53    9.37
  -3  11  -1  136.76   10.85
   3  11  -1  147.27    6.53
   3 -11   1  119.57    8.82
   3 -11   1  141.02    7.42
   3 -11   1  134.78    6.90
  -3 -11  -1  129.26    7.58
  -3 -12   1    2.44    2.44
  -3  12   1    3.31    3.92
   3  12  -1   -2.34    2.63
   3  12   1   -4.02    4.02
  -3 -12  -1   -2.21    3.15
  -3  12  -1   -1.46    4.10
   3 -12   1   -1.21    3.64
   3 -12   1   -1.84    3.98
   3 -12   1   -1.18    1.77
  -3 -13   1    0.00    2.44
   3 -13  -1   -1.83    4.26
   3  13   1   -6.49    4.32
  -3  13  -1   -3.81    4.69
   3  13  -1   -2.93    2.93
  -3  13   1   -6.62    4.82
  -3 -13  -1    0.32    3.78
   3 -13   1   -0.60    3.96
   3 -13   1    0.29    2.06
  -3 -14   1    2.76    3.38
  -3 -14  -1   12.62    4.10
   3 -14  -1    4.86    4.56
   3  14   1    1.54    5.24
  -3  14  -1   10.85    5.87
  -3  14   1    9.03    6.32
   3  14  -1   12.63    3.82
   3 -14   1    8.23    4.88
   3 -14   1    6.74    2.64
   3  15   1    4.31    6.78
  -3 -15   1    3.99    3.38
   3 -15  -1    1.52    4.86
  -3  15  -1    0.59    5.59
   3  15  -1    1.18    3.82
  -3  15   1    6.02    6.62
  -3 -15  -1   14.51    5.05
   3 -15   1    4.10    2.93
  -3 -16   1    0.92    3.39
   3  16   1    5.23    8.32
  -3 -16  -1   -2.84    4.10
  -3  16  -1   -1.76    6.18
   3  16  -1    1.76    4.42
  -3  16   1   17.74    7.82
   3 -16   1    4.28    4.28
   3 -16   1    4.10    2.93
  -3  17  -1   83.64   10.63
  -3 -17   1   56.38    6.18
   3 -17  -1   40.12    7.91
   3  17  -1   46.27    6.79
   3  17   1   62.74   10.16
  -3 -17  -1   54.80    6.31
   3 -17   1   52.78    5.87
  -3 -18   1   23.75    4.94
   3 -18  -1   20.37    6.08
   3  18   1   25.49   10.13
   3  18  -1   33.04    6.79
  -3 -18  -1   18.87    6.29
   3 -18   1   20.83    4.69
  -3 -19   1    4.32    4.63
   3 -19  -1   -0.91    5.78
   3  19   1   65.01   12.89
   3  19  -1   -3.84    5.31
  -3 -19  -1   -4.72    5.65
   3 -19   1   -7.67    6.75
   3 -19   1   -2.64    4.40
  -3 -20   1    3.40    4.64
   3 -20  -1   -1.83    5.48
   3  20  -1    8.86    6.79
  -3 -20  -1    2.19    6.27
   3 -20   1   -4.30    6.75
   3 -20   1    6.16    5.28
  -3 -21  -1   27.25    7.83
  -3 -21   1   32.45    6.49
   3 -21  -1   13.71    6.70
   3  21  -1   40.78   11.52
   3 -21   1   26.76    8.61
  -3 -22   1    0.32    6.49
   3 -22   1   -2.16    8.00
   3 -22  -1    7.31    7.00
  -3 -22  -1   -4.38    6.87
   3 -23   1   -6.77    8.31
  -3 -23   1   -3.71    6.81
   3 -23  -1    8.83    9.13
  -3 -23  -1    6.56    7.81
  -3 -24   1    0.32    6.18
  -3 -24  -1   -0.62    8.41
   3 -24  -1  -11.58    9.15
   3 -24   1   13.23    9.54
   3 -25   1    5.23    9.54
   3 -25  -1  -13.10   10.66
  -3 -25  -1    4.67    9.65
   3 -26  -1   -1.22   11.58
  -3 -26  -1   11.79   10.24
   3 -26   1   -7.07   10.15
  -4   0   1  317.01   12.79
  -4   0   1  339.77   17.96
  -4   0   1  399.60   19.37
   4   0  -1  361.33   17.25
   4   0  -1  347.39   27.91
   4   0   1  362.88   25.13
   4   0  -1  364.16   18.07
  -4   0  -1  360.45   18.27
  -4  -1   1 3220.23  122.40
   4  -1  -1 3531.12  270.71
  -4  -1   1 3449.53  205.37
  -4  -1   1 3705.93  165.70
   4  -1  -1 3513.01  162.91
  -4   1   1 3478.65  171.40
   4  -1  -1 3537.11  217.07
   4   1   1 3650.04  253.70
  -4   1  -1 3285.41  150.57
  -4   1  -1 3515.47  171.31
   4   1  -1 3460.24  173.02
   4   1  -1 3441.29  193.39
  -4   1   1 3360.09  138.88
  -4  -1  -1 3461.31  178.69
   4  -1   1 3541.69  231.30
  -4  -2   1   17.62    1.50
  -4  -2   1   25.36    3.29
   4  -2  -1   19.66    2.46
   4  -2  -1   22.26    3.27
   4  -2  -1   14.05    3.05
   4   2   1   18.08    3.06
  -4   2  -1   14.61    2.98
  -4   2  -1   14.13    2.10
   4   2  -1   22.20    1.85
  -4   2   1   12.93    2.10
  -4   2   1   17.48    2.72
  -4  -2  -1   25.73    3.38
   4  -2   1   27.44    3.55
   4  -3  -1 1740.20   79.28
  -4  -3   1 1546.67   55.21
  -4  -3   1 1769.69   70.15
   4  -3  -1 1717.95  103.66
   4   3   1 1740.49  134.87
  -4   3  -1 1738.61   84.93
   4   3  -1 1668.68   87.10
  -4   3   1 1509.24   66.65
  -4   3   1 1697.25   77.18
  -4  -3  -1 1711.48   76.01
   4  -3   1 1660.90   99.33
   4  -3   1 1658.75   87.73
  -4  -4   1  334.86   15.11
   4  -4  -1  340.74   22.91
   4  -4  -1  336.72   25.98
   4   4   1  372.16   31.64
  -4   4  -1  330.16   15.36
   4  -4   1  348.48   24.77
  -4   4   1  351.70   15.23
  -4   4   1  344.84   19.05
  -4  -4  -1  333.94   16.76
   4  -4   1  337.62   15.62
   4  -4   1  353.54   20.25
   4   5   1 3601.86  226.71
  -4   5  -1 3643.27  170.61
  -4  -5   1 3688.95  175.34
  -4   5   1 3734.36  151.61
   4  -5  -1 3814.83  293.23
   4  -5   1 3676.78  193.10
  -4  -5  -1 3479.82  198.96
   4  -5   1 3453.17  216.66
   4  -5   1 3762.93  200.53
  -4  -6   1  210.80   12.26
   4  -6  -1  222.57   18.02
   4   6   1  203.32   18.03
  -4   6  -1  223.53   10.59
  -4   6   1  243.72   11.55
  -4  -6  -1  218.21   11.80
   4  -6   1  205.42   14.09
   4  -6   1  188.12   10.84
   4  -6   1  208.83   11.29
   4  -7  -1  514.50   25.76
  -4  -7  -1  455.59   27.96
  -4   7   1  450.99   20.67
   4  -7   1  469.81   24.15
   4  -7   1  511.02   22.39
   4  -7   1  526.16   24.47
   4   7   1  520.39   40.41
  -4  -8   1  125.47    5.45
   4   8   1  137.47   11.97
  -4  -8   1  128.49    5.70
   4  -8  -1  128.70   10.57
  -4   8  -1  149.05    8.50
  -4   8   1  121.83    8.16
  -4  -8  -1  123.65    7.79
   4  -8   1  134.71    8.16
   4  -8   1  133.09    7.75
  -4  -9   1 4096.36  152.57
   4  -9  -1 4133.61  223.91
   4   9   1 4260.43  324.88
  -4   9  -1 4122.86  198.83
  -4   9   1 4112.87  155.47
  -4  -9  -1 3719.95  222.91
   4  -9   1 3923.41  220.00
   4  -9   1 4008.38  152.99
   4 -10   1  264.35   15.03
   4 -10  -1  275.36   17.36
   4  10   1  270.45   19.80
  -4 -10   1  264.87   10.26
   4 -10   1  238.22   15.49
  -4  10  -1  240.80   14.40
   4  10  -1  255.15   10.41
  -4 -10  -1  257.75   15.72
  -4  10   1  235.46   13.92
  -4 -11   1  427.06   16.05
   4 -11  -1  411.03   19.32
   4  11  -1  402.76   16.39
   4 -11  -1  439.74   31.08
   4  11   1  420.19   25.81
  -4 -11  -1  381.04   18.37
  -4  11  -1  390.52   20.36
   4 -11   1  439.05   28.63
  -4  11   1  420.03   20.63
   4 -11   1  429.30   21.50
  -4 -12   1  173.15    7.96
   4 -12  -1  186.92   10.68
   4  12  -1  183.65    8.33
  -4  12  -1  150.16   11.17
   4 -12  -1  176.30   13.11
   4  12   1  152.69   12.43
   4 -12   1  169.11   11.30
  -4  12   1  173.45   12.38
  -4 -12  -1  183.42   11.39
   4 -12   1  185.20   11.80
   4 -13  -1 2433.34  109.14
  -4 -13   1 2322.97   95.22
   4  13  -1 2409.94   91.91
   4  13   1 2412.96  174.90
  -4  13  -1 2449.22  118.57
  -4  13   1 2385.48  108.18
  -4 -13  -1 2333.47   90.15
   4 -13   1 1876.25  126.98
   4 -13   1 2434.68  106.88
  -4 -14   1  166.97    8.58
   4  14   1  147.22   12.43
   4 -14  -1  159.57   14.60
   4  14  -1  170.69    8.65
   4 -14   1  184.54   10.70
  -4 -14  -1  163.99   10.80
  -4  14   1  147.23   13.56
   4 -14   1  143.40   11.33
   4 -14   1  169.19    8.45
  -4  14  -1  160.56   12.68
  -4 -15   1  702.20   30.30
   4 -15  -1  716.58   32.29
   4 -15  -1  784.46   54.80
   4  15  -1  734.90   30.38
   4  15   1  753.33   50.41
  -4  15  -1  703.30   35.95
  -4  15   1  679.52   43.21
  -4 -15  -1  684.84   39.86
   4 -15   1  712.66   34.27
   4 -15   1  727.98   34.90
   4 -15   1  720.07   31.04
   4  16   1   15.78    7.42
  -4 -16   1   16.03    4.09
   4  16  -1   11.79    4.13
   4 -16  -1    7.90    6.07
   4 -16   1    1.22    3.98
  -4  16  -1   50.32   10.30
   4 -16   1    9.78    2.67
  -4 -16  -1    9.49    4.74
   4 -16   1   -2.42    5.74
  -4 -17   1 1153.55   54.43
   4 -17  -1 1144.03   50.57
   4  17   1 1231.48   83.53
   4  17  -1 1169.16   56.72
  -4 -17  -1 1168.02   70.50
   4 -17   1 1216.23   66.02
   4 -17   1 1132.27   63.27
  -4 -18   1   71.29    7.24
   4 -18  -1   88.16   10.36
   4  18   1   92.87   12.97
   4  18  -1   79.69    8.59
  -4 -18  -1   85.08    9.20
   4 -18   1   61.90    9.99
   4 -18   1   73.17    8.92
   4 -18   1   74.42    5.94
  -4 -19   1  940.56   59.17
   4 -19  -1  933.01   36.94
   4  19   1  834.11   60.69
   4  19  -1  972.00   48.70
  -4 -19  -1  877.25   47.91
   4 -19   1  825.02   60.00
   4 -19   1  941.24   43.35
   4 -19   1  871.79   44.80
  -4 -20   1    4.70    4.70
   4 -20   1   -9.03    9.63
   4 -20  -1    3.35    7.61
  -4 -20  -1    1.26    6.31
   4 -20   1    4.93    7.40
  -4 -21   1  204.48   15.45
   4 -21   1  206.38   17.03
   4 -21  -1  206.53   17.14
  -4 -21  -1  220.63   15.55
   4 -22  -1   56.69   11.59
  -4 -22   1   51.08    7.21
  -4 -22  -1   47.83    9.13
   4 -22   1   42.30   10.82
  -4 -23   1  492.83   39.37
   4 -23  -1  490.96   32.59
  -4 -23  -1  502.87   35.11
   4 -23   1  463.91   32.31
  -4 -24  -1   41.38   10.97
   4 -24  -1   37.52   10.38
   4 -24   1   46.65   11.43
   4 -25  -1   24.40   12.21
  -4 -25  -1    4.38    9.07
   4 -25   1   13.59   10.20
   4 -26   1   16.68   11.74
  -4 -26  -1    7.18   11.55
  -5   0   1   13.55    3.61
  -5   0   1    9.86    2.09
   5   0  -1   18.15    2.47
  -5   0   1   13.06    3.04
   5   0   1    7.50    2.69
  -5   0  -1   13.85    3.01
  -5  -1   1    0.30    1.50
  -5  -1   1    2.71    2.40
   5  -1  -1   -0.62    2.14
  -5  -1   1    5.40    3.01
   5   1   1    3.34    2.12
   5  -1  -1   -2.68    2.38
   5  -1  -1   -1.51    2.73
  -5   1  -1   -1.21    2.42
   5   1  -1   -1.24    1.55
  -5   1  -1    1.80    2.10
  -5   1   1    0.30    2.71
  -5   1   1   -2.39    1.79
  -5  -1  -1    5.76    2.72
  -5   1   1    3.67    2.75
   5  -1   1    0.89    2.38
   5  -2  -1   33.22    3.36
  -5  -2   1   27.75    2.10
  -5  -2   1   36.62    3.92
  -5  -2   1   36.80    4.45
   5  -2  -1   35.59    3.97
   5  -2  -1   45.05    4.76
  -5   2  -1   36.99    3.61
   5   2   1   42.75    4.59
  -5   2  -1   30.74    3.59
  -5   2   1   36.48    3.30
   5   2  -1   38.29    2.81
   5  -2   1   42.41    4.72
  -5  -2  -1   43.26    4.27
  -5  -3   1    0.00    3.00
   5  -3  -1    2.96    3.55
  -5  -3   1    2.64    2.93
   5   3  -1    1.85    1.24
   5  -3  -1    0.60    2.75
   5   3   1   -2.46    3.06
  -5   3   1    3.01    2.71
  -5   3   1    0.30    2.69
  -5  -3  -1   -2.44    2.44
   5  -3   1    2.98    2.98
   5  -3   1    0.59    3.22
   5  -4  -1    1.83    2.44
  -5  -4   1    3.50    3.21
   5  -4  -1    3.26    3.55
  -5   4  -1    5.36    2.38
   5   4   1    8.28    3.38
  -5   4   1    4.19    3.00
  -5   4   1    3.31    3.31
  -5  -4  -1    4.91    2.46
   5  -4   1    9.53    3.27
   5  -4   1    4.38    2.63
   5  -4   1    2.06    2.94
  -5  -5   1   13.90    3.48
   5  -5  -1   12.13    3.55
   5  -5  -1    9.13    3.35
   5   5   1    7.65    3.36
  -5   5  -1   13.39    2.97
  -5   5   1    3.30    3.00
  -5   5   1    8.75    3.32
  -5  -5  -1    5.23    2.77
   5  -5   1   15.80    3.57
   5  -5   1   -1.17    3.50
   5  -5   1   12.34    3.23
  -5  -6   1  120.50    7.86
   5  -6  -1  117.01   11.58
   5  -6  -1  112.65    8.24
   5   6   1  119.37    9.51
  -5   6  -1  121.64    6.95
  -5   6   1  114.58    6.94
  -5   6   1  129.73    8.59
  -5  -6  -1  108.06    7.11
   5  -6   1  109.90    9.88
   5  -6   1  117.25   10.21
   5  -6   1  116.09    7.39
   5  -7  -1   -6.53    4.45
   5   7   1   -2.14    2.75
  -5   7  -1    4.22    3.01
  -5   7   1   -1.80    3.60
   5  -7   1   -2.39    2.69
   5  -7   1    5.24    4.07
   5  -7   1   -2.05    2.64
   5  -8  -1   87.66    7.45
   5   8   1   86.59    7.36
  -5   8   1   82.55    6.93
  -5  -8  -1   92.33    5.90
   5  -8   1   76.56    6.93
   5  -8   1   73.39    7.60
   5  -8   1   89.62    6.19
   5  -9  -1    9.53    3.86
   5   9   1   14.74    3.99
  -5   9  -1   13.71    5.24
  -5   9   1    6.01    4.21
  -5  -9  -1    7.42    3.40
   5  -9   1   -3.61    3.92
   5  -9   1   11.72    4.10
  -5 -10   1    2.81    1.25
  -5 -10   1    3.53    1.18
   5 -10  -1    8.16    4.23
   5 -10  -1   -3.27    3.88
   5  10   1    8.32    4.93
  -5  10  -1    1.17    3.80
  -5  10   1    7.21    4.81
  -5 -10  -1    4.03    3.10
   5 -10   1    3.63    4.53
  -5 -11   1    1.91    1.58
   5 -11  -1    1.81    3.32
   5 -11  -1    0.59    4.47
   5  11   1    3.09    4.64
  -5  11  -1    4.97    4.97
   5  11  -1    2.35    1.76
  -5  11   1    5.11    4.51
  -5 -11  -1   -0.62    3.11
   5 -11   1    0.91    4.24
   5 -11   1    0.88    3.53
   5 -12  -1   -0.91    4.23
   5 -12  -1    1.50    6.27
   5  12   1    7.75    5.59
  -5  12  -1   -2.05    5.56
   5  12  -1   -3.52    2.05
  -5  12   1    1.80    5.40
  -5 -12  -1   -1.88    3.44
   5 -12   1    4.56    4.26
   5 -12   1    0.88    4.72
  -5 -13   1   -0.96    1.92
   5 -13  -1    5.45    4.85
   5 -13  -1    3.88    5.37
   5  13   1    0.93    4.35
  -5  13  -1    4.69    6.16
   5  13  -1    0.00    2.64
  -5  13   1    6.61    6.01
  -5 -13  -1    4.09    3.46
   5 -13   1    5.03    5.03
  -5 -14   1   -2.56    2.56
   5 -14  -1   -0.91    5.45
   5 -14  -1   -0.59    6.57
   5  14   1    9.33    7.15
   5 -14   1    0.92    3.97
  -5  14  -1   -6.16    4.99
   5  14  -1    1.76    2.64
  -5 -14  -1   -0.32    3.78
   5 -14   1   -3.85    5.34
  -5 -15   1    8.00    3.19
   5 -15  -1    4.55    5.45
   5 -15  -1   12.83    9.25
   5  15   1   11.81    7.15
  -5  15  -1   58.49   11.76
   5  15  -1   11.49    3.82
  -5  15   1   13.81    9.30
  -5 -15  -1    3.78    4.42
   5 -15   1    6.23    6.24
  -5 -16   1    2.56    3.19
   5 -16  -1    0.00    5.77
   5 -16  -1   37.87    8.66
   5  16   1    1.87    7.15
   5  16  -1   -1.77    3.53
  -5 -16  -1   10.75    4.74
   5 -16   1    4.30    5.22
   5 -16   1    2.38    6.54
  -5 -17   1   -0.32    3.51
   5 -17  -1    1.21    6.37
   5  17   1    0.32    8.38
   5  17  -1   -3.84    3.84
  -5 -17  -1    6.65    5.37
   5 -17   1  -13.98    7.14
  -5 -18   1   -0.32    3.82
   5 -18  -1  -10.64    6.39
   5  18   1    2.79   10.54
   5  18  -1    0.88    4.43
  -5 -18  -1   -3.17    5.70
   5 -18   1   -7.74    8.63
  -5 -19   1   10.84    4.78
   5 -19  -1   10.36    7.91
   5  19  -1    2.37    5.61
  -5 -19  -1   20.26    7.91
   5 -19   1    7.71    6.78
  -5 -20   1   14.32    5.73
   5 -20  -1    6.40    7.31
  -5 -20  -1   -1.58    6.96
   5 -20   1    4.94    7.73
   5 -20   1    2.08   10.70
  -5 -21   1    8.58    5.40
   5 -21  -1    1.83    8.54
  -5 -21  -1   -1.58    7.27
   5 -21   1    1.24    8.04
   5 -22  -1   -2.75    8.84
  -5 -22  -1    0.63    7.90
   5 -22   1   -2.17    9.91
   5 -23  -1    3.97    8.25
  -5 -23  -1   -1.58    8.20
   5 -23   1    9.29   10.53
   5 -24  -1   -7.03   11.62
  -5 -24  -1   -5.03    9.44
   5 -24   1    5.57   10.84
   5 -25  -1   -1.22   11.92
  -5 -25  -1   -4.39   12.55
   5 -25   1    4.65   11.16
  -6   0   1 4251.34  142.52
  -6   0   1 4165.03  189.63
   6   0  -1 3928.75  179.18
   6   0   1 4271.09  246.71
  -6   0  -1 3983.51  192.82
  -6   0  -1 4045.93  212.57
  -6  -1   1  550.60   22.71
   6  -1   1  640.13   52.66
  -6  -1   1  605.28   34.63
  -6  -1   1  609.02   30.21
   6  -1  -1  602.87   26.51
   6  -1  -1  601.13   28.87
   6   1   1  607.32   36.76
  -6   1  -1  602.73   27.86
  -6   1  -1  578.98   26.56
   6   1  -1  593.15   26.70
  -6   1   1  610.63   21.96
  -6   1   1  560.18   31.05
  -6   1   1  624.80   30.79
  -6  -1  -1  601.76   29.27
  -6  -2   1   20.80    2.09
  -6  -2   1   22.84    4.21
  -6  -2   1   22.77    6.22
   6  -2  -1   26.06    3.34
   6  -2  -1   26.05    4.44
   6  -2  -1   21.76    3.63
   6   2   1   26.77    4.56
  -6   2  -1   21.66    3.61
   6   2  -1   27.20    2.48
  -6   2   1   20.03    3.00
  -6   2   1   24.69    4.52
  -6  -2  -1   19.11    3.94
   6  -2   1   22.12    3.89
   6  -2   1   22.37    5.01
  -6  -3   1  515.16   30.22
  -6  -3   1  520.42   25.22
   6  -3  -1  500.97   20.03
   6  -3  -1  528.62   38.57
   6  -3  -1  512.07   30.87
   6   3   1  533.82   42.97
  -6   3  -1  492.23   22.17
   6   3  -1  501.68   23.64
   6   3  -1  509.56   28.41
  -6   3   1  529.08   19.51
  -6   3   1  541.54   28.28
  -6  -3  -1  510.76   27.02
   6  -3   1  497.32   28.56
   6  -3   1  521.96   29.49
   6  -4  -1 2131.32   94.43
  -6  -4   1 2745.13  111.24
   6  -4  -1 2724.43  165.54
   6   4   1 2770.05  193.87
  -6   4  -1 2642.41  111.24
   6   4  -1 1983.11  105.13
  -6   4   1 2818.08   89.41
  -6   4   1 2674.88  115.31
  -6  -4  -1 2555.47  127.42
   6  -4   1 2598.48  135.46
   6  -4   1 2784.60  136.17
  -6  -5   1  456.46   21.17
   6  -5  -1  474.70   25.27
   6  -5  -1  407.72   27.29
   6   5   1  448.25   34.19
  -6   5  -1  420.05   20.74
  -6   5   1  465.15   17.40
  -6   5   1  457.29   25.86
  -6  -5  -1  437.89   24.39
   6  -5   1  442.77   22.60
   6  -5   1  426.46   31.32
   6  -5   1  439.10   28.62
  -6  -6   1 1783.89  100.45
   6  -6  -1 1811.66  152.42
   6  -6  -1 1781.08  123.55
   6   6   1 1742.34  137.44
  -6   6  -1 1752.52   98.68
  -6   6  -1 1897.01   72.57
  -6   6   1 1858.06   67.56
  -6   6   1 1788.49  112.69
  -6  -6  -1 1723.96   95.60
   6  -6   1 1756.95  100.08
   6  -6   1 1807.07  120.61
   6  -6   1 1840.81  108.84
   6  -7  -1   47.01    4.53
   6  -7  -1   42.67    6.48
   6  -7  -1   40.79    4.27
   6   7   1   38.50    5.81
  -6   7  -1   47.37    4.49
  -6   7   1   41.70    5.11
  -6  -7  -1   50.74    4.32
   6  -7   1   34.48    5.10
   6  -7   1   39.61    5.24
   6  -7   1   47.82    5.56
   6  -8  -1 1519.27   58.71
   6  -8  -1 1518.52   71.61
   6  -8  -1 1471.05  102.05
   6   8   1 1501.87  145.71
  -6   8  -1 1514.31   78.41
  -6   8   1 1541.04   54.81
  -6  -8  -1 1463.34  101.79
   6  -8   1 1368.91   79.06
   6  -8   1 1532.50  115.60
   6  -8   1 1499.73   69.50
   6  -9  -1  397.42   34.31
   6  -9  -1  410.51   31.64
   6   9   1  384.52   39.04
  -6   9   1  378.31   17.91
  -6  -9  -1  377.03   22.37
   6  -9   1  374.62   18.87
   6  -9   1  358.79   29.28
   6  -9   1  342.71   20.26
   6 -10  -1 1372.06   90.94
   6  10   1 1374.32   98.32
  -6  10  -1 1360.10   67.82
  -6  10   1 1444.13   52.63
  -6 -10  -1 1304.11   67.15
   6 -10   1 1145.93   56.20
   6 -10   1 1393.81   79.08
   6 -11  -1    9.44    6.49
   6  11   1   24.14    5.89
  -6  11  -1    8.19    4.68
  -6  11   1   12.02    6.01
  -6 -11  -1   22.93    4.34
   6 -11   1   17.87    5.15
   6 -11   1    8.44    4.65
  -6 -12   1 1038.37   40.23
   6 -12  -1 1059.30  102.05
   6  12   1 1118.76   70.23
  -6  12  -1 1083.73   63.38
  -6  12   1 1058.33   52.20
  -6 -12  -1 1046.67   56.63
   6 -12   1 1004.47   73.58
  -6 -13   1  378.97   16.89
   6 -13  -1  385.62   20.46
   6 -13  -1  367.27   25.69
   6  13   1  401.42   30.00
  -6  13  -1  400.22   26.82
  -6  13   1  347.09   20.87
  -6 -13  -1  380.04   19.32
   6 -13   1  378.68   26.64
   6 -13   1  345.14   22.37
   6  14   1 1048.87   82.93
  -6 -14   1 1024.41   46.95
   6 -14  -1  994.93   43.92
   6 -14  -1 1003.57   53.80
   6  14  -1 1041.60   44.13
  -6  14   1 1019.92   57.81
  -6 -14  -1  999.20   50.59
  -6 -15   1  123.90    7.11
   6 -15  -1  127.31   10.66
   6 -15  -1  161.18   14.60
   6  15   1  132.62   14.07
   6  15  -1  128.43    7.16
  -6 -15  -1  113.53    8.86
   6 -15   1  103.50   10.74
   6 -15   1  110.28   12.62
  -6 -16   1    3.81    3.18
   6 -16  -1   11.54    7.28
   6  16   1    7.49    8.74
   6  16  -1    0.59    2.96
  -6 -16  -1   -4.40    5.35
   6 -16   1    5.83    5.22
   6 -16   1    3.51    6.15
  -6 -17   1   68.77    6.43
   6 -17  -1   73.54    9.44
   6  17   1   60.75   10.91
   6  17  -1   70.10    6.53
  -6 -17  -1   60.15    7.27
   6 -17   1   52.75    9.09
  -6 -18   1 1273.19   80.19
   6 -18  -1 1281.86   64.65
   6  18   1 1181.93  104.85
   6  18  -1 1269.97   60.21
  -6 -18  -1 1286.76   78.43
   6 -18   1 1285.00   62.96
   6 -18   1 1049.59   84.56
  -6 -19   1  137.44   10.68
   6 -19  -1  126.42   13.44
   6  19   1   55.88   15.84
  -6 -19  -1  113.59   12.68
   6 -19   1  133.74   13.01
   6 -19   1  187.08   20.04
   6 -20  -1   15.24    7.92
  -6 -20  -1    8.83    6.94
   6 -20   1   19.80    9.59
   6 -21  -1   68.70   12.54
  -6 -21  -1   60.88   10.75
   6 -21   1   56.39   11.16
   6 -22  -1  689.49   48.33
  -6 -22  -1  658.79   48.44
   6 -22   1  713.09   73.72
   6 -23  -1   90.85   15.31
  -6 -23  -1   58.87   12.62
   6 -23   1   66.13   15.22
   6 -24  -1   96.11   16.24
  -6 -24  -1  114.74   14.51
   6 -24   1  129.84   20.53
  -6 -25   1   15.53   13.36
  -7   0   1    0.59    2.09
  -7   0   1   -2.12    3.61
  -7   0   1   -1.51    3.61
   7   0  -1    0.91    2.43
   7   0   1   -0.30    4.18
  -7   0  -1   -0.30    2.71
  -7   0  -1   -0.30    2.73
  -7  -1   1   16.36    2.68
  -7  -1   1   20.78    4.22
  -7  -1   1   20.59    4.18
   7  -1  -1   22.98    3.04
   7   1   1   25.86    4.81
   7   1  -1   23.47    2.75
  -7   1   1   19.12    3.00
  -7   1   1   20.08    4.26
  -7  -1  -1   16.60    3.63
   7  -1   1   15.90    3.90
   7  -1   1    8.88    4.44
  -7  -2   1   89.94    7.54
   7  -2   1   96.18    9.15
  -7  -2   1   89.20    7.41
   7  -2  -1   80.87    6.07
   7   2   1   72.71    7.29
  -7   2  -1   97.47    6.65
   7   2  -1   87.99    5.24
   7   2  -1   86.26    6.26
  -7   2   1   81.02    5.41
  -7   2   1  103.91    9.37
  -7   2   1   97.57    7.07
  -7  -2  -1   85.98    6.69
   7  -2   1   86.29    7.52
  -7  -3   1    5.11    3.90
  -7  -3   1    3.81    4.10
   7  -3  -1    6.93    3.01
   7  -3  -1    4.13    4.42
   7   3   1    1.52    4.57
  -7   3  -1   -2.69    3.59
   7   3  -1    4.64    1.85
   7   3  -1    5.36    1.79
  -7   3   1   11.97    3.30
  -7   3   1    1.21    3.31
  -7  -3  -1    0.91    3.04
   7  -3   1    5.09    3.59
   7  -3   1    8.78    4.69
  -7  -4   1   10.80    3.60
  -7  -4   1    9.01    4.36
   7  -4  -1   11.74    3.61
   7  -4  -1   16.16    4.99
   7  -4  -1    7.25    3.63
   7   4   1    8.55    4.59
  -7   4  -1    8.92    3.57
   7   4  -1    7.81    1.56
   7   4  -1    8.25    1.52
  -7   4   1   15.87    3.60
  -7   4   1    6.91    4.51
  -7  -4  -1   10.05    3.35
   7  -4   1   11.08    3.89
   7  -4   1   12.55    4.97
  -7  -5   1    0.00    4.93
   7  -5  -1    3.92    3.92
   7  -5  -1   -3.22    4.10
   7  -5  -1   -4.85    2.73
   7   5   1   -0.62    4.59
  -7   5  -1   -1.48    3.56
  -7   5   1    1.50    3.89
  -7   5   1    3.30    3.90
  -7  -5  -1    1.84    3.36
   7  -5   1    8.99    4.49
   7  -5   1    0.58    4.67
  -7  -6   1    9.83    4.91
   7  -6  -1    8.73    3.61
   7  -6  -1   16.98    5.86
   7  -6  -1    6.08    3.04
   7   6   1    7.03    3.98
  -7   6  -1   13.31    3.26
  -7   6  -1    9.34    2.12
  -7   6   1   16.79    4.80
  -7   6   1    5.39    3.89
  -7  -6  -1   14.69    3.36
   7  -6   1   10.50    4.49
   7  -6   1    4.07    4.67
   7  -6   1    2.63    3.50
   7  -7  -1    8.12    4.21
   7  -7  -1    2.63    6.44
   7   7   1    7.33    4.59
  -7   7  -1    4.14    3.26
  -7   7   1    0.60    3.90
  -7   7   1    0.89    3.59
  -7  -7  -1    5.22    2.76
   7  -7   1    5.41    4.51
   7  -7   1    0.88    3.78
   7  -7   1    7.27    4.07
   7  -8  -1    7.82    4.22
   7  -8  -1   12.56    6.14
   7   8   1   11.63    4.28
  -7   8  -1   15.15    3.86
  -7   8   1   17.71    5.11
  -7  -8  -1   12.27    3.38
   7  -8   1    3.92    5.11
   7  -8   1   11.95    5.24
   7  -9  -1    1.21    4.22
   7  -9  -1    7.02    5.85
   7   9   1    0.92    4.60
  -7   9  -1    2.39    2.98
  -7   9   1    3.90    5.11
  -7  -9  -1    1.54    3.08
   7  -9   1   -4.38    4.38
   7  -9   1   -3.76    5.20
   7 -10  -1    0.60    4.52
   7 -10  -1   12.27    5.85
   7 -10  -1    2.73    3.35
   7  10   1    6.16    4.93
  -7  10   1    4.51    5.41
  -7 -10  -1    6.77    3.69
   7 -10   1    3.93    4.53
   7 -10   1    7.88    5.85
   7 -10   1   -2.60    5.49
   7 -11  -1    2.72    5.13
   7 -11  -1   16.07    6.14
   7 -11  -1   15.78    4.56
   7  11   1    6.19    5.57
  -7  11   1    7.82    6.02
  -7 -11  -1   10.16    3.69
   7 -11   1   15.16    5.15
   7 -11   1    2.05    5.27
   7 -11   1    7.79    5.49
   7 -12  -1    8.75    5.44
   7 -12  -1   17.82    6.73
   7 -12  -1    7.57    4.55
   7  12   1   17.08    7.15
  -7  12  -1   41.58    8.50
  -7  12   1   -1.50    6.91
   7 -12   1   14.14    6.64
   7 -13  -1    9.07    6.04
   7 -13  -1    7.54    4.23
   7  13   1    3.75    6.86
  -7 -13  -1    4.64    4.02
   7 -13   1    3.65    5.18
   7 -14  -1    3.93    5.76
   7 -14  -1   63.39   12.00
   7  14   1    3.44    6.26
  -7 -14  -1    0.32    4.65
   7 -14   1   -1.84    5.19
   7 -14   1   -7.50    6.93
  -7 -15   1   19.59    2.46
   7 -15  -1   15.15    6.98
   7  15   1   25.34    9.07
  -7 -15  -1   31.38    6.85
   7 -15   1   22.25    8.38
  -7 -16   1    5.85    3.08
   7 -16  -1   -0.91    6.68
   7  16   1    9.07   10.01
  -7 -16  -1   10.59    5.30
   7 -16   1    7.67    5.22
   7 -16   1    3.47    8.09
  -7 -17   1   19.80    3.10
   7 -17  -1    2.73    6.99
   7  17   1   10.00   10.00
  -7 -17  -1   24.02    6.24
   7 -17   1   25.85    8.32
   7 -17   1    2.31    8.38
   7 -18  -1    6.39    7.31
   7  18   1    2.50   10.60
  -7 -18  -1   -2.50    5.62
   7 -18   1   16.05    8.02
   7 -18   1   26.62   11.29
   7 -19  -1    4.88    9.15
  -7 -19  -1    5.64    6.57
   7 -19   1   -3.71    8.04
   7 -20  -1    0.92    8.86
  -7 -20  -1    0.63    7.83
   7 -20   1    4.34    9.59
   7 -21  -1   -8.86   10.09
  -7 -21  -1    0.00    7.20
   7 -21   1   -1.24    9.30
   7 -22  -1   -1.22    9.49
  -7 -22  -1   -0.32    8.77
   7 -22   1    0.62    9.63
   7 -23  -1   10.72   13.17
   7 -23   1   -4.05   12.13
  -8   0   1  531.22   27.33
  -8   0   1  435.46   37.23
  -8   0   1  567.04   34.55
   8   0  -1  548.07   23.69
   8   0   1  520.14   38.45
   8   0   1  524.93   46.57
  -8   0  -1  530.17   34.39
  -8  -1   1  917.40   71.44
   8  -1   1 1183.59   97.90
  -8  -1   1 1173.44   83.88
   8  -1  -1 1104.16   44.65
   8   1   1 1188.85  108.57
   8   1  -1 1059.76   45.09
  -8   1   1 1002.41   43.27
  -8   1   1 1039.64   69.19
  -8   1   1 1232.09   64.94
  -8  -1  -1  981.83   47.06
  -8  -1  -1 1143.90   80.49
   8  -1   1 1102.34   74.42
  -8  -2   1  146.60   12.39
  -8  -2   1  189.27   12.48
   8  -2  -1  167.34    9.13
   8   2   1  168.46   16.95
  -8   2  -1  169.65   11.18
   8   2  -1  179.60    9.25
   8   2  -1  164.76   11.91
  -8   2   1  168.76    8.75
  -8   2   1  185.87   10.93
  -8   2   1  176.53   12.89
  -8  -2  -1  161.36   10.37
   8  -2   1  171.60   14.47
   8  -2   1  174.04   15.62
  -8  -3   1  844.43   57.12
  -8  -3   1  866.28   43.00
   8  -3  -1  899.69   34.48
   8  -3  -1  910.15   77.06
   8   3   1  872.68   89.85
  -8   3  -1  817.25   68.22
   8   3  -1  794.32   38.19
   8   3  -1  871.42   65.98
  -8   3   1  811.85   37.29
  -8   3   1  824.64   54.54
  -8  -3  -1  832.57   44.46
   8  -3   1  863.50   58.87
   8  -3   1  828.03   73.13
  -8  -4   1  521.78   39.49
  -8  -4   1  599.59   27.78
   8  -4  -1  480.89   21.68
   8  -4  -1  573.25   31.70
   8   4   1  559.96   55.38
  -8   4  -1  536.35   33.34
   8   4  -1  561.62   27.25
   8   4  -1  561.27   41.05
  -8   4   1  568.12   24.34
  -8   4   1  514.96   41.63
  -8  -4  -1  556.21   30.11
   8  -4   1  541.50   32.66
   8  -4   1  559.18   35.56
  -8  -5   1 1678.15   98.65
   8  -5  -1 1573.96   61.11
   8  -5  -1 1596.49  159.84
   8   5   1 1707.00  156.51
  -8   5  -1 1568.44   96.65
  -8   5   1 1673.74   68.65
  -8   5   1 1611.03  128.64
  -8  -5  -1 1672.01   95.37
   8  -5   1 1608.01  100.11
   8  -5   1 1744.01  105.43
  -8  -6   1  128.77   11.05
   8  -6  -1  114.09    7.86
   8  -6  -1   99.44   10.83
   8   6   1  127.38   11.06
  -8   6  -1  134.32   10.70
  -8   6  -1  146.42    8.19
  -8   6   1  118.84    9.05
  -8   6   1  120.39   11.71
  -8  -6  -1  134.41    9.83
   8  -6   1  115.20   10.26
   8  -6   1  161.70   14.61
  -8  -7   1   10.70    5.49
   8  -7  -1   15.02    5.40
   8  -7  -1   29.69    7.28
   8  -7  -1   23.96    4.56
   8   7   1   28.71    5.51
  -8   7  -1   23.88    5.02
  -8   7   1   19.53    5.70
  -8   7   1   38.46    5.68
  -8  -7  -1   25.39    3.98
   8  -7   1   16.86    5.73
   8  -7   1    9.03    6.70
   8  -7   1   23.47    6.37
   8  -8  -1  643.64   26.32
   8  -8  -1  636.22   58.10
   8  -8  -1  587.49   40.45
   8   8   1  614.85   65.36
  -8   8  -1  604.50   44.68
  -8   8   1  724.08   32.95
  -8   8   1  651.59   43.85
  -8  -8  -1  684.55   39.24
   8  -8   1  636.14   33.80
   8  -8   1  653.56   45.17
   8  -8   1  624.77   51.75
   8  -9  -1 1613.88   64.64
   8  -9  -1 1586.46   96.26
   8  -9  -1 1619.80  109.66
   8   9   1 1553.20  106.54
  -8   9  -1 1571.62  111.79
  -8   9   1 1732.48   76.39
  -8  -9  -1 1611.41  119.52
   8  -9   1 1551.50   88.86
   8  -9   1 1601.27  139.43
   8 -10  -1  543.57   26.51
   8 -10  -1  550.46   41.79
   8 -10  -1  571.33   39.96
   8  10   1  605.47   37.20
  -8  10   1  617.85   33.16
  -8 -10  -1  554.82   34.63
   8 -10   1  505.99   36.23
   8 -10   1  501.15   46.57
   8 -10   1  551.41   51.74
   8 -11  -1   23.19    6.33
   8 -11  -1    2.90    8.41
   8 -11  -1   18.29    4.27
   8  11   1   21.33    7.42
  -8  11   1   -6.62    6.62
  -8 -11  -1   23.59    4.60
   8 -11   1   37.90    7.48
   8 -12  -1   86.27    9.37
   8 -12  -1  112.96   12.80
   8 -12  -1   69.48    7.35
   8  12   1   90.07    9.34
  -8  12   1   88.85   12.06
  -8 -12  -1   53.02    7.07
   8 -12   1   68.14    7.62
   8 -12   1   66.53    9.49
   8 -13  -1  960.02   52.43
   8 -13  -1  998.30   79.19
   8  13   1  996.73   71.42
  -8 -13  -1  964.46   83.46
   8 -13   1  959.78   79.28
   8 -13   1  968.90   83.30
   8 -14  -1  234.45   18.83
   8 -14  -1  235.95   18.11
   8  14   1  233.65   21.01
  -8 -14  -1  226.66   15.87
   8 -14   1  205.86   21.00
   8 -15  -1  419.03   25.94
   8 -15  -1  400.71   29.16
   8  15   1  417.90   31.16
  -8 -15  -1  356.78   23.48
   8 -15   1  320.57   29.08
   8 -16  -1   -3.64    7.58
   8 -16  -1    4.55    5.45
   8  16   1    0.32    9.40
  -8 -16  -1    2.77    6.16
   8 -16   1   -1.22    6.45
   8 -17  -1  398.48   27.22
   8 -17  -1  396.80   28.50
   8  17   1  352.26   32.35
  -8 -17  -1  367.72   27.02
   8 -17   1  430.02   33.71
   8 -18  -1  288.61   21.42
   8 -18  -1  268.04   19.59
  -8 -18  -1  267.52   23.18
   8 -18   1  271.83   24.46
   8 -19  -1  293.32   21.46
  -8 -19  -1  252.65   17.73
   8 -19   1  296.49   30.38
   8 -20  -1   50.38   13.14
  -8 -20  -1   60.34    8.41
   8 -20   1   62.57   12.41
   8 -21  -1  176.45   18.10
   8 -21   1  140.24   20.50
   8 -22  -1   93.39   15.02
   8 -22   1   68.66   16.78
  -9   0   1   41.63    6.94
  -9   0   1   25.86    6.32
   9   0  -1   29.57    4.53
   9   0   1   27.81    5.14
   9   0   1   37.43    6.54
  -9   0  -1   37.57    5.76
  -9  -1   1    2.12    4.22
  -9  -1   1    1.79    5.66
   9  -1  -1    2.10    3.61
   9   1   1    3.02    3.93
   9   1   1    3.29    5.37
  -9   1  -1   -0.91    3.63
   9   1  -1   -0.91    3.02
   9   1  -1    1.48    3.55
  -9   1   1    0.00    3.57
  -9   1   1    2.42    4.22
  -9   1   1    3.34    5.15
   9  -1   1   -0.60    4.23
   9  -1   1    0.59    6.20
  -9  -2   1    1.81    4.82
  -9  -2   1    0.00    5.61
   9  -2  -1   -0.30    3.60
   9   2   1   15.64    5.41
  -9   2  -1   -1.80    5.11
   9   2  -1    1.83    3.04
   9   2  -1   -1.48    3.56
  -9   2   1    0.59    4.18
  -9   2   1    2.44    5.19
  -9  -2  -1    0.30    3.96
   9  -2   1    3.01    4.52
   9  -2   1    2.64    6.18
  -9  -3   1   -3.61    3.61
  -9  -3   1    4.40    5.86
   9  -3  -1   -2.40    3.60
   9   3   1   -0.30    6.04
  -9   3  -1    5.98    3.59
   9   3  -1    1.84    2.75
   9   3  -1    0.30    2.69
  -9   3   1   -2.69    4.48
  -9   3   1    2.71    5.72
  -9  -3  -1   -1.52    3.96
   9  -3   1    4.82    4.52
   9  -3   1   -2.34    5.86
  -9  -4   1    2.71    5.70
  -9  -4   1   14.59    6.41
   9  -4  -1    1.20    3.90
   9  -4  -1    9.07    7.60
   9   4   1    6.99    6.07
  -9   4  -1    4.17    5.36
   9   4  -1    4.01    2.47
   9   4  -1    8.20    3.04
  -9   4   1    5.98    4.19
  -9   4   1   -2.69    3.90
  -9  -4  -1    7.31    3.65
   9  -4   1    3.61    4.82
   9  -4   1    7.00    6.14
  -9  -5   1   23.40    5.10
   9  -5   1   16.62    7.29
  -9  -5   1   12.20    6.10
   9  -5  -1   19.79    5.40
   9  -5  -1    8.74    6.70
   9   5   1   18.27    6.70
  -9   5  -1   17.71    3.90
   9   5  -1   12.79    2.18
   9   5  -1   15.22    2.13
  -9   5   1    2.10    5.10
  -9   5   1    5.98    4.19
  -9  -5  -1   14.02    4.27
  -9  -6   1  101.07   10.82
  -9  -6   1  114.47   10.47
   9  -6  -1   93.58    8.13
   9   6   1   70.40   11.91
  -9   6  -1   86.46    7.25
  -9   6   1   84.02    7.83
  -9   6   1   76.35    8.38
  -9  -6  -1   89.73    6.75
   9  -6   1  104.35    9.08
   9  -6   1   81.57   10.80
  -9  -7   1    6.08    6.95
   9  -7  -1    4.49    4.49
   9  -7  -1   15.65    8.41
   9   7   1    8.54    5.80
  -9   7  -1    5.30    5.30
  -9   7   1    8.11    5.11
  -9   7   1    5.06    5.65
  -9  -7  -1   11.30    4.28
   9  -7   1   13.89    5.74
   9  -7   1    2.63    7.28
  -9  -8   1   -1.45    6.95
   9  -8  -1   26.11    5.40
   9  -8  -1    9.84    8.09
   9   8   1   24.42    7.03
  -9   8  -1   11.75    5.59
  -9   8   1    9.03    6.02
  -9   8   1   14.23    4.74
  -9  -8  -1   21.39    4.59
   9  -8   1   19.04    5.74
   9  -8   1   -3.21    6.70
   9  -8   1   13.26    7.20
   9  -9  -1   -2.10    5.70
   9   9   1    9.49    7.35
  -9   9  -1    2.94    5.30
  -9   9   1   -3.01    6.02
  -9  -9  -1   -0.30    3.97
   9  -9   1   26.24    9.33
   9  -9   1   -0.29    6.90
   9 -10  -1   11.72    6.02
   9 -10  -1  100.61   13.88
   9  10   1   14.13    7.99
  -9  10  -1   20.93    6.19
  -9  10   1   -4.22    6.93
  -9 -10  -1   16.19    5.19
   9 -10   1    9.09    5.15
   9 -10   1    1.43    6.02
   9 -11  -1    3.92    5.11
   9 -11  -1   -2.13    4.26
   9  11   1    9.26    7.71
  -9 -11  -1    8.24    4.89
   9 -11   1    6.86    7.71
   9 -12  -1    7.83    6.33
   9 -12  -1    0.92    4.88
   9  12   1   10.85    8.69
  -9 -12  -1   -0.60    3.67
   9 -12   1    6.28    6.56
   9 -13  -1    7.24    6.64
   9 -13  -1   20.42    5.19
   9  13   1   24.01    8.73
  -9 -13  -1   10.37    5.19
   9 -13   1   15.39    8.83
   9 -14  -1   11.49    6.65
   9 -14  -1    2.13    4.57
   9  14   1   -8.13    8.45
  -9 -14  -1    2.75    4.88
   9 -14   1    2.75    5.81
   9 -15  -1  -11.21    6.96
   9 -15  -1    5.80    5.19
   9  15   1    4.39   10.66
  -9 -15  -1   -2.44    4.57
   9 -15   1   -5.20    5.82
   9 -16  -1    0.30    9.71
   9 -16  -1   17.08    5.49
  -9 -16  -1   10.37    5.49
   9 -16   1   13.21   10.75
   9 -17  -1    3.34    7.90
   9 -17  -1    4.27    4.88
  -9 -17  -1   -1.83    6.41
   9 -17   1   -6.15    9.54
   9 -18  -1    2.73    9.74
  -9 -18  -1   -5.19    7.02
   9 -18   1   -7.40    8.02
   9 -19  -1    1.52   10.07
   9 -19   1   -5.26    8.04
   9 -20  -1    4.27    9.78
   9 -20   1   12.39   12.08
   9 -21  -1   -8.25   12.84
   9 -21   1   -3.42   11.79
 -10   0   1 1603.12  148.55
 -10   0   1 1554.32  106.69
  10   0  -1 1475.10   68.40
  10   0  -1 1456.28  118.89
  10   0   1 1453.05  137.30
 -10   0  -1 1532.92  130.51
 -10  -1   1  568.48   38.39
  10  -1  -1  531.92   25.39
  10  -1  -1  575.99   46.19
  10   1   1  498.12   42.08
  10   1   1  575.24   59.17
 -10   1  -1  556.08   44.19
  10   1  -1  521.10   27.57
  10   1  -1  583.15   48.10
 -10   1   1  541.98   35.19
 -10   1   1  607.10   47.74
 -10  -1  -1  569.97   48.68
  10  -1   1  495.69   37.44
  10  -1   1  613.81   52.93
 -10  -2   1   34.02    7.40
  10  -2   1   49.31    9.40
  10  -2  -1   51.07    5.73
  10   2   1   38.61    6.39
  10   2   1   53.66    8.70
 -10   2  -1   43.00    7.52
  10   2  -1   42.21    5.18
  10   2  -1   46.90    5.94
 -10   2   1   32.41    5.95
 -10   2   1   40.37    6.94
 -10   2   1   46.30    7.62
 -10  -2  -1   36.47    7.91
  10  -2   1   32.67    6.06
 -10  -3   1   70.15    8.44
 -10  -3   1   58.77    8.53
  10  -3  -1   69.00    6.62
  10   3   1   51.15    6.72
  10   3   1   52.42    9.05
 -10   3  -1   68.83    8.40
  10   3  -1   53.13    4.90
  10   3  -1   50.59    6.29
 -10   3   1   51.26    6.27
 -10   3   1   44.19    7.23
 -10  -3  -1   66.61    8.53
  10  -3   1   52.66    9.37
 -10  -4   1  554.48   47.36
  10  -4   1  577.52   40.21
 -10  -4   1  604.38   40.01
  10  -4  -1  636.22   28.98
  10   4   1  574.36   54.09
 -10   4  -1  565.65   52.59
  10   4  -1  561.54   32.56
  10   4  -1  583.67   42.98
 -10   4   1  620.62   37.37
 -10   4   1  628.54   54.23
 -10  -4  -1  596.01   36.34
  10  -4   1  521.15   38.00
 -10  -5   1  981.16   82.26
 -10  -5   1  933.50   58.96
  10  -5  -1  976.18   43.33
  10  -5  -1  905.11   70.79
  10   5   1  891.88   53.79
 -10   5  -1  957.78   54.85
 -10   5  -1  972.80   58.68
  10   5  -1  887.98   47.65
  10   5  -1  905.81   45.40
 -10   5   1  927.03   45.82
 -10   5   1  918.33   62.43
 -10  -5  -1  900.74   50.37
  10  -5   1  902.70   71.45
 -10  -6   1  179.11   17.74
 -10  -6   1  198.59   15.76
  10  -6  -1  219.98   13.01
  10  -6  -1  210.36   18.07
  10   6   1  188.31   18.33
 -10   6  -1  203.08   14.57
 -10   6  -1  198.39   16.01
 -10   6   1  190.94   13.88
 -10   6   1  204.67   22.73
 -10  -6  -1  168.64   11.71
  10  -6   1  186.28   14.59
  10  -6   1  182.85   18.11
 -10  -7   1   92.04   10.82
  10  -7  -1   98.62    8.44
  10  -7  -1  157.47   16.53
  10   7   1   76.93   11.58
 -10   7  -1  104.84   12.67
 -10   7   1   89.47    9.34
 -10   7   1  108.35   11.34
  10  -8  -1  686.88   36.99
  10   8   1  575.28   50.61
 -10   8  -1  703.63   59.96
 -10   8   1  526.06   35.45
 -10   8   1  623.31   40.91
  10  -9  -1  253.05   15.73
  10   9   1  247.96   18.19
 -10   9  -1  225.66   23.56
 -10   9   1  175.47   15.13
 -10   9   1  236.19   24.38
 -10  -9  -1  252.15   16.99
  10  -9   1  247.38   21.01
  10 -10  -1  621.36   31.30
  10  10   1  552.19   35.01
 -10  10  -1  572.68   51.78
 -10 -10  -1  539.41   36.16
  10 -10   1  636.01   54.27
  10 -11  -1  159.43   13.29
  10  11   1  130.97   13.30
 -10 -11  -1  129.99   13.50
  10 -11   1   99.73   14.85
  10 -12  -1  210.22   14.84
  10  12   1  144.08   14.60
 -10 -12  -1  154.83   12.92
  10 -13  -1  351.37   26.06
  10  13   1  255.66   21.58
 -10 -13  -1  311.71   26.45
  10 -14  -1  290.29   21.85
 -10 -14  -1  249.00   21.24
  10 -14   1  300.61   20.62
  10 -15  -1   98.03   13.04
 -10 -15  -1   83.81   10.09
  10 -15   1  101.74   14.11
  10 -16  -1   24.25    9.70
 -10 -16  -1   23.97    6.99
  10 -16   1   35.93   11.06
  10 -17  -1  265.65   23.46
  10 -17   1  275.73   25.32
  10 -18  -1  462.57   37.87
  10 -18   1  461.68   50.08
  10 -19  -1  153.54   18.62
  10 -19   1   81.88   17.94
  10 -20  -1   27.16   13.43
  10 -20   1   14.25   12.69
 -11   0   1    4.82    6.33
 -11   0   1    6.62    6.93
  11   0  -1    2.42    4.22
  11   0  -1   -3.84    4.43
  11   0   1    2.37    7.98
 -11   0  -1    7.57    5.15
 -11  -1   1    6.94    6.33
 -11  -1   1   15.53    7.16
  11  -1  -1   12.04    4.52
  11  -1  -1    8.87    6.22
  11   1   1    8.02    7.14
 -11   1  -1   13.57    5.43
  11   1  -1    5.74    4.53
  11   1  -1   19.21    5.03
 -11   1   1   12.37    6.94
 -11   1   1    4.85    7.27
 -11  -1  -1   13.96    5.47
  11  -1   1    9.12    8.53
 -11  -2   1   -1.21    5.13
 -11  -2   1    1.48    8.00
  11  -2  -1   -7.81    4.51
  11  -2  -1    8.59    6.23
  11   2   1    5.37    7.16
 -11   2  -1   -2.71    6.61
  11   2  -1   -5.16    4.26
  11   2  -1    0.00    4.15
 -11   2   1   -6.62    6.62
 -11   2   1   -2.43    6.39
 -11  -2  -1    7.90    6.37
  11  -2   1    2.43    4.24
  11  -2   1    3.52    7.62
 -11  -3   1    4.82    5.73
 -11  -3   1  -14.43    6.78
  11  -3  -1    4.80    4.80
  11   3   1    1.83    4.57
  11   3   1    7.79    7.20
 -11   3  -1    6.58    5.69
  11   3  -1    3.67    5.19
  11   3  -1    2.09    4.19
 -11   3   1    5.72    5.41
  11  -3   1  -13.15    8.19
 -11  -4   1   73.25   13.19
  11  -4  -1   18.58    5.70
  11   4   1    4.89    4.59
  11   4   1   15.95    7.53
 -11   4  -1    5.65    5.36
 -11   4  -1   14.44    5.41
  11   4  -1   13.82    3.69
  11   4  -1   18.70    4.23
 -11   4   1    5.06    5.36
 -11   4   1   16.49    7.20
  11  -4   1   54.22   10.79
 -11  -5   1    6.31    6.91
  11  -5  -1   -1.20    5.10
  11   5   1    3.67    5.51
  11   5   1   -7.54    7.24
 -11   5  -1   14.22    5.62
 -11   5  -1    2.40    5.13
  11   5  -1    3.10    2.79
  11   5  -1    9.37    3.32
 -11   5   1   -1.50    5.97
 -11   5   1    8.07    8.37
  11  -5   1    2.73    6.36
 -11  -6   1   -7.20    5.70
  11  -6  -1    8.09    5.99
  11   6   1   11.20    7.86
 -11   6  -1    5.90    7.07
 -11   6  -1    0.91    4.21
 -11   6   1   -2.39    6.58
 -11   6   1   11.01    7.44
 -11  -6  -1   -0.92    3.98
 -11  -7   1   -6.29    7.20
  11  -7  -1    1.20    5.39
  11   7   1    7.57    7.57
 -11   7  -1   -0.29    6.16
 -11   7   1    2.69    7.79
 -11   7   1    0.89    6.82
 -11  -7  -1    9.80    4.90
 -11  -8   1    8.99    7.19
  11  -8  -1   14.39    6.60
  11   8   1   16.69    7.90
 -11   8  -1    5.27    6.73
 -11   8   1   68.75   11.13
 -11   8   1    3.84    5.90
 -11  -8  -1   22.98    5.52
  11  -9  -1    8.70    7.50
  11   9   1   19.19    9.44
 -11   9  -1    7.88    5.83
 -11   9   1    1.76    6.18
 -11  -9  -1   11.64    4.90
  11 -10  -1    7.20    6.91
  11  10   1    4.59    9.17
 -11  10  -1   13.13    7.58
 -11 -10  -1    4.28    4.90
  11 -11  -1    5.11    6.61
  11  11   1    3.69    9.23
 -11 -11  -1    7.95    5.20
  11 -12  -1    6.02    7.23
 -11 -12  -1    0.30    6.11
  11 -13  -1    6.33    7.83
 -11 -13  -1    3.35    5.49
  11 -14  -1    5.73    7.85
 -11 -14  -1   -0.91    6.39
  11 -14   1    3.98    9.17
 -11 -15   1    1.21    9.07
  11 -16  -1   -2.72    9.38
  11 -16   1    3.68   11.35
  11 -17  -1   10.62   10.62
  11 -17   1  -10.76   11.08
  11 -18  -1    3.64   12.46
  11 -18   1   11.09   12.33
 -11 -19   1   -8.52   13.09
 -12   0   1  215.17   17.56
 -12   0   1  179.18   19.61
  12   0  -1  210.72   15.80
  12   0  -1  206.01   19.51
  12   0   1  159.15   23.60
 -12   0  -1  237.49   19.41
 -12  -1   1  354.02   27.56
 -12  -1   1  378.74   30.92
  12  -1  -1  305.39   20.05
  12  -1  -1  298.06   28.70
  12   1   1  321.18   34.13
 -12   1  -1  312.21   26.90
  12   1  -1  336.44   22.29
  12   1  -1  291.71   26.35
 -12   1   1  304.60   21.50
 -12   1   1  267.74   27.32
  12  -1   1  287.33   23.90
  12  -1   1  290.88   26.19
 -12  -2   1   20.51    7.54
  12  -2  -1   27.66    6.02
  12  -2  -1   24.51    7.98
  12   2   1   31.18    6.12
  12   2   1   39.84   10.12
 -12   2  -1   20.74    7.21
  12   2  -1   23.10    5.18
  12   2  -1   32.03    6.82
 -12   2   1   15.97    9.63
 -12   2   1   27.68    8.82
  12  -2   1   29.83    7.00
 -12  -3   1  129.31   14.80
  12  -3  -1  120.98   10.55
  12  -3  -1  107.14   13.65
  12   3   1  135.93   12.92
  12   3   1  122.40   12.88
 -12   3  -1  178.33   15.01
 -12   3  -1  119.66   11.18
  12   3  -1  121.27    9.83
  12   3  -1  131.04   11.39
 -12   3   1  135.22   15.66
 -12  -3  -1  123.07   14.31
  12  -4  -1  653.76   42.64
  12  -4  -1  632.33   54.30
  12   4   1  731.97   58.65
  12   4   1  599.36   45.60
 -12   4  -1  753.86   67.82
 -12   4  -1  663.60   50.19
  12   4  -1  693.20   44.61
  12   4  -1  600.04   42.06
 -12   4   1  706.29   47.68
 -12  -4  -1  710.94   46.18
 -12  -5   1  251.06   27.11
  12  -5  -1  289.82   17.85
  12   5   1  273.71   20.43
  12   5   1  234.86   20.57
 -12   5  -1  255.03   21.14
  12   5  -1  267.04   16.56
  12   5  -1  243.31   13.11
 -12   5   1  237.96   19.45
 -12   5   1  236.20   21.01
 -12  -5  -1  297.83   28.66
  12  -6  -1  206.13   16.86
  12   6   1  212.82   19.46
  12   6   1  168.55   13.96
 -12   6  -1  197.16   23.35
 -12   6   1  103.17   13.75
 -12   6   1  180.55   18.53
  12  -7  -1   13.79    7.79
  12   7   1   16.90    6.45
  12   7   1   12.97    9.95
 -12   7  -1   23.47    8.21
 -12   7   1   54.98   13.46
 -12   7   1    0.59    8.00
 -12  -8   1  241.22   22.84
  12  -8  -1  262.52   19.59
  12   8   1  155.70   19.12
 -12   8  -1  223.52   22.64
 -12   8   1  240.29   24.64
  12  -8   1  216.38   19.86
 -12  -9   1  405.42   41.43
  12  -9  -1  441.95   27.50
 -12   9  -1  380.18   39.03
 -12   9   1  319.33   30.24
 -12  -9  -1  357.15   28.27
  12  -9   1  345.76   30.26
 -12 -10   1  203.19   23.39
  12 -10  -1  225.94   18.69
 -12  10  -1  213.45   23.15
 -12 -10  -1  220.58   16.19
  12 -10   1  192.65   21.37
  12 -11  -1   24.02    9.91
 -12  11  -1    4.07    9.88
 -12 -11  -1    9.82    7.67
  12 -11   1   36.56    9.45
  12 -12  -1  132.28   15.97
 -12 -12  -1  102.71   10.82
  12 -12   1  114.39   14.06
  12 -13  -1  245.62   21.75
  12 -13   1  211.07   18.41
  12 -14  -1  427.42   33.30
  12 -14   1  377.51   32.88
  12 -15  -1   20.83   11.77
  12 -15   1   11.34   11.95
  12 -16  -1    4.84   11.18
  12 -16   1   15.65   12.59
  12 -17  -1  131.12   17.60
  12 -17   1  112.24   20.00
 -12 -18   1   93.12   16.40
 -13   0   1   -4.82    7.54
  13   0  -1   -0.60    5.74
  13   0   1    3.97    6.73
 -13   0  -1    9.97    7.56
 -13  -1   1   -3.93    9.36
  13  -1  -1  -13.27    5.13
  13  -1  -1    3.23    8.23
  13   1   1    6.43    7.65
 -13   1  -1   -0.30    7.85
  13   1  -1   -6.07    4.55
 -13   1   1    0.30    8.74
 -13   1   1  -16.06   14.55
 -13  -1  -1   -4.85    7.27
  13  -1   1   -4.27    6.41
 -13  -2   1  -13.88    8.15
  13  -2  -1    5.11    5.41
  13  -2  -1    9.12    8.82
  13   2   1    1.22    7.36
 -13   2  -1   -7.21    6.91
  13   2  -1    3.96    5.18
 -13   2   1    0.60    9.63
 -13   2   1   42.24   11.55
 -13  -2  -1    8.50    8.19
  13  -2   1   -3.35    7.32
  13  -3  -1    4.21    5.70
  13  -3  -1    8.54   10.01
  13   3   1   -4.30    7.06
  13   3   1  -27.91   10.11
 -13   3  -1    4.48    7.48
  13   3  -1   -2.76    4.89
 -13   3   1   -4.81    7.81
  13  -3   1   -6.40    7.32
 -13  -4   1  -12.65    7.53
  13  -4  -1   -7.20    6.01
  13   4   1   -4.61    7.69
 -13   4  -1   -5.95    9.23
  13   4  -1    1.24    4.61
 -13   4   1   -0.89    8.08
 -13  -5   1    8.73    9.92
  13  -5  -1   -5.40    6.60
  13   5   1   -6.15    7.07
 -13   5  -1   -9.19    9.19
 -13   5   1    4.77    8.36
 -13  -5  -1    1.83    8.20
 -13  -6   1    9.62    8.71
  13  -6  -1    9.90    7.19
  13   6   1   14.47    7.70
 -13   6  -1   -2.06    7.66
 -13   6   1   -2.68   10.11
 -13  -6  -1    5.77    9.71
  13  -6   1    9.13    8.52
 -13  -7   1    5.10    9.30
  13  -7  -1    4.49    6.89
  13   7   1    0.30    6.48
 -13   7  -1    2.93    8.80
 -13   7   1    1.18   10.66
  13  -7   1   -1.52    7.91
 -13  -8   1   -0.60    8.99
  13  -8  -1    2.39    7.19
  13   8   1    7.10    7.71
 -13   8  -1    0.00    9.63
 -13   8   1   10.60   10.30
  13  -8   1    1.52    8.52
 -13  -9   1    3.00    8.38
  13  -9  -1   -1.50    7.79
  13   9   1    2.16    7.10
 -13   9  -1   -6.11   10.76
 -13   9   1    7.03    9.38
  13  -9   1    1.22    9.44
 -13 -10   1    5.68    9.87
  13 -10  -1   -0.60    9.59
  13  10   1    5.24    7.10
 -13  10  -1    3.48    9.00
 -13  10   1   -8.46   10.50
  13 -10   1   15.23   10.66
 -13 -11   1   -4.78   11.96
  13 -11  -1   -3.60    8.70
  13  11   1   -0.62    7.40
 -13  11  -1    2.90   10.72
  13 -11   1    3.97   10.67
 -13 -12   1   -5.37   10.46
  13 -12  -1   14.42    9.91
  13 -12   1   -4.89   10.38
  13 -13  -1    3.01    9.62
  13 -13   1    1.52   10.70
  13 -14  -1    6.93   11.14
  13 -14   1   -9.17   11.31
  13 -15  -1   -3.01   11.76
  13 -15   1    6.74   14.09
 -13 -16   1    1.51   10.87
 -14   0   1   96.86   15.40
  14   0  -1   79.64    9.11
  14   0   1   68.91   10.43
 -14   0  -1   59.54   14.51
 -14  -1   1  248.42   26.90
  14  -1  -1  251.89   21.55
  14   1   1  278.13   27.75
 -14   1  -1  245.95   27.16
  14   1  -1  281.93   21.39
 -14   1   1  278.55   29.59
  14  -1   1  296.72   31.67
  14  -2  -1    9.65    7.23
  14   2   1   11.67    9.21
 -14   2  -1   10.82   11.42
 -14   2   1   -0.30   11.13
  14  -2   1   -1.52    8.55
 -14  -3   1  123.04   16.60
  14  -3  -1  101.37   14.47
  14   3   1  101.78   10.21
 -14   3  -1  110.69   18.27
 -14   3   1   86.78   13.23
 -14  -3  -1   93.49   15.49
  14  -3   1  107.14   13.79
 -14  -4   1  241.63   24.74
  14  -4  -1  231.60   23.81
  14   4   1  203.82   22.59
 -14   4  -1  220.65   23.27
 -14   4   1  196.70   21.60
  14  -4   1  244.32   26.66
 -14  -5   1  340.95   32.88
  14  -5  -1  315.68   27.74
  14   5   1  351.75   30.47
 -14   5  -1  358.27   31.25
 -14   5   1  298.91   29.06
  14  -5   1  302.05   28.83
 -14  -6   1   35.47   12.02
  14  -6  -1   33.59   10.50
  14   6   1   32.41    9.57
 -14   6  -1   45.71   12.09
 -14   6   1   26.14   11.88
 -14  -6  -1   44.29   12.44
  14  -6   1   38.08   11.89
 -14  -7   1   11.71    9.30
  14  -7  -1    2.10    8.09
  14   7   1    2.79    7.73
 -14   7  -1   16.43   12.33
 -14   7   1  -10.64    9.46
 -14  -7  -1   -1.81   10.00
  14  -7   1   -7.00   10.36
 -14  -8   1   68.94   12.30
  14  -8  -1   54.84   12.30
  14   8   1   58.43   10.54
 -14   8  -1   39.15   11.41
 -14   8   1   72.68   15.03
 -14  -8  -1   66.92   14.25
  14  -8   1   51.17   14.94
 -14  -9   1  170.02   20.70
  14  -9  -1  229.83   18.96
 -14   9  -1  166.72   21.34
 -14   9   1  202.27   27.36
  14  -9   1  182.19   22.63
  14 -10  -1   23.38   12.29
 -14  10  -1   16.53   10.74
 -14  10   1    6.11   11.93
  14 -10   1    3.65   13.72
  14 -11  -1   35.39   12.30
 -14  11  -1   19.69   11.29
  14 -11   1    8.24   11.59
  14 -12  -1   42.01   13.81
  14 -12   1   22.59   14.03
  14 -13  -1  236.69   26.20
  14 -13   1  210.78   23.60
 -14 -14   1  131.39   22.27
 -15   0   1    7.54   11.76
  15   0   1    0.30    9.80
 -15   0  -1    8.46   12.38
 -15  -1   1    3.93   11.47
  15   1   1    1.22    9.82
 -15   1  -1   -2.71    9.65
 -15   1   1  -15.07   13.56
 -15  -1  -1    5.76   13.93
  15  -1   1   11.03    8.88
  15  -2  -1    4.23    7.85
  15   2   1   14.44    9.83
 -15   2  -1   -2.10   13.21
 -15   2   1    5.41   11.13
 -15  -2  -1   -7.28   10.91
  15  -2   1  -10.70    9.79
  15  -3  -1    5.13    9.63
  15   3   1   -4.61    9.84
 -15   3   1   13.81   15.31
 -15  -3  -1    6.37   11.83
  15  -3   1    8.25   10.38
  15  -4  -1   -8.12    8.73
  15   4   1   13.25   10.17
 -15   4  -1    1.20   10.42
 -15   4   1    8.38   11.37
 -15  -4  -1   10.32   15.16
  15  -4   1    1.83   12.51
 -15  -5   1   -0.60   11.74
  15  -5  -1   -9.91    9.01
  15   5   1   -3.71    9.25
 -15   5  -1    6.52   11.26
  15  -5   1   10.37    9.15
  15  -6  -1   -0.60   11.10
 -15   6  -1   -8.55   13.57
 -15  -6  -1   18.79   11.83
  15  -6   1   14.64   13.42
  15  -7  -1    4.19   10.79
 -15   7  -1    3.52   13.21
  15  -7   1   12.50   11.28
  15  -8  -1    7.79   10.79
 -15   8  -1   -8.19   14.02
  15  -8   1   20.72   14.63
  15  -9  -1   17.08   13.48
 -15   9  -1   -1.46   14.26
  15  -9   1    4.27   12.20
  15 -10  -1   -6.89   11.39
  15 -10   1   -2.13   16.47
  15 -11  -1    5.99   13.48
  15 -11   1   -3.97   14.02
 -16   0   1  202.23   24.94
  16   1   1   30.68   11.67
  16  -1   1    4.28   12.85
  16   2   1    4.91   11.37
  16  -2   1   11.62   10.70
 -16  -3   1    6.72   13.44
 -16  -4   1  127.27   20.82
 -16  -5   1   45.44   13.43
 -16  -6   1   36.27   13.72
   0   0   2 7262.78  373.47
   0   0  -2 6905.57  413.00
   0   0  -2 7220.51  336.20
   0  -1   2   -0.30    2.44
   0  -1  -2    4.60    2.46
   0   1   2    0.00    2.43
   0   1  -2    6.15    2.77
   0   1  -2    5.40    1.20
   0  -2   2   74.59    5.52
   0  -2  -2   70.71    5.83
   0   2   2   61.08    5.80
   0   2  -2   64.17    4.93
   0  -3  -2    1.84    2.76
   0   3   2    0.91    2.73
   0   3  -2    3.35    2.75
   0  -4   2 4272.32  230.52
   0  -4  -2 3909.57  210.84
   0   4   2 4125.30  267.66
   0   4  -2 3941.22  233.56
   0   4  -2 4030.74  172.24
   0  -5   2   -1.21    2.42
   0  -5  -2    4.30    2.46
   0   5   2   -2.43    3.34
   0   5  -2   -0.60    2.69
   0   5  -2    3.35    3.04
   0  -6   2 1848.80  106.96
   0  -6  -2 1734.57   85.97
   0   6   2 1804.16  136.48
   0   6  -2 1670.63   97.56
   0   6  -2 1722.25   83.00
   0  -7   2    4.17    2.38
   0  -7   2    2.98    2.68
   0   7   2    4.56    3.35
   0   7  -2    1.81    2.72
   0  -8   2 1731.37   75.00
   0  -8   2 1838.55   71.93
   0  -8  -2 1756.91   99.81
   0   8   2 1841.04  131.81
   0  -9   2   -0.60    2.69
   0  -9   2   -0.29    3.25
   0  -9  -2    0.62    3.72
   0   9   2   -6.08    4.86
   0 -10   2 2038.35   92.03
   0 -10   2 1996.03   73.38
   0 -10   2 2144.61  115.35
   0 -10  -2 1956.25   83.71
   0  10   2 2039.20  143.45
   0 -11   2    0.00    3.93
   0 -11   2   -0.29    3.51
   0 -11   2   -7.10    3.84
   0 -11  -2   -1.24    4.03
   0  11   2   -0.60    5.47
   0 -12   2  986.96   49.27
   0 -12   2 1002.65   47.94
   0 -12   2 1026.39   60.38
   0 -12  -2  760.01   53.75
   0  12   2  974.38   71.44
   0 -13   2   -1.51    3.64
   0 -13   2    2.63    4.38
   0 -13   2   -2.05    4.10
   0 -13  -2   -1.55    3.72
   0  13   2    4.55    6.98
   0 -14   2 1518.94   78.19
   0 -14   2 1531.56   83.75
   0 -14   2 1537.40   76.32
   0 -14  -2 1520.39   73.42
   0  14   2 1652.73   97.77
   0 -15   2   -2.05    5.83
   0 -15   2    2.33    5.53
   0 -15  -2   -3.39    4.01
   0  15   2   25.74    9.09
   0 -16   2    5.48    4.86
   0 -16   2    0.29    6.72
   0 -16   2    5.23    5.52
   0 -16  -2   -5.86    5.86
   0 -17   2   -0.91    4.26
   0 -17   2   -4.97    8.77
   0 -17   2  -10.72    6.08
   0 -17  -2   -2.16    6.77
   0 -18   2 1859.74  117.72
   0 -18   2 1797.20   80.66
   0 -18   2 1791.53   91.73
   0 -18  -2 1939.39   98.49
   0 -19   2   -0.30    5.16
   0 -19   2   -5.86    8.20
   0 -19   2    2.60    7.24
   0 -19  -2   -3.68    7.06
   0 -20   2   23.71    7.29
   0 -20   2   25.76    8.69
   0 -20  -2   18.08    9.20
   0 -21   2   -8.80    7.29
   0 -21  -2   -3.98    8.27
   0 -22   2  844.28   47.14
   0 -22  -2  888.75   67.83
   0 -23   2    4.24    7.28
   0 -23  -2   -4.27   10.07
   0 -24   2  131.40   14.90
   0 -24  -2   98.09   16.47
   0 -25   2    6.37    8.79
   0 -25  -2    1.22   11.25
   0 -26   2  112.15   16.08
   0 -26  -2  133.04   19.78
  -1   0   2   15.55    4.27
   1   0  -2   10.12    3.38
   1   0  -2   10.50    2.40
   1   0   2    5.19    2.75
  -1   0  -2   12.62    3.39
  -1  -1   2    3.05    2.44
   1  -1  -2   -3.06    2.75
   1  -1  -2    0.30    1.81
   1   1   2   -3.05    2.75
  -1   1  -2   -1.24    2.46
   1   1  -2    0.30    2.77
   1   1  -2    2.39    1.80
  -1   1   2    3.05    3.05
  -1  -1  -2    3.08    3.38
   1  -1   2   -0.62    2.75
  -1  -2   2   68.14    5.22
   1  -2  -2   66.61    5.22
   1  -2  -2   68.23    4.93
   1   2   2   63.92    5.49
  -1   2  -2   65.19    5.52
   1   2  -2   59.39    5.86
   1   2  -2   57.45    5.78
  -1   2   2   49.03    4.89
  -1  -2  -2   73.33    5.23
   1  -2   2   55.21    5.51
  -1  -3   2   -0.30    2.44
  -1  -3   2    3.64    1.21
   1  -3  -2    2.14    3.06
   1   3   2    0.30    2.73
  -1   3  -2    1.22    3.04
   1   3  -2    1.54    2.44
   1   3  -2   -5.48    2.75
  -1   3   2   -2.75    2.75
  -1  -3  -2    3.06    2.76
   1  -3   2    1.52    2.73
  -1  -4   2  231.72   12.00
  -1  -4   2  204.31   11.43
   1  -4  -2  231.90   15.10
   1   4   2  214.58   15.24
  -1   4  -2  215.06   14.84
   1   4  -2  233.94   11.63
   1   4  -2  221.81   10.43
  -1   4   2  233.74   15.94
  -1  -4  -2  211.63   12.04
   1  -4   2  230.08   10.97
  -1  -5   2   28.04    3.67
  -1  -5   2   39.91    2.68
   1  -5  -2   32.92    4.31
   1   5   2   39.75    4.86
  -1   5  -2   41.93    4.80
  -1   5  -2   34.25    3.64
   1   5  -2   36.64    3.92
   1   5  -2   31.67    4.27
  -1   5   2   34.75    4.27
  -1  -5  -2   43.93    4.93
   1  -5   2   42.28    4.51
  -1  -6   2   49.11    4.26
   1  -6  -2   48.10    5.56
   1   6   2   41.88    6.07
  -1   6  -2   47.72    5.09
  -1   6  -2   53.38    4.56
   1   6  -2   45.02    4.19
   1   6  -2   46.17    4.56
  -1   6   2   42.35    5.49
  -1  -6  -2   37.26    4.63
   1  -6   2   41.07    4.47
  -1  -7   2    7.15    2.38
  -1  -7   2    4.81    2.71
   1  -7  -2    4.32    3.71
   1   7   2    9.41    3.64
  -1   7  -2   10.89    3.02
   1   7  -2   10.89    3.63
  -1   7   2    6.40    4.26
  -1  -7  -2    7.41    3.39
   1  -7   2    5.95    2.98
   1  -7   2    5.32    3.26
   1  -7   2    6.36    1.51
  -1  -8   2   24.48    3.59
  -1  -8   2   25.99    3.59
  -1  -8   2   22.97    4.77
   1   8   2   24.61    5.48
  -1   8  -2   23.22    3.32
  -1   8   2   20.99    5.48
  -1  -8  -2   25.99    5.27
   1  -8   2   20.28    3.88
   1  -8   2   24.99    4.42
  -1  -9   2   41.39    4.21
  -1  -9   2   37.70    4.47
  -1  -9   2   45.64    5.64
   1   9   2   38.32    6.39
  -1   9   2   51.66    7.91
  -1  -9  -2   47.14    5.90
   1  -9   2   40.69    4.80
   1  -9   2   38.08    4.99
  -1 -10   2   18.08    3.61
  -1 -10   2   18.31    3.84
  -1 -10   2   16.78    3.82
   1 -10  -2   11.43    4.32
   1  10   2   13.09    5.78
  -1  10   2   10.62    5.47
  -1 -10  -2   18.02    3.73
   1 -10   2   17.71    3.90
   1 -10   2   13.44    4.09
  -1 -11   2    3.63    3.32
  -1 -11   2    2.35    3.23
  -1 -11   2    2.34    4.10
   1 -11  -2    4.63    4.01
   1  11   2    2.13    5.78
  -1  11   2    2.12    5.76
  -1 -11  -2   -0.62    4.35
   1 -11   2    2.72    3.61
   1 -11   2    1.17    4.09
  -1 -12   2   36.65    4.85
  -1 -12   2   29.04    4.70
  -1 -12   2   33.80    4.95
   1 -12  -2   23.44    5.56
   1  12   2   27.69    7.61
  -1  12   2   33.31    7.87
  -1 -12  -2   22.71    4.67
   1 -12   2   18.77    4.55
   1 -12   2   37.01    5.55
   1 -12   2   38.58    4.76
  -1 -13   2   68.22    6.08
  -1 -13   2   57.41    6.47
  -1 -13   2   69.66    7.28
   1 -13  -2   56.36    6.78
   1  13   2   42.60    8.53
  -1  13   2   44.46    8.78
  -1 -13  -2   47.27    6.53
   1 -13   2   47.33    5.77
   1 -13   2   56.23    7.00
   1 -13   2   53.20    5.93
  -1 -14   2   80.96    6.99
  -1 -14   2   77.27    7.64
  -1 -14   2   88.55    8.13
   1 -14  -2   71.34    8.92
   1  14   2   87.60   10.05
  -1  14   2   54.68   10.88
  -1 -14  -2   92.62    9.65
   1 -14   2   88.18    8.54
   1 -14   2   66.74    7.88
   1 -14   2   86.27    7.39
  -1 -15   2   11.22    4.55
  -1 -15   2    8.19    4.98
  -1 -15   2    5.78    4.91
   1 -15  -2   17.19    5.22
   1  15   2   18.84    8.82
  -1  15   2   69.11   12.98
  -1 -15  -2    5.90    5.59
   1 -15   2    7.00    4.57
   1 -15   2   16.91    6.72
   1 -15   2   10.28    5.57
  -1 -16   2   15.76    4.85
  -1 -16   2   12.88    6.15
  -1 -16   2   19.62    6.06
   1 -16  -2   18.70    7.66
  -1 -16  -2   22.64    5.90
   1 -16   2   13.72    6.40
   1 -16   2   24.22    8.75
   1 -16   2   21.96    5.27
  -1 -17   2   29.08    5.76
  -1 -17   2   33.97    8.49
  -1 -17   2   42.37    8.65
   1 -17  -2   40.41    7.66
  -1 -17  -2   31.91    7.75
   1 -17   2   39.04    6.72
   1 -17   2   33.01    7.90
   1 -17   2   40.01    6.44
  -1 -18   2    3.32    4.55
  -1 -18   2   -0.59    6.74
  -1 -18   2   -2.30    8.65
   1 -18  -2    6.41    7.95
  -1 -18  -2    2.79    6.49
   1 -18   2    8.84    6.10
   1 -18   2  -19.00    7.90
   1 -18   2    8.17    5.26
  -1 -19   2   19.05    8.50
  -1 -19   2   41.49    9.80
   1 -19  -2   18.62    7.02
  -1 -19  -2   21.00    8.65
   1 -19   2   91.59   13.19
   1 -19   2   44.59    8.16
  -1 -20   2    9.69    6.36
  -1 -20   2   11.43    8.80
  -1 -20   2    8.65    9.51
   1 -20  -2    3.35    6.70
  -1 -20  -2    3.09    8.02
   1 -20   2    4.27    6.41
   1 -20   2    9.61    7.86
  -1 -21   2    8.78    6.96
   1 -21  -2   -9.74    9.74
  -1 -21  -2    6.77    8.62
   1 -21   2   11.59    8.24
  -1 -22   2   -6.36    6.96
   1 -22  -2    5.47    8.52
  -1 -22  -2    6.77   10.15
   1 -22   2   -2.75    7.02
  -1 -23   2   18.78    7.27
   1 -23  -2   -0.30   10.63
  -1 -23  -2   11.66   11.35
   1 -23   2    3.35    8.53
  -1 -24   2   10.91    9.08
   1 -24  -2   -7.28    9.70
  -1 -24  -2   14.40   11.34
   1 -24   2  -10.36    9.75
   1 -25  -2   -0.30   12.12
  -1 -25  -2    5.81   10.39
   1 -25   2    5.48   10.96
  -1 -26  -2  -12.83   13.13
   1 -26   2   -5.78   10.34
  -2   0   2   14.39    2.76
   2   0  -2   11.92    3.06
   2   0  -2   15.23    2.69
   2   0   2    7.64    3.67
  -2   0  -2   12.60    3.38
  -2  -1   2 2614.31  133.29
   2  -1   2 2624.67  184.54
  -2  -1   2 2601.58  141.32
   2  -1  -2 2467.43  177.38
   2  -1  -2 2632.80  148.05
   2   1   2 2672.00  188.63
  -2   1  -2 2501.63  120.29
   2   1  -2 2437.50  147.04
   2   1  -2 2506.72  158.48
   2   1  -2 2545.40  153.03
  -2   1   2 2629.42  140.28
  -2  -1  -2 2371.58  154.95
  -2  -2   2   36.40    3.68
  -2  -2   2   33.30    3.04
   2  -2  -2   35.13    3.98
   2  -2  -2   26.51    3.61
   2   2   2   27.45    4.27
  -2   2  -2   29.58    4.27
   2   2  -2   26.77    3.39
   2   2  -2   28.36    3.97
  -2   2   2   27.89    4.60
  -2  -2  -2   21.51    3.69
   2  -2   2   30.97    4.26
  -2  -3   2 1206.03   62.38
  -2  -3   2 1174.57   74.52
   2  -3  -2 1182.16   72.38
   2  -3  -2 1140.85   67.47
   2   3   2 1217.10   92.93
  -2   3  -2 1156.57   63.09
  -2   3  -2 1169.57   46.49
   2   3  -2 1135.78   77.72
   2   3  -2 1176.23   71.15
  -2   3   2 1240.60   63.38
  -2  -3  -2 1115.78   60.91
   2  -3   2 1252.63   52.53
  -2  -4   2  125.42    8.11
   2  -4  -2  130.89    8.03
   2   4   2  127.98    9.76
  -2   4  -2  133.34    8.77
   2   4  -2  135.49    8.87
   2   4  -2  119.27    8.57
  -2   4   2  127.97    9.53
  -2  -4  -2  133.88    9.25
   2  -4   2  107.61    7.23
  -2  -5   2 3630.09  179.86
   2  -5  -2 3488.48  191.44
   2  -5  -2 3406.28  192.18
   2   5   2 3507.61  212.03
  -2   5  -2 3434.98  209.21
   2   5  -2 3359.21  167.88
   2   5  -2 3458.34  172.10
  -2   5   2 3607.43  213.48
  -2  -5  -2 3444.43  204.36
   2  -5   2 3499.20  214.36
  -2  -6   2   25.66    3.06
  -2  -6   2   23.43    4.51
   2   6   2   11.24    3.64
  -2   6  -2   19.40    4.48
  -2   6  -2   15.72    2.72
   2   6  -2   17.89    2.68
   2   6  -2   18.50    4.24
  -2   6   2   14.05    3.97
  -2  -6  -2   17.54    4.31
   2  -6   2   22.77    4.44
   2  -6   2   17.60    1.76
  -2  -7   2  189.13   11.41
  -2  -7   2  167.33    8.88
  -2  -7   2  200.11   12.01
   2   7   2  160.98   12.80
  -2   7  -2  188.09    9.75
  -2   7   2  200.53   12.29
  -2  -7  -2  203.35   13.02
   2  -7   2  151.11   10.18
   2  -7   2  179.09   10.95
   2  -7   2  182.35    9.79
  -2  -8   2   52.64    3.90
  -2  -8   2   52.30    4.24
  -2  -8   2   59.79    5.94
   2   8   2   65.36    6.70
  -2   8  -2   41.01    4.23
  -2   8   2   58.10    6.40
  -2  -8  -2   54.14    5.57
   2  -8   2   39.99    5.09
   2  -8   2   50.66    5.87
   2  -8   2   50.07    3.86
  -2  -9   2 4035.11  199.94
  -2  -9   2 4136.64  166.80
  -2  -9   2 4295.98  285.18
   2   9   2 4223.52  333.39
  -2   9   2 4366.10  289.41
  -2  -9  -2 4014.22  258.16
   2  -9   2 3903.99  188.69
   2  -9   2 4047.31  194.50
   2  -9   2 4166.08  230.42
  -2 -10   2   16.60    3.63
  -2 -10   2   12.52    3.29
  -2 -10   2   25.40    4.97
   2  10   2   25.89    5.80
  -2  10   2   19.40    6.06
  -2 -10  -2   25.18    4.35
   2 -10   2   33.92    5.11
   2 -10   2   24.18    5.24
   2 -10   2   19.33    3.32
  -2 -11   2  136.39    8.82
  -2 -11   2  137.64    8.37
  -2 -11   2  156.85   11.68
   2 -11  -2  143.30   10.80
   2  11   2  125.01   13.14
  -2  11   2  141.93   13.65
  -2 -11  -2  140.14   11.55
   2 -11   2  153.66    9.71
   2 -11   2  142.65   11.70
   2 -11   2  159.11    9.83
  -2 -12   2    3.93    3.02
  -2 -12   2    4.14    2.96
  -2 -12   2    7.81    5.20
   2 -12  -2   -2.16    4.60
   2  12   2    2.44    7.02
  -2  12   2    0.91    6.65
  -2 -12  -2    3.11    4.36
   2 -12   2    8.77    4.84
   2 -12   2    5.82    4.95
   2 -12   2    3.06    3.36
  -2 -13   2 2178.29  109.86
  -2 -13   2 2218.26   92.30
  -2 -13   2 2236.83  184.00
   2 -13  -2 2073.46   87.14
   2  13   2 2221.93  123.12
  -2  13   2 2236.44  132.81
  -2 -13  -2 2081.34  124.41
   2 -13   2 2060.02   91.03
   2 -13   2 2109.82  116.81
  -2 -14   2   65.86    5.45
  -2 -14   2   49.40    6.48
  -2 -14   2   44.88    7.20
   2 -14  -2   65.17    7.96
   2  14   2   43.66   11.00
  -2  14   2   46.70    9.65
  -2 -14  -2   58.99    6.87
   2 -14   2   31.93    7.31
   2 -14   2   45.73    8.75
   2 -15  -2  562.06   35.63
   2  15   2  471.10   40.13
  -2 -15  -2  538.62   29.80
   2 -15   2  519.88   35.23
   2 -15   2  523.80   28.31
  -2 -15   2  518.14   26.81
  -2 -15   2  537.58   30.54
  -2 -15   2  511.64   37.03
  -2 -16   2   -6.16    4.40
  -2 -16   2  -11.77    6.32
   2 -16  -2    1.52    4.57
  -2 -16  -2   -0.93    6.24
   2 -16   2   -3.67    5.80
   2 -16   2   -3.21    7.00
   2 -16   2   -1.77    3.55
  -2 -17   2  784.23   36.65
  -2 -17   2  723.19   41.20
  -2 -17   2  793.39   40.23
   2 -17  -2  732.12   52.32
  -2 -17  -2  762.81   55.05
   2 -17   2  769.83   43.72
   2 -17   2  709.93   41.89
   2 -17   2  796.53   38.73
  -2 -18   2   11.75    6.47
  -2 -18   2   12.92    8.03
   2 -18  -2    9.42    6.99
  -2 -18  -2    9.65    7.16
   2 -18   2   16.52    5.20
   2 -18   2   18.83    5.89
  -2 -19   2  797.59   38.21
  -2 -19   2  795.54   38.14
  -2 -19   2  689.47   49.20
   2 -19  -2  726.55   38.64
  -2 -19  -2  744.12   44.72
   2 -19   2  813.74   44.40
   2 -19   2  769.13   45.27
  -2 -20   2    5.74    5.74
   2 -20  -2   -6.37    6.37
  -2 -20  -2    2.80    7.75
   2 -20   2    2.14    7.35
  -2 -21   2  160.36   15.18
   2 -21  -2  154.87   15.51
  -2 -21  -2  172.28   14.93
   2 -21   2  125.51   14.42
  -2 -22   2   32.10    8.17
   2 -22  -2   12.72    9.69
  -2 -22  -2   20.42    9.90
   2 -22   2    7.65    9.19
  -2 -23   2  538.84   36.01
   2 -23  -2  559.30   37.49
  -2 -23  -2  505.45   40.95
   2 -23   2  488.89   36.87
   2 -24  -2   -3.02   12.09
  -2 -24  -2  -12.02   10.79
   2 -24   2   10.70   12.54
   2 -25  -2   -4.84   11.47
  -2 -25  -2   -0.30   11.38
   2 -25   2    5.19   10.70
  -3   0   2  227.57   12.44
  -3   0   2  215.25   13.54
   3   0  -2  207.58   15.60
   3   0  -2  204.77   11.13
   3   0  -2  190.18   14.68
   3   0   2  203.62   16.20
  -3   0  -2  200.22   13.23
  -3  -1   2   21.03    3.10
  -3  -1   2   20.30    3.34
   3  -1  -2   21.97    3.36
   3  -1  -2   29.50    3.59
   3   1   2   18.94    4.89
  -3   1  -2   23.83    4.59
   3   1  -2   21.39    3.06
   3   1  -2   15.57    3.97
  -3   1   2   21.32    3.09
  -3   1   2   25.77    3.69
  -3  -1  -2   24.89    3.69
   3  -1   2   26.41    4.56
  -3  -2   2    5.56    2.47
  -3  -2   2    5.13    2.12
   3  -2  -2    6.73    2.76
   3  -2  -2    4.18    2.39
   3   2   2    3.67    3.97
  -3   2  -2    9.42    3.04
  -3   2  -2    2.72    1.51
   3   2  -2    7.67    2.76
   3   2  -2    5.51    2.75
  -3   2   2    5.86    2.77
  -3  -2  -2    6.45    2.77
   3  -2   2    7.25    3.32
  -3  -3   2   54.25    4.34
  -3  -3   2   62.34    5.11
   3  -3  -2   56.80    5.23
   3  -3  -2   70.67    6.61
   3   3   2   57.68    6.43
  -3   3  -2   68.31    6.06
   3   3  -2   58.77    4.63
   3   3  -2   53.14    5.51
  -3   3   2   60.00    5.24
  -3  -3  -2   65.48    5.86
   3  -3   2   66.30    6.02
  -3  -4   2   82.42    5.87
   3  -4  -2   77.87    6.49
   3  -4  -2   94.67    8.13
   3   4   2   96.59    7.65
  -3   4  -2   79.07    6.03
  -3   4  -2   91.03    5.22
   3   4  -2   90.11    5.53
   3   4  -2   89.94    6.73
  -3   4   2   84.72    7.08
  -3  -4  -2   94.06    7.40
   3  -4   2   92.36    8.07
  -3  -5   2  340.24   18.88
  -3  -5   2  300.28   16.19
  -3  -5   2  354.72   19.41
   3  -5  -2  297.15   16.78
   3  -5  -2  324.00   22.41
   3   5   2  327.44   22.02
  -3   5  -2  312.58   15.40
   3   5  -2  330.87   17.92
   3   5  -2  332.53   20.47
  -3   5   2  342.32   20.95
  -3  -5  -2  318.88   20.40
   3  -5   2  351.93   23.80
  -3  -6   2   55.22    4.31
  -3  -6   2   57.02    5.98
   3  -6  -2   71.88    6.36
   3   6   2   48.65    6.70
  -3   6  -2   44.80    5.09
  -3   6  -2   55.67    4.23
   3   6  -2   60.52    4.78
  -3   6   2   54.67    5.82
  -3  -6  -2   46.18    5.86
   3  -6   2   56.81    6.49
  -3  -7   2   64.73    4.49
  -3  -7   2   55.67    6.82
   3  -7  -2   69.85    6.68
   3   7   2   61.72    7.61
  -3   7  -2   58.50    4.53
  -3   7   2   69.15    7.64
  -3  -7  -2   71.55    6.49
   3  -7   2   51.33    5.68
   3  -7   2   64.75    7.35
   3  -7   2   66.61    4.70
  -3  -8   2   92.15    6.03
  -3  -8   2   91.66    5.53
  -3  -8   2   89.61    8.25
   3  -8  -2   91.98    8.20
   3   8   2   72.42    7.92
  -3   8  -2   96.13    6.66
  -3   8   2   83.58    7.62
  -3  -8  -2   76.98    7.74
   3  -8   2   89.91    6.90
   3  -8   2   76.51    7.32
   3  -8   2   90.90    5.60
  -3  -9   2   -0.60    2.12
  -3  -9   2    0.00    2.13
  -3  -9   2    5.55    4.38
   3  -9  -2    3.32    3.93
   3   9   2   -4.27    5.18
  -3   9   2    3.34    5.15
  -3  -9  -2    0.00    4.03
   3  -9   2    6.89    4.19
   3  -9   2   -3.21    3.50
   3  -9   2    2.05    2.34
  -3 -10   2   52.84    4.24
  -3 -10   2   48.64    4.24
  -3 -10   2   60.03    7.56
   3 -10  -2   41.12    5.83
   3  10   2   48.20    7.64
  -3  10   2   54.79    7.27
  -3 -10  -2   50.34    6.23
   3 -10   2   53.14    5.72
   3 -10   2   48.31    6.41
   3 -10   2   46.52    4.43
  -3 -11   2    3.92    2.42
  -3 -11   2    4.21    2.71
  -3 -11   2    1.73    4.61
   3 -11  -2   -3.06    3.06
   3  11   2    0.60    5.81
  -3  11   2    0.91    6.04
  -3 -11  -2    1.25    3.43
   3 -11   2   -2.40    4.52
   3 -11   2    5.23    5.23
  -3 -12   2    3.01    2.71
  -3 -12   2    1.79    2.98
  -3 -12   2    1.72    4.89
   3 -12  -2    1.52    4.28
   3  12   2   -3.36    6.43
  -3  12   2    4.82    6.03
  -3 -12  -2    2.81    4.68
   3 -12   2   -1.21    4.84
   3 -12   2   -3.50    4.94
   3 -12   2    3.27    3.27
  -3 -13   2   14.15    3.01
  -3 -13   2   12.18    2.97
  -3 -13   2   16.93    6.60
   3 -13  -2    5.49    5.49
   3  13   2   20.83    7.35
  -3  13   2   -3.01    7.83
  -3 -13  -2   17.50    5.01
   3 -13   2   11.52    5.15
   3 -13   2   10.18    6.11
   3 -13   2   17.94    4.49
  -3 -14   2   56.88    5.94
  -3 -14   2   73.89    9.76
   3 -14  -2   60.32    7.62
   3  14   2   53.63   10.74
  -3  14   2  129.03   15.06
  -3 -14  -2   54.76    8.15
   3 -14   2   60.50    7.92
   3 -14   2   68.14    9.33
   3 -14   2   67.24    7.23
  -3 -15   2   12.12    4.73
  -3 -15   2   15.45    7.73
   3 -15  -2   12.47    4.86
   3  15   2   -1.22    8.58
  -3 -15  -2   -6.26    5.95
   3 -15   2   11.89    5.80
   3 -15   2   14.86    8.74
   3 -15   2   18.07    6.02
  -3 -16   2    4.14    4.43
  -3 -16   2    8.58    7.44
   3 -16  -2    2.13    4.86
  -3 -16  -2    2.51    5.32
   3 -16   2   -7.33    5.19
   3 -16   2   32.38    8.75
   3 -16   2    2.42    5.13
  -3 -17   2    4.23    4.23
  -3 -17   2   -1.18    5.61
  -3 -17   2  -22.59    8.29
   3 -17  -2    3.94    6.98
  -3 -17  -2    7.82    6.57
   3 -17   2   -7.65    5.81
   3 -17   2   -3.63    5.14
  -3 -18   2   -5.74    4.53
  -3 -18   2   -2.37    5.90
   3 -18  -2   -0.30    7.27
  -3 -18  -2   10.32    7.19
   3 -18   2    3.93    6.35
  -3 -19   2    2.43    5.15
   3 -19  -2    7.27    6.66
  -3 -19  -2    6.26    8.44
   3 -19   2    9.82    6.14
   3 -19   2   -0.91    8.15
  -3 -20   2   -6.98    5.47
   3 -20  -2   -5.44    8.46
  -3 -20  -2    0.32    6.86
   3 -20   2    1.84    6.44
   3 -20   2    0.91    9.04
  -3 -21   2    1.52    5.78
   3 -21  -2   -0.30    6.65
  -3 -21  -2    7.79    6.86
   3 -21   2   -3.68    7.37
   3 -22  -2   -0.60    9.36
  -3 -22  -2    0.00    9.03
   3 -22   2  -12.29    9.83
   3 -23  -2    3.32    8.75
  -3 -23  -2    4.03   10.87
   3 -23   2   -4.91    8.90
   3 -24  -2   11.46   10.85
  -3 -24  -2    3.72   11.77
   3 -24   2    9.20   12.27
  -3 -25  -2   -1.55   12.38
   3 -25   2  -10.12   11.34
  -4   0   2 3452.76  149.15
  -4   0   2 3325.71  204.08
   4   0  -2 3411.75  253.30
   4   0  -2 3509.95  263.65
   4   0  -2 3340.77  204.39
   4   0   2 3612.52  281.37
  -4   0  -2 3312.25  190.63
  -4  -1   2  171.99    9.11
  -4  -1   2  189.04   11.87
   4  -1  -2  184.08   12.29
   4  -1  -2  134.86   11.63
   4   1   2  183.20   14.68
  -4   1  -2  169.99   12.23
   4   1  -2  173.96   13.15
   4   1  -2  176.46   15.03
  -4   1   2  186.36    9.97
  -4   1   2  177.70   11.06
  -4  -1  -2  172.33   10.47
   4  -1   2  188.60   15.77
  -4  -2   2  138.72    7.24
  -4  -2   2  126.79    8.78
   4  -2  -2  114.17    9.24
   4  -2  -2  149.51    9.26
   4  -2  -2  134.24   11.91
   4   2   2  136.80   12.85
  -4   2  -2  138.89   10.95
   4   2  -2  134.62   11.35
   4   2  -2  141.22   11.34
  -4   2   2  158.57    8.70
  -4   2   2  138.31    9.88
  -4  -2  -2  118.26   10.16
   4  -2   2  139.39   10.25
  -4  -3   2   -0.93    1.88
  -4  -3   2    2.10    2.39
   4  -3  -2    0.62    2.77
   4  -3  -2    0.89    3.27
   4   3   2    3.05    3.97
  -4   3  -2   -0.30    2.72
  -4   3  -2    1.80    1.80
   4   3  -2    2.77    2.16
   4   3  -2   -0.30    3.67
  -4   3   2    3.99    3.08
  -4  -3  -2    2.77    3.38
   4  -3   2    2.09    2.98
  -4  -4   2 4196.46  197.29
  -4  -4   2 4299.45  233.52
   4  -4  -2 4066.10  243.02
   4  -4  -2 4120.89  279.05
   4   4   2 4226.13  347.16
  -4   4  -2 3856.71  216.32
  -4   4  -2 4020.93  235.94
   4   4  -2 4044.64  231.15
   4   4  -2 3999.22  274.11
  -4   4   2 3864.43  190.27
  -4  -4  -2 3868.57  183.98
   4  -4   2 4086.59  263.60
  -4  -5   2  664.62   34.75
  -4  -5   2  675.46   31.95
  -4  -5   2  707.15   36.23
   4  -5  -2  586.29   38.19
   4  -5  -2  717.05   54.23
   4   5   2  695.55   55.42
  -4   5  -2  661.07   38.58
  -4   5  -2  703.04   38.44
   4   5  -2  684.30   38.58
  -4   5   2  665.27   33.31
  -4  -5  -2  646.82   31.04
   4  -5   2  687.77   34.82
  -4  -6   2 1106.66   59.46
  -4  -6   2 1026.05   58.49
  -4  -6   2 1176.11   69.60
   4  -6  -2 1096.07   56.07
   4   6   2 1064.28  110.56
   4   6  -2 1068.49   60.70
  -4   6   2 1114.81   54.47
  -4  -6  -2 1060.96   61.95
   4  -6   2 1001.41   65.52
   4  -6   2 1063.53   75.21
  -4  -7   2   88.03    5.72
  -4  -7   2   94.34    5.93
  -4  -7   2   82.67    7.96
   4  -7  -2   92.78    8.11
   4   7   2   84.38    9.76
  -4   7  -2   93.39    5.74
  -4   7   2   90.04    7.94
  -4  -7  -2  111.87    8.36
   4  -7   2   94.18    8.09
   4  -7   2   95.29    9.38
  -4  -8   2 1136.50   52.12
  -4  -8   2 1181.60   61.84
  -4  -8   2 1177.71   62.21
   4  -8  -2 1233.24   91.77
   4   8   2 1133.44   90.78
  -4   8  -2 1070.23   69.29
  -4   8   2 1159.11   67.51
  -4  -8  -2 1123.02   51.46
   4  -8   2 1099.37   59.40
   4  -8   2 1131.71   65.59
   4  -8   2 1182.20   54.98
  -4  -9   2   41.29    3.32
  -4  -9   2   46.65    3.39
  -4  -9   2   40.03    6.10
   4  -9  -2   34.31    4.91
   4  -9  -2   39.56    6.60
   4   9   2   36.01    7.64
  -4   9   2   50.88    6.37
  -4  -9  -2   53.54    6.20
   4  -9   2   44.36    6.01
   4  -9   2   30.86    6.41
   4  -9   2   39.52    4.09
  -4 -10   2 1176.37   46.19
  -4 -10   2 1159.12   50.45
  -4 -10   2 1146.25   61.87
   4 -10  -2 1159.12   62.96
   4 -10  -2 1147.15   92.76
   4  10   2 1183.80  110.20
  -4  10   2 1121.06   60.30
  -4 -10  -2 1113.01   47.70
   4 -10   2 1066.55   62.07
   4 -10   2 1156.15   62.37
  -4 -11   2   58.43    4.28
  -4 -11   2   86.19   10.37
   4 -11  -2   62.55    7.65
   4 -11  -2   63.51    9.30
   4  11   2   87.24   11.34
  -4  11   2   89.35    9.37
  -4 -11  -2   73.42    7.48
   4 -11   2   76.25    8.16
   4 -11   2   64.83    7.87
   4 -11   2   73.96    5.85
  -4 -12   2  617.31   33.29
  -4 -12   2  565.95   40.97
   4 -12  -2  555.51   33.76
   4 -12  -2  640.67   46.78
   4  12   2  588.75   51.32
  -4  12   2  575.93   41.46
  -4 -12  -2  518.88   31.37
   4 -12   2  569.20   29.02
   4 -12   2  589.97   45.34
   4 -12   2  575.76   30.42
  -4 -13   2  144.24    7.02
  -4 -13   2  172.74   11.21
  -4 -13   2  142.33   12.93
   4 -13  -2  151.40   13.13
   4 -13  -2  149.86   15.32
   4  13   2  152.33   15.07
  -4  13   2  145.97   12.97
  -4 -13  -2  159.05   12.85
   4 -13   2  151.90   15.51
   4 -13   2  142.27   13.14
   4 -13   2  149.95    9.45
  -4 -14   2 1839.80   68.02
  -4 -14   2 1896.70   96.96
  -4 -14   2 1768.96   89.15
   4 -14  -2 1834.55  111.06
   4 -14  -2 1853.37  101.04
   4  14   2 1842.65  123.23
  -4 -14  -2 1751.26   88.45
   4 -14   2 1777.68   95.77
   4 -14   2 1718.23   92.59
   4 -14   2 1817.28   79.56
  -4 -15   2   45.56    4.88
  -4 -15   2   48.65    5.09
  -4 -15   2   20.83    9.70
   4 -15  -2   44.56    6.68
   4 -15  -2  117.86   14.68
   4  15   2   30.47   10.46
  -4 -15  -2   33.85    7.83
   4 -15   2   42.67    7.32
   4 -15   2   59.75   10.21
   4 -15   2   39.19    7.08
  -4 -16   2   20.12    3.97
  -4 -16   2   24.11    5.06
  -4 -16   2  108.11   13.73
   4 -16  -2    5.45    6.66
  -4 -16  -2   17.87    6.58
   4 -16   2   23.22    6.73
   4 -16   2   23.34    7.10
  -4 -17   2   85.30    6.45
  -4 -17   2   73.98    6.86
   4 -17  -2   65.93   10.89
  -4 -17  -2   64.94   10.37
   4 -17   2   62.14    8.88
   4 -17   2   63.92    8.61
  -4 -18   2 1090.26   45.84
   4 -18  -2  943.59   65.69
  -4 -18  -2 1023.31   62.58
   4 -18   2  977.50   78.81
   4 -18   2  962.49   52.93
  -4 -19   2   22.13    5.23
   4 -19  -2   33.21    8.77
  -4 -19  -2   15.99    9.09
   4 -19   2   23.42    8.00
  -4 -20   2   24.96    5.55
   4 -20  -2   14.48    8.15
  -4 -20  -2   12.54    7.52
   4 -20   2   13.82    8.31
   4 -21  -2   -4.82    9.34
  -4 -21  -2  -18.15    8.77
   4 -21   2   11.08    9.84
   4 -22  -2  683.97   59.67
  -4 -22  -2  682.78   46.56
   4 -22   2  676.65   62.66
   4 -23  -2   59.66   12.06
  -4 -23  -2   65.82   13.73
   4 -23   2   49.24   13.55
   4 -24  -2  153.32   18.42
  -4 -24  -2  158.81   19.97
   4 -24   2  157.52   24.64
  -4 -25  -2    0.32   10.57
   4 -25   2   -2.46   12.60
  -5   0   2   16.33    3.09
   5   0  -2   16.19    3.06
   5   0  -2   11.04    3.29
   5   0  -2   26.01    4.90
   5   0   2   13.01    5.76
  -5   0  -2   18.31    4.57
  -5  -1   2   10.82    2.79
  -5  -1   2   11.79    3.32
   5  -1  -2    7.67    3.06
   5  -1  -2    9.21    3.57
   5  -1  -2   11.62    4.28
   5   1   2   10.33    4.26
  -5   1  -2    5.47    3.96
   5   1  -2    0.30    2.43
   5   1  -2    3.36    3.97
  -5   1   2   12.60    2.77
  -5  -1  -2   15.91    3.68
   5  -1   2    3.01    4.22
  -5  -2   2    3.10    2.17
  -5  -2   2    1.80    3.01
   5  -2  -2   -0.30    2.46
   5  -2  -2    7.12    3.85
   5  -2  -2   -1.22    3.67
   5   2   2   -1.22    3.65
  -5   2  -2    4.55    3.64
   5   2  -2    0.30    2.44
   5   2  -2   -0.30    3.35
  -5   2   2   -0.30    3.06
  -5   2   2    6.10    3.65
  -5  -2  -2   -0.62    2.76
   5  -2   2    5.68    3.59
  -5  -3   2   49.10    3.43
  -5  -3   2   36.27    4.51
  -5  -3   2   39.66    6.06
   5  -3  -2   53.33    5.26
   5  -3  -2   47.39    6.23
   5  -3  -2   49.07    6.11
   5   3   2   48.54    7.03
  -5   3  -2   47.37    6.04
  -5   3  -2   43.72    3.90
   5   3  -2   48.77    4.31
   5   3  -2   39.27    6.10
  -5   3   2   46.20    4.90
  -5   3   2   41.24    4.90
  -5  -3  -2   52.80    5.53
   5  -3   2   42.20    6.24
  -5  -4   2    8.41    2.18
  -5  -4   2    8.11    4.51
   5  -4  -2   12.94    4.63
   5  -4  -2   13.33    4.15
   5  -4  -2   29.19    4.86
   5   4   2    3.97    5.49
  -5   4  -2    9.92    3.92
  -5   4  -2   10.43    2.68
   5   4  -2   11.96    2.46
  -5   4   2    8.86    3.67
  -5  -4  -2   10.75    3.99
   5  -4   2   16.26    4.43
  -5  -5   2   25.97    2.19
  -5  -5   2   22.56    3.86
  -5  -5   2   23.52    4.77
   5  -5  -2   18.17    4.31
   5  -5  -2   30.80    5.34
   5   5   2   14.35    5.49
  -5   5  -2   23.42    4.51
  -5   5  -2   26.05    3.60
   5   5  -2   18.36    2.40
  -5   5   2   22.55    4.57
  -5  -5  -2   26.12    3.99
   5  -5   2   13.52    5.87
  -5  -6   2   26.40    1.89
  -5  -6   2   21.89    3.85
  -5  -6   2   20.07    5.61
   5  -6  -2   24.90    5.34
   5   6   2   27.77    6.11
  -5   6  -2   24.52    3.34
  -5   6   2   33.46    5.18
  -5  -6  -2   27.37    4.31
   5  -6   2   18.58    3.90
   5  -6   2   19.62    5.56
  -5  -7   2   -0.30    1.21
  -5  -7   2    1.58    1.26
  -5  -7   2    1.17    4.68
   5  -7  -2    5.93    5.93
   5   7   2    1.52    5.19
  -5   7   2   -0.91    4.56
  -5  -7  -2    1.85    4.31
   5  -7   2   -0.30    3.60
   5  -7   2    4.09    5.26
  -5  -8   2    3.60    1.20
  -5  -8   2    5.09    1.27
  -5  -8   2   13.36    5.81
   5  -8  -2    2.44    3.98
   5  -8  -2    7.42    5.05
   5   8   2    1.52    5.49
  -5   8  -2    3.90    1.80
  -5   8   2    5.45    5.15
  -5  -8  -2    9.55    4.31
   5  -8   2    1.50    4.49
   5  -8   2    9.90    4.67
   5  -8   2    6.66    3.48
  -5  -9   2  156.28    5.59
  -5  -9   2  156.00    6.53
  -5  -9   2  150.14   16.22
   5  -9  -2  166.16   11.37
   5  -9  -2  154.07   11.63
   5   9   2  186.41   15.62
  -5   9   2  175.55   13.06
  -5  -9  -2  156.26   11.47
   5  -9   2  161.58   11.46
   5  -9   2  151.53   14.31
  -5 -10   2   -0.30    1.54
  -5 -10   2   -0.63    1.25
  -5 -10   2   -1.43    5.45
   5 -10  -2    4.57    5.18
   5 -10  -2    4.15    6.83
   5  10   2   -1.52    6.43
  -5  10   2   -2.12    5.74
  -5 -10  -2   -2.17    3.10
   5 -10   2   -0.91    3.92
   5 -10   2   -0.29    5.81
   5 -10   2   -2.02    3.18
  -5 -11   2    1.85    1.85
  -5 -11   2    0.62    1.55
  -5 -11   2    4.59    5.73
   5 -11  -2   -4.26    4.56
   5 -11  -2    1.79    5.64
   5  11   2   -0.30    6.74
  -5  11   2    8.45    6.33
  -5 -11  -2    0.62    5.27
   5 -11   2    1.81    5.13
   5 -11   2    1.46    5.52
   5 -11   2    4.32    4.32
  -5 -12   2   -1.25    1.87
  -5 -12   2    2.58    6.57
   5 -12  -2    0.91    5.16
   5 -12  -2   -1.48    8.61
   5  12   2    4.30    6.45
  -5 -12  -2    0.00    4.98
   5 -12   2    0.00    5.44
   5 -12   2  -19.48    7.56
   5 -12   2   -6.35    3.47
  -5 -13   2   -1.56    2.50
  -5 -13   2   -1.52    2.14
  -5 -13   2  -13.97    6.56
   5 -13  -2   -2.43    5.76
   5 -13  -2   -7.71    7.12
   5  13   2    6.16    8.32
  -5  13   2   28.61    9.93
  -5 -13  -2   -0.93    4.36
   5 -13   2    8.19    6.37
   5 -13   2   48.00   10.78
   5 -13   2   -4.34    4.34
  -5 -14   2    1.21    2.73
  -5 -14   2   78.60   12.84
   5 -14  -2   -0.30    6.06
   5 -14  -2   52.45   11.28
  -5 -14  -2    6.24    5.94
   5 -14   2    2.43    5.78
   5 -14   2    4.05    5.49
  -5 -15   2   -4.53    2.72
   5 -15  -2    6.35    6.35
   5  15   2   89.57   13.60
  -5 -15  -2    2.50    4.69
   5 -15   2   -5.18    6.10
   5 -15   2    2.90    5.22
  -5 -16   2    9.11    3.14
  -5 -16   2   12.64    3.92
   5 -16  -2   12.08    6.35
  -5 -16  -2    9.71    5.95
   5 -16   2    0.30    6.41
   5 -16   2   10.45    5.81
  -5 -17   2   13.52    3.46
   5 -17  -2   13.88    7.85
  -5 -17  -2   10.66    5.95
   5 -17   2    9.49    7.04
  -5 -18   2   13.54    3.78
   5 -18  -2    6.33    8.74
  -5 -18  -2   10.67    7.53
   5 -18   2   10.47    8.44
   5 -19  -2   55.46   12.06
  -5 -19  -2   50.51   10.37
   5 -19   2   75.27   10.76
   5 -19   2   62.05   11.67
   5 -20  -2   -5.73    7.53
  -5 -20  -2   12.23    8.46
   5 -20   2   -1.24    9.84
   5 -21  -2    1.81    9.63
  -5 -21  -2   -0.95    9.09
   5 -21   2    4.63   10.16
   5 -22  -2   -1.21   11.45
  -5 -22  -2    8.45   10.01
   5 -22   2   -3.09    9.55
   5 -23  -2   -3.01    9.63
  -5 -23  -2   -1.25   10.95
   5 -23   2   -7.70   10.79
  -5 -24  -2    6.86   12.48
   5 -24   2    0.30   13.26
  -6   0   2  414.24   18.24
  -6   0   2  474.66   26.90
   6   0  -2  462.47   33.55
   6   0  -2  442.12   26.49
   6   0   2  446.33   44.42
  -6   0  -2  467.96   36.39
  -6  -1   2 1571.39   57.56
  -6  -1   2 1601.83  115.50
   6  -1  -2 1640.76  120.94
   6  -1  -2 1722.67   84.43
   6  -1  -2 1583.55   90.73
   6   1   2 1733.79  102.82
  -6   1  -2 1644.03  101.74
   6   1  -2 1640.75  130.03
   6   1  -2 1619.31  109.56
  -6   1   2 1549.64   61.44
  -6   1   2 1680.10  114.57
  -6  -1  -2 1613.36   93.78
   6  -1   2 1672.76  141.35
  -6  -2   2  162.15    7.40
   6  -2  -2  155.09   12.69
   6  -2  -2  197.17   10.75
   6  -2  -2  172.62   13.22
   6   2   2  162.33   15.24
  -6   2  -2  157.80   11.55
  -6   2  -2  166.25   10.03
   6   2  -2  159.35   12.83
   6   2  -2  154.01   13.43
  -6   2   2  153.42    8.61
  -6   2   2  185.29   13.77
  -6  -2  -2  164.36   12.90
   6  -2   2  182.61   17.03
  -6  -3   2  486.79   17.37
   6  -3   2  481.60   35.99
  -6  -3   2  465.97   29.94
  -6  -3   2  521.61   30.99
   6  -3  -2  513.20   32.95
   6  -3  -2  492.68   41.51
   6  -3  -2  487.50   38.40
   6   3   2  479.10   28.27
  -6   3  -2  432.23   32.14
  -6   3  -2  464.24   26.64
   6   3  -2  489.96   38.37
  -6   3   2  508.18   21.64
  -6   3   2  475.26   33.77
  -6  -3  -2  462.54   28.37
  -6  -4   2  281.29   10.49
  -6  -4   2  287.78   17.78
  -6  -4   2  297.61   19.25
   6  -4  -2  280.66   17.08
   6  -4  -2  334.73   31.66
   6  -4  -2  316.32   28.19
   6   4   2  297.87   28.17
  -6   4  -2  288.40   18.48
  -6   4  -2  319.34   17.79
   6   4  -2  304.03   17.33
  -6   4   2  289.83   14.46
  -6   4   2  332.76   21.32
  -6  -4  -2  308.35   17.61
   6  -4   2  317.62   25.73
  -6  -5   2 1682.30   56.52
  -6  -5   2 1875.15  119.03
   6  -5  -2 1705.70   93.82
   6  -5  -2 1823.82  149.99
   6  -5  -2 1638.52  130.97
   6   5   2 1745.72  191.07
   6   5  -2 1826.68   97.46
  -6   5   2 1880.51   82.01
  -6  -5  -2 1708.76  126.72
   6  -5   2 1670.25  101.06
   6  -5   2 1869.74  114.92
  -6  -6   2   10.08    4.44
  -6  -6   2   18.21    4.99
   6  -6  -2   12.27    4.30
   6  -6  -2    0.60    3.64
   6   6   2   14.35    6.72
  -6   6  -2   12.88    3.60
  -6   6   2    5.77    5.47
  -6  -6  -2    5.83    3.38
   6  -6   2   12.63    4.81
   6  -6   2    6.73    6.43
  -6  -7   2  147.85    9.53
  -6  -7   2  146.91   12.59
   6  -7  -2  140.77   10.46
   6   7   2  150.27   15.62
  -6   7  -2  145.79   11.00
  -6   7   2  174.13   11.29
  -6  -7  -2  145.99   10.80
   6  -7   2  163.49   14.47
   6  -7   2  165.88   15.22
  -6  -8   2  477.33   32.66
   6  -8  -2  462.78   28.31
   6  -8  -2  438.31   43.39
   6   8   2  426.33   44.14
  -6   8  -2  414.26   24.73
  -6   8   2  482.79   25.39
  -6  -8  -2  442.33   24.80
   6  -8   2  446.85   33.51
   6  -8   2  424.03   26.14
  -6  -9   2 2238.05  145.45
   6  -9  -2 1963.09  143.03
   6   9   2 2248.74  174.00
  -6   9   2 2318.65  108.72
  -6  -9  -2 2140.44  152.60
   6  -9   2 2197.75  115.06
   6  -9   2 2231.00  122.99
   6  -9   2 2205.03  152.73
  -6 -10   2  365.35   28.83
   6 -10  -2  364.96   20.86
   6 -10  -2  365.76   27.53
   6  10   2  365.00   32.59
  -6  10   2  368.09   22.52
  -6 -10  -2  355.05   21.75
   6 -10   2  382.41   28.78
   6 -10   2  324.30   22.55
   6 -10   2  386.36   23.86
  -6 -11   2  123.66   12.62
   6 -11  -2  142.24   13.09
   6 -11  -2  146.49   16.82
   6  11   2  152.02   15.09
  -6  11   2  115.12   11.81
  -6 -11  -2  153.29   12.72
   6 -11   2  134.78   12.13
   6 -11   2  177.56   14.90
   6 -11   2  180.59   12.46
  -6 -12   2   63.83   11.41
   6 -12  -2    1.51    5.45
   6 -12  -2  -24.11    8.53
   6  12   2    5.55    8.00
  -6  12   2   53.43   10.87
  -6 -12  -2    6.81    4.34
   6 -12   2    0.91    6.06
   6 -12   2   -3.44    5.16
   6 -13  -2 1294.22   68.22
   6 -13  -2 1417.59  130.98
   6  13   2 1285.53   97.22
  -6 -13  -2 1222.28   87.15
   6 -13   2 1265.26   94.58
   6 -13   2 1231.82   70.50
   6 -14  -2  150.07   13.94
   6  14   2   89.68   14.55
  -6 -14  -2  131.87   11.56
   6 -14   2  173.75   15.87
   6 -14   2  138.34   11.24
   6 -15  -2  150.22   13.33
   6  15   2  238.87   18.96
  -6 -15  -2  162.66   15.02
   6 -15   2  150.66   15.90
   6 -15   2  158.14   13.26
   6 -16  -2    8.44    6.33
  -6 -16  -2    3.43    5.93
   6 -16   2   14.06    7.33
   6 -16   2    0.85    6.60
   6 -17  -2  495.84   29.52
  -6 -17  -2  502.85   35.00
   6 -17   2  442.88   25.56
   6 -18  -2  214.70   19.36
  -6 -18  -2  170.78   19.46
   6 -18   2  212.66   19.09
   6 -18   2  176.25   17.58
   6 -19  -2  418.15   30.62
  -6 -19  -2  427.48   33.42
   6 -19   2  446.31   33.98
   6 -20  -2   38.83   12.64
  -6 -20  -2   38.49    9.71
   6 -20   2   41.87   12.31
   6 -21  -2   51.47   10.84
  -6 -21  -2   68.20   12.22
   6 -21   2   77.35   15.41
   6 -22  -2   22.88   12.64
  -6 -22  -2   32.20   10.95
   6 -22   2   25.91   12.96
  -6 -23  -2  294.15   31.67
   6 -23   2  258.92   29.08
  -6 -24  -2    8.42   12.16
   6 -24   2   13.57   13.27
  -7   0   2  105.85    6.11
  -7   0   2   92.74   10.03
   7   0  -2   92.84    8.63
   7   0  -2   89.99   10.09
   7   0   2  105.08   12.04
  -7   0  -2   98.99    8.25
  -7  -1   2   13.59    2.72
  -7  -1   2   15.41    3.93
   7  -1  -2   13.26    3.71
   7  -1  -2   13.64    5.34
   7  -1  -2   17.12    4.89
   7   1   2   10.87    5.43
  -7   1  -2   19.45    4.86
  -7   1  -2   21.53    4.24
   7   1  -2   11.01    3.36
  -7   1   2   16.95    3.34
  -7   1   2   12.75    4.86
  -7  -1  -2   16.48    4.27
   7  -1   2   18.21    5.68
  -7  -2   2   -0.60    2.12
  -7  -2   2   -1.21    3.61
  -7  -2   2   -2.43    5.15
   7  -2  -2   -3.09    3.39
   7  -2  -2   -2.96    4.43
   7  -2  -2    4.59    3.68
   7   2   2    5.76    6.96
  -7   2  -2    3.04    4.24
  -7   2  -2    1.21    3.02
   7   2  -2    1.52    2.43
  -7   2   2   -3.94    3.34
  -7   2   2    0.00    4.26
  -7  -2  -2    2.44    4.28
   7  -2   2    3.56    6.23
  -7  -3   2    1.21    2.12
  -7  -3   2   12.33    6.02
   7  -3  -2    2.47    3.39
  -7   3  -2    6.36    4.53
  -7   3  -2    0.60    3.00
   7   3  -2    0.30    2.43
  -7   3   2    2.13    3.64
  -7   3   2   -4.26    4.26
  -7  -3  -2    0.00    3.36
   7  -3   2   -2.37    4.73
  -7  -4   2   11.16    1.81
  -7  -4   2    8.66    4.18
  -7  -4   2    7.15    6.56
   7  -4  -2    5.53    4.31
   7  -4  -2   16.47    4.99
   7  -4  -2    7.66    4.60
   7   4   2    8.23    6.40
  -7   4  -2   10.43    3.57
   7   4  -2   13.79    2.14
  -7   4   2   13.65    4.56
  -7   4   2   17.95    5.48
  -7  -4  -2    8.28    4.60
   7  -4   2   10.88    4.84
   7  -4   2   15.59    6.47
  -7  -5   2    1.20    4.47
  -7  -5   2    1.47    5.61
   7  -5  -2   -4.30    3.99
   7  -5  -2    4.40    6.45
   7  -5  -2    0.62    3.36
   7   5   2    9.15    5.19
  -7   5   2    2.73    4.55
  -7   5   2    2.43    5.18
  -7  -5  -2    0.00    4.30
   7  -5   2    0.00    5.13
   7  -5   2    6.15    5.86
  -7  -6   2    2.05    6.15
   7  -6  -2    3.98    4.28
   7  -6  -2    2.34    5.57
   7   6   2   -0.60    6.11
  -7   6  -2   -2.38    3.27
  -7   6   2    0.60    5.16
  -7  -6  -2    2.76    3.38
   7  -6   2    2.12    5.13
   7  -6   2    1.17    4.38
  -7  -7   2    6.69    6.69
   7  -7  -2    2.75    4.27
   7  -7  -2    1.17    6.44
   7   7   2    5.81    5.49
  -7   7  -2    1.20    4.19
  -7   7   2    4.85    5.47
  -7  -7  -2    7.98    4.30
   7  -7   2    7.24    4.22
   7  -7   2   13.40    6.99
  -7  -8   2   -3.18    6.93
   7  -8  -2    7.00    5.18
   7   8   2    2.44    7.65
  -7   8  -2    2.12    3.93
  -7   8  -2    1.48    1.48
  -7   8   2   16.37    6.68
  -7  -8  -2    0.30    4.30
   7  -8   2   -0.60    4.52
  -7  -9   2   26.72    7.19
   7  -9  -2   40.09    6.69
   7  -9  -2   75.97   10.54
   7  -9  -2   39.08    6.68
   7   9   2   42.55    9.19
  -7   9   2   42.75    7.88
  -7  -9  -2   38.69    6.15
   7  -9   2   47.70    8.46
   7  -9   2   78.47   10.78
  -7 -10   2   94.12   13.18
   7 -10  -2   23.64    6.06
   7 -10  -2   15.70    5.44
   7  10   2   34.05    9.51
  -7  10   2   24.85    6.98
  -7 -10  -2   21.21    4.91
   7 -10   2    9.97    6.35
   7 -10   2   24.68    6.03
   7 -11  -2   -5.14    5.44
   7 -11  -2    9.92    9.92
   7 -11  -2    1.80    5.11
   7  11   2    0.92    9.23
  -7  11   2    8.48    7.27
  -7 -11  -2    0.62    5.23
   7 -11   2   -0.30    6.66
   7 -11   2    2.00    5.44
   7 -12  -2   -5.14    5.74
   7  12   2   -0.30    9.25
  -7 -12  -2    2.47    4.93
   7 -12   2  -10.01    5.77
   7 -13  -2    4.82    6.03
   7  13   2  -19.16    9.28
  -7 -13  -2   -0.92    6.18
   7 -13   2    7.90    7.29
   7 -13   2    2.56    5.98
   7  14   2  121.77   15.51
  -7 -14  -2    1.85    5.57
   7 -14   2    7.31    7.92
   7 -14   2    1.42    6.26
   7 -15  -2    5.72    6.02
  -7 -15  -2    3.40    6.81
   7 -15   2    7.64    6.41
   7 -15   2   11.09    6.82
   7 -16  -2    5.72   13.25
  -7 -16  -2   16.12    7.75
   7 -16   2    6.11    6.11
   7 -16   2   -4.84    7.95
   7 -17  -2   10.83    7.52
  -7 -17  -2    0.93    5.59
   7 -18  -2   36.39   10.83
  -7 -18  -2   35.14    9.33
   7 -18   2   42.97    9.53
   7 -19  -2   -4.51    8.12
  -7 -19  -2    6.53    8.40
   7 -19   2    1.84   10.45
   7 -20  -2    2.71   10.83
  -7 -20  -2   -2.18    9.03
   7 -20   2    3.69   11.39
  -7 -21  -2    1.25   10.89
   7 -21   2    9.87   11.71
   7 -22  -2    9.93   11.43
  -7 -22  -2  -11.20   10.89
   7 -22   2   -2.47   12.04
  -7 -23   2   12.12   12.43
  -8   0   2 1459.50   62.33
  -8   0   2 1538.20   93.79
   8   0  -2 1557.63  123.15
   8   0   2 1589.99  112.80
  -8   0  -2 1554.84   91.88
  -8   0  -2 1629.81  138.09
  -8  -1   2  235.37   11.95
  -8  -1   2  249.68   22.46
   8  -1  -2  261.01   18.92
   8  -1  -2  205.16   21.71
   8   1   2  240.76   18.73
  -8   1  -2  257.50   18.06
  -8   1  -2  235.42   16.12
   8   1  -2  247.45   20.62
  -8   1   2  297.56   12.67
  -8   1   2  249.84   18.32
  -8  -1  -2  236.02   19.02
   8  -1   2  226.74   25.35
  -8  -2   2  241.77   11.03
  -8  -2   2  235.33   22.97
  -8  -2   2  223.22   19.72
   8  -2  -2  249.47   17.99
   8  -2  -2  241.96   19.27
   8   2   2  236.07   15.81
  -8   2  -2  234.01   18.61
   8   2  -2  225.06   19.25
  -8   2   2  248.78   12.02
  -8   2   2  242.18   20.75
  -8  -2  -2  203.29   19.02
   8  -2   2  227.95   17.25
  -8  -3   2  306.16   14.32
  -8  -3   2  308.04   24.74
  -8  -3   2  302.38   21.71
   8  -3  -2  305.05   22.29
   8  -3  -2  327.31   34.21
   8   3   2  299.63   30.70
  -8   3  -2  317.24   17.57
   8   3  -2  270.22   22.55
  -8   3   2  304.52   13.61
  -8   3   2  279.96   21.71
  -8  -3  -2  305.69   23.38
   8  -3   2  279.75   22.23
   8  -3   2  298.17   26.90
  -8  -4   2 1278.90   84.38
   8  -4  -2 1255.81   89.23
   8  -4  -2 1228.31   74.25
   8   4   2 1310.87  130.51
  -8   4  -2 1328.59   76.06
   8   4  -2 1298.97   65.00
  -8   4   2 1342.03   54.17
  -8   4   2 1232.40   89.77
  -8  -4  -2 1161.63   82.24
   8  -4   2 1197.66   77.40
   8  -4   2 1368.76  113.40
  -8  -5   2  675.58   58.87
   8  -5  -2  613.58   41.59
   8  -5  -2  652.22   59.03
   8   5   2  663.87   47.86
  -8   5  -2  694.89   44.46
  -8   5   2  700.44   29.53
  -8   5   2  717.47   58.78
  -8  -5  -2  576.99   45.86
   8  -5   2  614.34   60.09
   8  -5   2  607.31   45.55
  -8  -6   2  133.61   13.48
   8  -6  -2  169.74   13.50
   8  -6  -2  169.26   17.86
   8   6   2  137.17   15.90
  -8   6  -2  150.85   12.26
  -8   6   2  137.35   11.01
  -8   6   2  133.24   11.63
  -8  -6  -2  107.19    9.84
   8  -6   2  147.38   15.47
   8  -6   2  115.47   13.73
  -8  -7   2   19.27    5.93
  -8  -7   2   42.37    9.58
   8   7   2   18.61    7.64
  -8   7  -2   24.11    4.77
  -8   7   2   24.61    6.08
   8  -7   2   16.94    6.06
   8  -7   2   72.17   11.37
  -8  -8   2  794.33   44.50
  -8  -8   2  844.74   52.39
   8  -8  -2  819.92   50.20
   8  -8  -2  746.49   80.81
   8   8   2  749.78   66.10
  -8   8  -2  830.68   73.07
  -8   8   2  757.16   39.78
  -8  -8  -2  823.95   55.85
   8  -8   2  766.34   67.40
   8  -9  -2  216.03   19.46
   8  -9  -2  207.91   17.52
   8  -9  -2  235.99   21.20
   8   9   2  266.25   17.64
  -8   9  -2  235.42   21.64
  -8   9   2  258.63   17.48
  -8  -9  -2  259.33   17.29
   8  -9   2  234.44   18.56
   8 -10  -2  683.36   41.17
   8 -10  -2  570.42   42.67
   8 -10  -2  681.45   54.68
   8  10   2  659.06   39.12
  -8  10   2  622.87   32.05
  -8 -10  -2  609.08   45.67
   8 -10   2  612.10   33.64
   8 -11  -2   -5.43    5.43
   8 -11  -2   -1.21    5.77
   8  11   2    0.30   11.68
  -8 -11  -2    5.52    5.52
   8 -11   2    0.91    7.58
   8 -12  -2   54.26    9.36
   8 -12  -2   83.34   10.34
  -8 -12  -2   69.90    9.53
   8 -12   2   69.91    9.74
   8 -12   2   56.39    8.84
   8 -13  -2  418.80   28.52
   8 -13  -2  385.02   33.27
   8  13   2  434.83   32.96
  -8 -13  -2  370.00   35.51
   8 -13   2  398.52   23.34
   8 -13   2  309.62   23.79
   8 -14  -2  752.04   48.24
   8 -14  -2  678.97   57.32
  -8 -14  -2  633.27   48.44
   8 -14   2  662.09   57.57
   8 -14   2  574.27   42.34
   8 -15  -2  103.42   12.65
   8 -15  -2   94.06   12.09
  -8 -15  -2  113.76   12.38
   8 -15   2   93.17   11.93
   8 -16  -2  103.08   12.96
   8 -16  -2   95.00   12.96
  -8 -16  -2   87.10   11.75
   8 -16   2  103.74   14.40
   8 -17  -2   55.59   12.02
   8 -17  -2   22.12    9.26
  -8 -17  -2   33.59    8.95
   8 -18  -2  513.76   40.80
  -8 -18  -2  504.16   45.84
   8 -18   2  579.12   51.79
   8 -19  -2   54.09   12.02
  -8 -19  -2   85.47   12.71
   8 -19   2   57.20   14.46
   8 -20  -2    4.51   11.42
  -8 -20  -2   17.28   11.42
   8 -20   2   36.95   13.55
   8 -21  -2   48.10   15.34
  -8 -21  -2   37.65   11.74
   8 -21   2   40.40   14.49
  -8 -22   2  178.64   19.00
  -9   0   2   71.37    5.78
  -9   0   2   68.18    8.80
   9   0  -2   71.80    7.11
   9   0   2   60.49   11.04
  -9   0  -2   85.54    7.98
  -9   0  -2   70.79    9.12
  -9  -1   2    6.94    3.02
  -9  -1   2    7.56    4.53
   9  -1  -2    2.77    4.01
   9   1   2    4.80    7.78
  -9   1  -2    2.75    4.27
   9   1  -2    2.46    3.38
  -9   1   2    4.85    3.64
  -9   1   2    8.80    5.47
  -9  -1  -2    7.65    5.20
   9  -1   2    4.74    6.23
  -9  -2   2   10.22    3.31
  -9  -2   2    8.44    5.73
  -9  -2   2    8.75    6.94
   9  -2  -2    4.63    4.63
   9   2   2   26.16    6.93
  -9   2  -2   12.05    4.82
   9   2  -2    0.00    3.35
  -9   2   2    7.88    4.55
  -9   2   2    3.04    5.77
  -9  -2  -2    8.87    5.51
   9  -2   2   10.67    4.88
   9  -2   2   -7.67    7.98
  -9  -3   2   17.73    6.61
  -9  -3   2   -3.00    7.19
   9  -3  -2   13.52    4.91
   9   3   2   16.60    7.24
  -9   3  -2   16.19    5.99
   9   3  -2    6.36    2.72
  -9   3   2   14.88    5.16
  -9   3   2   13.67    6.69
  -9  -3  -2   14.69    5.52
   9  -3   2    7.00    5.78
  -9  -4   2    9.28    4.49
  -9  -4   2   16.93    8.32
   9  -4  -2    5.82    4.90
   9  -4  -2    1.17    9.07
   9   4   2    7.27    8.48
  -9   4  -2    8.06    5.07
   9   4  -2    8.37    1.80
  -9   4   2    3.96    5.16
  -9   4   2   -0.30    4.86
  -9  -4  -2   -3.68    4.90
   9  -4   2   -0.60    6.08
   9  -4   2   80.24   13.77
  -9  -5   2  167.97   16.16
  -9  -5   2  188.71   19.48
   9  -5  -2  153.65   13.48
   9  -5  -2  122.17   14.90
   9   5   2  137.47   14.93
  -9   5  -2  164.33   14.05
  -9   5   2  161.86   11.37
  -9   5   2  118.60   12.80
  -9  -5  -2  182.53   13.88
   9  -5   2  162.29   14.02
  -9  -6   2   13.38    5.65
   9  -6  -2   16.76    5.78
   9  -6  -2    0.29    9.88
   9   6   2   22.20    8.82
  -9   6   2    7.00    5.78
  -9   6   2   -0.91    6.36
  -9  -6  -2   13.47    5.51
   9  -6   2   17.92    6.39
  -9  -7   2    0.30    4.74
   9  -7  -2    4.26    5.16
   9  -7  -2   60.92   11.33
   9   7   2   -0.30    9.13
  -9   7  -2   -0.89    5.05
  -9   7   2   -0.30    7.31
  -9   7   2    2.42    5.44
  -9  -7  -2   -3.67    3.98
   9  -7   2    4.26    5.77
  -9  -8   2    6.52    5.93
   9  -8  -2   -2.12    5.15
   9  -8  -2    8.91    5.22
   9   8   2   11.59    9.76
  -9   8  -2   12.80    6.26
  -9   8   2    4.27    7.32
   9  -8   2    4.26    4.86
  -9  -9   2   -0.89    5.62
   9  -9  -2   -7.56    6.04
   9  -9  -2    7.06    6.14
   9   9   2  -11.92    9.47
  -9   9  -2   -5.09    4.78
  -9   9   2  -15.85    7.62
  -9  -9  -2    3.36    6.73
   9  -9   2    0.00    6.99
  -9 -10   2    6.20    6.20
   9 -10  -2    7.24    6.33
   9 -10  -2   11.96    7.06
   9  10   2  -13.18   10.72
  -9 -10  -2   11.30    6.11
   9 -10   2    5.48    6.39
   9 -11  -2   -4.52    5.43
   9 -11  -2   -3.06    5.52
   9  11   2   -3.69   11.37
  -9 -11  -2   -3.05    5.80
   9 -11   2    2.43    6.39
   9 -12  -2    2.10    6.62
   9  12   2  105.10   15.74
  -9 -12  -2   -1.83    6.72
   9 -12   2    3.05    6.70
   9 -13  -2   12.02    7.52
   9 -13  -2    7.02    7.33
  -9 -13  -2    7.94    7.02
   9 -13   2   -1.22    7.32
   9 -13   2   13.04    8.50
   9 -14  -2    9.30    8.71
   9 -14  -2    1.52    7.62
  -9 -14  -2   -0.92    6.72
   9 -14   2   18.63    7.64
   9 -15  -2    2.40    9.00
   9 -15  -2   16.12    8.21
  -9 -15  -2    6.11    8.24
   9 -16  -2    0.00    9.00
   9 -16  -2    1.51    8.80
  -9 -16  -2    3.97    8.24
   9 -16   2    7.04    7.96
   9 -17  -2    8.40    8.40
   9 -17  -2    0.91    8.79
  -9 -17  -2   -4.27    8.55
   9 -17   2   -0.30    8.28
   9 -18  -2    7.50    9.91
   9 -18  -2   21.16    9.99
  -9 -18  -2   11.60    9.17
   9 -19  -2    0.00   11.41
  -9 -19  -2   13.44   10.09
   9 -19   2   -3.08   12.92
   9 -20  -2    4.81    9.91
  -9 -20  -2   -1.22    9.78
   9 -20   2   17.24   13.55
 -10   0   2  433.57   24.99
 -10   0   2  454.48   29.29
  10   0  -2  442.62   35.59
  10   0   2  488.70   47.06
 -10   0  -2  441.22   35.13
 -10   0  -2  452.95   42.28
 -10  -1   2  255.24   16.94
 -10  -1   2  218.00   15.81
  10  -1  -2  251.61   19.50
  10   1   2  303.58   23.39
  10   1  -2  284.48   26.51
 -10   1   2  262.21   16.49
 -10   1   2  287.33   25.59
 -10  -1  -2  244.36   20.95
 -10  -1  -2  248.33   26.22
  10  -1   2  208.77   19.66
 -10  -2   2    7.54    6.64
 -10  -2   2    8.74   10.25
  10  -2  -2    4.31    5.23
  10   2   2   16.16    8.08
 -10   2  -2    5.73    6.03
  10   2  -2    3.67    3.36
 -10   2   2    7.88    5.45
 -10   2   2    5.77    5.47
 -10  -2  -2    3.06    5.52
 -10  -2  -2    0.00    5.80
  10  -2   2    2.14    6.11
 -10  -3   2  264.24   21.74
  10  -3  -2  270.75   20.64
  10   3   2  186.95   22.91
 -10   3  -2  243.47   25.56
  10   3  -2  232.30   20.37
  10   3  -2  253.99   17.04
 -10   3   2  235.06   15.95
 -10   3   2  235.29   25.89
 -10  -3  -2  255.56   20.68
  10  -3   2  263.42   24.22
 -10  -4   2  474.94   32.55
  10  -4  -2  493.73   40.21
  10   4   2  353.39   39.04
 -10   4  -2  545.78   35.82
 -10   4   2  483.33   29.29
 -10   4   2  458.43   44.80
 -10  -4  -2  498.17   39.84
  10  -4   2  564.87   37.79
 -10  -5   2  932.76   61.33
  10  -5  -2  816.20   61.86
  10   5   2  782.18   80.79
 -10   5   2  996.30   52.16
 -10   5   2  879.62   80.19
  10  -5   2  963.89   83.30
 -10  -6   2  124.76   12.25
  10  -6  -2  113.96   10.37
  10   6   2  105.16   15.19
 -10   6  -2  128.31   11.63
 -10   6   2  113.13   10.43
 -10   6   2  113.42   13.06
  10  -6   2  127.79   12.54
 -10  -7   2   10.99    5.64
  10  -7  -2   10.60    7.27
  10  -7  -2    9.51    6.14
  10   7   2  -14.27   10.03
 -10   7  -2   -3.85    5.32
 -10   7   2    7.32    8.24
 -10   7   2   14.78    7.85
 -10  -7  -2   -4.90    5.82
  10  -7   2    5.18    7.32
 -10  -8   2  200.63   16.07
  10  -8  -2  220.98   17.61
  10  -8  -2  220.96   20.43
  10   8   2  210.27   19.00
 -10   8  -2  198.00   17.65
 -10   8   2  159.73   15.06
 -10  -8  -2  207.62   19.40
  10  -8   2  203.04   21.39
 -10  -9   2  477.85   42.47
  10  -9  -2  381.59   33.01
  10  -9  -2  443.21   35.73
  10   9   2  472.48   36.65
 -10   9  -2  465.51   47.69
 -10  -9  -2  451.98   37.90
 -10 -10   2  266.92   22.85
  10 -10  -2  235.16   21.16
  10 -10  -2  267.11   22.08
 -10  10  -2  269.51   26.60
 -10 -10  -2  253.45   22.16
  10 -10   2  256.81   26.01
  10 -11  -2    1.21    7.82
  10 -11  -2    3.69    7.08
 -10 -11  -2   -7.92    6.10
  10 -12  -2   96.09   11.43
  10 -12  -2   55.07   10.49
 -10 -12  -2   63.59    9.17
  10 -13  -2  539.37   35.09
  10 -13  -2  523.15   42.68
 -10 -13  -2  496.33   50.65
  10 -13   2  543.10   49.71
  10 -14  -2  321.67   28.61
  10 -14  -2  313.18   27.68
 -10 -14  -2  298.82   27.10
  10 -14   2  329.15   37.41
  10 -15  -2  130.05   15.62
  10 -15  -2  114.84   14.82
 -10 -15  -2  131.70   13.22
  10 -16  -2   -6.60    9.88
  10 -16  -2    1.84    9.20
 -10 -16  -2   -1.81    8.19
  10 -17  -2  114.45   17.41
 -10 -17  -2  101.84   15.27
  10 -17   2   96.38   15.98
  10 -18  -2  131.24   18.02
 -10 -18  -2  106.02   17.39
  10 -18   2  117.09   19.69
 -10 -19   2   81.53   15.90
 -11   0   2    2.10    4.80
 -11   0   2   -0.60    6.36
  11   0  -2    0.00    4.91
  11   0   2    4.61    5.83
 -11   0  -2    2.73    6.37
 -11  -1   2   -7.25    7.25
  11  -1  -2    0.00    5.83
  11   1   2    0.00    7.07
 -11   1  -2   -1.21    6.65
  11   1  -2    0.30    4.30
 -11   1   2   10.24    6.02
 -11   1   2    6.68    6.37
 -11  -1  -2    3.65    5.16
 -11  -2   2   -9.66    7.24
  11  -2  -2   -7.67    5.52
 -11   2  -2    6.93    6.62
  11   2  -2    1.83    3.67
  11   2  -2    5.35    4.76
 -11   2   2    1.51    5.14
 -11   2   2   -0.60    6.07
 -11  -2  -2    4.93    5.53
 -11  -2  -2   -1.22    6.70
  11  -2   2   -2.46    5.53
 -11  -3   2   74.30   11.14
  11  -3  -2   62.12    8.88
 -11   3  -2   50.67    9.00
  11   3  -2   55.85    5.76
  11   3  -2   61.57    5.66
 -11   3   2   50.61    8.50
 -11   3   2   45.21    8.50
 -11  -3  -2   50.29    9.15
 -11  -4   2   34.78    7.50
  11  -4  -2   35.99    7.94
 -11   4  -2   37.01    8.36
 -11   4   2   28.56    7.90
 -11   4   2   29.11    7.58
  11  -4   2   16.24    7.06
 -11  -5   2   11.06    9.26
  11  -5  -2   11.55    6.39
 -11   5  -2    4.45    7.14
 -11   5   2   -0.91    5.78
 -11   5   2   19.37    6.96
  11  -5   2    3.36    6.74
 -11  -6   2    3.57    5.97
  11  -6  -2    0.60    7.28
 -11   6  -2   -2.08    6.52
 -11   6   2    9.76    8.54
 -11   6   2   14.49    9.07
 -11  -7   2   41.03   10.12
  11  -7  -2   23.59    7.57
 -11   7  -2   24.25    7.11
 -11   7   2   -1.22    9.16
 -11   7   2   34.65    9.05
  11  -7   2   18.36    7.35
 -11  -8   2    3.56    6.82
  11  -8  -2    4.22    7.24
 -11   8  -2    1.77    7.10
 -11  -8  -2    7.96    7.96
  11  -8   2    5.51    6.73
  11  -9  -2    6.93    8.13
 -11   9  -2   18.37    8.00
 -11  -9  -2    6.11    7.03
  11 -10  -2   -0.30    7.52
 -11  10  -2    5.06    8.03
 -11 -10  -2    0.60    7.64
  11 -10   2   -1.52    7.65
  11 -11  -2   -3.00    7.81
  11 -11  -2   -6.78    7.40
 -11 -11  -2    3.35    8.53
  11 -11   2    4.28    9.17
 -11 -12   2   -0.29    7.67
  11 -12  -2   -8.99    9.29
  11 -12  -2    1.85    8.63
 -11 -12  -2   11.25    8.52
  11 -12   2    2.44    8.57
 -11 -13   2    5.61    7.98
  11 -13  -2   10.18    9.28
  11 -13  -2    3.39    9.25
 -11 -13  -2   14.56    7.90
  11 -14  -2   29.33   10.78
  11 -14  -2   38.57   10.20
 -11 -14  -2   29.38    9.11
  11 -15  -2    3.59   10.47
  11 -15  -2    4.63    8.33
 -11 -15  -2   -1.81    8.46
  11 -15   2   -3.68   11.04
  11 -16  -2    2.09   10.17
 -11 -16  -2  -22.94   10.58
  11 -16   2    7.36   13.51
  11 -17  -2   12.26   10.76
  11 -17   2    3.68   13.51
 -11 -18   2  -11.97   12.56
 -12   0   2  422.54   44.63
  12   0  -2  403.22   35.74
  12   0   2  387.51   32.30
  12  -1  -2  362.87   31.11
 -12   1  -2  379.58   31.51
  12   1  -2  342.35   31.05
 -12   1   2  365.09   25.02
 -12  -1  -2  342.72   37.43
  12  -1   2  357.99   38.07
 -12  -2   2   -4.22    8.45
  12  -2  -2   14.09    7.04
 -12   2  -2   -0.91    8.44
  12   2  -2    0.30    4.26
 -12   2   2    9.09   10.01
 -12  -3   2   67.72   12.35
  12  -3  -2   69.00    9.79
 -12   3  -2   92.05   10.51
 -12   3   2   74.00   13.05
 -12  -3  -2   88.32   12.50
 -12  -4   2  223.86   20.46
  12  -4  -2  236.25   21.38
 -12   4  -2  231.07   20.09
 -12   4   2  229.33   22.83
 -12  -4  -2  201.82   19.88
 -12  -4  -2  254.36   19.90
 -12  -5   2  189.10   21.29
  12  -5  -2  223.41   21.92
 -12   5  -2  197.43   20.89
 -12   5   2  238.63   19.80
  12  -5   2  212.77   24.06
 -12  -6   2   56.39   11.64
  12  -6  -2   51.76   10.30
 -12   6  -2   59.86   10.68
  12  -6   2   90.33   13.85
  12  -7  -2    6.03    8.15
 -12   7  -2   -0.59    8.57
 -12   7   2   -1.50    8.42
 -12  -7  -2    2.16    8.00
 -12  -8   2  165.96   19.04
  12  -8  -2  137.02   17.50
 -12   8  -2  150.64   14.01
 -12   8   2  161.69   16.94
 -12  -8  -2  136.68   14.85
  12  -9  -2  419.53   34.11
 -12   9  -2  410.87   40.61
 -12  -9  -2  454.65   36.73
 -12 -10   2  103.54   15.70
  12 -10  -2  124.79   15.93
 -12  10  -2  131.86   15.24
 -12 -10  -2  102.17   13.55
 -12 -11   2   22.16   11.52
  12 -11  -2   15.27    9.58
 -12 -11  -2    3.67    9.46
  12 -12  -2   74.20   14.68
 -12 -12  -2   59.99   11.31
  12 -12   2   78.82   15.05
 -12 -13   2  146.37   18.63
  12 -13  -2  145.26   16.19
 -12 -13  -2  126.08   16.56
  12 -13   2  165.03   21.53
 -12 -14   2   89.11   16.24
  12 -14  -2  121.87   16.76
 -12 -14  -2  117.89   18.02
  12 -14   2  145.75   20.91
  12 -15  -2   35.23   12.55
  12 -15   2   31.32   13.81
 -12 -16   2    3.88   11.64
 -13   0   2    1.51    8.48
  13   0  -2    7.04    6.43
 -13   0  -2    6.96   10.30
 -13  -1   2   16.33   11.49
  13  -1  -2    4.90    6.73
 -13   1  -2   11.79    8.46
 -13   1   2  -11.51   11.52
 -13  -1  -2   -3.94    9.41
 -13  -2   2    9.96    8.75
  13  -2  -2    2.44    6.41
 -13   2   2    6.98    8.79
 -13  -2  -2   11.55   10.04
 -13  -3   2    2.71   10.54
  13  -3  -2    0.92    7.32
  13   3   2    4.02    8.67
 -13   3  -2   16.49   10.20
 -13   3   2   16.97   11.81
 -13  -3  -2   12.47    8.52
 -13  -4   2   -4.21    8.71
  13  -4  -2    2.73    7.60
  13   4   2   -2.48    8.98
 -13   4  -2    7.46    8.36
 -13   4   2  -15.44    9.08
 -13  -4  -2   -6.39    9.44
 -13  -5   2   -0.89    8.99
  13  -5  -2    0.30    7.88
  13   5   2   12.38    9.59
 -13   5  -2   -2.68    9.82
 -13   5   2   -9.97   11.79
 -13  -5  -2   -3.05   10.64
 -13  -6   2    6.27    9.25
  13  -6  -2    3.32    8.16
 -13   6  -2   -8.00    7.41
 -13   6   2   -1.81    9.34
 -13  -6  -2   12.37    8.34
 -13  -6  -2    4.56   10.04
  13  -7  -2   -1.51   10.25
 -13   7  -2    7.10   10.95
 -13   7   2   -9.01   11.72
 -13  -7  -2    2.47    9.88
  13  -8  -2    8.42    9.62
 -13   8  -2   -5.61   10.33
 -13   8   2   -0.30   11.98
 -13  -8  -2   -5.24   10.17
  13  -9  -2    2.69    8.70
 -13   9  -2   23.61   11.22
 -13  -9  -2    9.24    9.24
 -13 -10   2   -2.67   10.36
  13 -10  -2   -4.49   11.08
 -13  10  -2   -2.06   10.64
 -13 -10  -2    4.61    8.91
 -13 -11   2    5.02   10.93
  13 -11  -2   17.94   10.76
 -13 -11  -2   -2.76   10.12
 -13 -12   2   14.17   14.47
  13 -12  -2   13.44   10.75
 -13 -13   2   -6.78   12.09
  13 -13  -2    8.36   11.04
 -13 -14   2   -4.77   11.93
 -14   0   2  232.81   26.99
  14   0   2  248.33   25.60
 -14   0  -2  217.70   31.51
 -14  -1   2   55.02   16.33
  14   1   2   62.74   13.06
 -14   1  -2   63.72   13.59
 -14   1   2   55.74   13.94
  14  -1   2   54.92   13.05
  14   2   2   -6.53   10.57
 -14   2  -2  -11.13    9.63
 -14   2   2  -10.00   12.12
 -14  -2  -2    4.56   11.55
  14  -2   2   12.09   11.16
 -14  -3   2   17.77   11.45
  14  -3  -2   18.86    8.82
  14   3   2   23.31   11.20
 -14   3  -2   18.90   13.80
 -14   3   2   23.61   10.30
 -14  -3  -2   24.93   11.25
  14  -3   2   10.53   12.08
 -14  -4   2  239.13   29.48
  14  -4  -2  211.42   23.72
  14   4   2  252.30   26.91
 -14   4  -2  248.28   31.72
 -14   4   2  235.00   26.10
 -14  -5   2   77.01   14.69
  14  -5  -2   84.10   13.63
  14   5   2   90.39   14.34
 -14   5  -2   79.18   16.08
 -14   5   2   91.78   16.32
 -14  -5  -2   78.74   15.82
 -14  -6   2   57.09   14.35
  14  -6  -2   55.81   12.68
  14   6   2   57.73   13.68
 -14   6  -2   63.18   13.36
 -14   6   2   47.28   16.57
 -14  -7   2   13.42   11.03
  14  -7  -2    3.01    9.93
  14   7   2  -13.02   11.17
 -14   7  -2    3.85   13.31
 -14  -7  -2   16.69   14.88
 -14  -8   2   97.53   19.04
  14  -8  -2  130.91   17.15
  14   8   2  143.37   18.40
 -14   8  -2  153.86   18.71
 -14  -9   2  102.66   16.33
  14  -9  -2  126.43   18.61
 -14   9  -2  104.77   15.72
  14 -10  -2  142.06   20.07
 -14  10  -2  152.67   25.22
  14 -10   2  155.46   24.68
  14 -11  -2  -10.45   10.75
  14 -11   2    5.23   14.77
  15   0   2   14.61   11.51
 -15   0  -2    6.66   14.52
  15   1   2   12.76   11.51
 -15   1  -2    9.36   13.29
  15  -1   2   17.71   15.23
  15   2   2    4.36   14.01
 -15   2  -2   -9.63   11.74
  15  -2   2   17.07   12.42
  15   3   2  -10.28   11.84
 -15   3  -2    3.30   12.90
  15  -3   2  -18.31   10.85
  15   4   2   18.38   13.09
 -15   4  -2   -4.48   10.76
 -15  -4  -2  -12.76   16.11
  15  -4   2   15.18   14.26
  15   5   2    4.98   11.84
 -15   5  -2    1.20   13.10
  15  -5   2    0.93   13.61
  15   6   2    4.98   12.14
 -15   6  -2    5.94   11.88
  15  -6   2    2.47   13.92
  15   7   2   17.43   14.01
 -15   7  -2    6.52   15.10
  15  -7   2    8.03   15.44
   0   0   3    4.56    4.26
   0   0  -3   -3.06    3.68
   0   0  -3    1.51    2.12
   0  -1   3  970.95   81.41
   0  -1  -3  929.29   47.78
   0  -1  -3 1041.90   58.48
   0   1   3  978.09   87.36
   0   1  -3  916.13   50.87
   0  -2   3   -0.30    3.96
   0  -2  -3    0.62    4.28
   0  -2  -3   -0.30    2.46
   0   2   3    6.37    5.15
   0   2  -3   -1.22    3.98
   0  -3   3  605.28   47.91
   0  -3  -3  615.19   32.33
   0   3   3  542.23   48.02
   0   3  -3  610.28   39.28
   0  -4   3    6.99    4.56
   0  -4  -3    1.52    3.97
   0   4   3   -0.60    4.85
   0   4  -3    4.86    4.26
   0   4  -3   -0.30    3.94
   0  -5   3 3338.76  224.57
   0  -5  -3 3204.71  234.79
   0   5   3 3337.72  239.50
   0   5  -3 3081.84  186.61
   0   5  -3 3150.67  176.39
   0  -6   3   -2.42    4.24
   0  -6  -3    0.30    4.90
   0   6   3    4.84    6.04
   0   6  -3    0.60    4.51
   0   6  -3    1.21    4.23
   0  -7   3   40.50    6.36
   0  -7  -3   47.16    6.14
   0   7   3   27.19    7.86
   0   7  -3   45.51    5.99
   0   7  -3   45.34    5.76
   0  -8   3   -0.60    4.52
   0   8   3    3.32    4.84
   0   8  -3    0.30    4.18
   0   8  -3    1.51    3.93
   0  -9   3 2115.13  184.91
   0  -9   3 2342.47  184.10
   0   9   3 2319.83  231.42
   0   9  -3 2145.33  106.38
   0 -10   3   -0.89    4.18
   0 -10   3    4.19    6.58
   0 -11   3    8.98    4.19
   0 -11  -3   -1.24    5.53
   0  11   3   59.65   12.06
   0 -12   3    4.51    4.51
   0 -12   3    6.54    5.65
   0 -12  -3   -3.99    4.61
   0 -13   3 1125.26   66.48
   0 -13   3 1124.86   64.85
   0 -13  -3 1024.38   69.36
   0 -14   3   -1.81    5.73
   0 -14   3    3.26    7.11
   0 -14  -3   -3.99    5.52
   0 -15   3  630.19   51.66
   0 -15   3  580.79   42.35
   0 -15  -3  626.22   55.31
   0 -16   3    6.36    5.45
   0 -16   3    0.59    7.39
   0 -16  -3   -5.20    7.35
   0 -17   3  424.80   33.80
   0 -17   3  286.85   32.91
   0 -17  -3  364.59   34.63
   0 -18   3   -5.76    6.37
   0 -18  -3    6.11    9.16
   0 -19   3  367.13   28.61
   0 -19  -3  426.51   34.25
   0 -20   3   -2.42    7.57
   0 -20  -3   -4.26    7.61
   0 -21   3  159.48   19.48
   0 -22   3   -1.51    9.67
   0 -22  -3  -16.07   13.04
   0 -23   3  382.30   42.67
   0 -23  -3  406.19   43.68
  -1   0   3   72.93    8.23
   1   0  -3   72.01    7.67
   1   0  -3   87.56    6.02
   1   0   3   72.63    8.52
  -1   0  -3   63.20    7.37
  -1   0  -3   78.18    4.97
  -1  -1   3   28.88    5.18
   1  -1  -3   28.45    5.20
   1   1   3   17.61    6.37
  -1   1  -3   26.98    5.22
  -1   1  -3   29.36    2.43
   1   1  -3   30.07    5.22
   1   1  -3   27.64    3.01
  -1   1   3   23.68    5.16
  -1  -1  -3   23.30    5.22
   1  -1   3   35.26    6.69
  -1  -2   3    7.31    4.88
   1  -2  -3   22.91    4.28
   1  -2  -3   10.30    3.04
   1   2   3   15.16    6.07
  -1   2  -3   14.38    4.90
   1   2  -3   10.12    3.99
  -1   2   3    7.88    4.55
  -1  -2  -3   18.69    4.60
   1  -2   3   16.72    4.26
  -1  -3   3   60.90    7.02
   1  -3  -3   47.01    6.41
   1  -3  -3   65.05    5.49
   1   3   3   56.39    7.88
  -1   3  -3   62.53    7.03
   1   3  -3   58.16    5.82
   1   3  -3   55.92    7.61
  -1   3   3   57.61    7.60
  -1  -3  -3   64.92    6.75
   1  -3   3   53.43    6.99
  -1  -4   3   -3.96    3.96
   1  -4  -3    2.44    3.67
   1  -4  -3    3.96    3.05
   1   4   3   -2.12    5.76
  -1   4  -3    3.64    4.26
   1   4  -3    0.30    3.97
   1   4  -3    2.43    3.96
  -1   4   3    0.91    5.15
  -1  -4  -3    1.52    4.28
   1  -4   3   -0.60    4.85
  -1  -5   3    0.30    4.26
   1  -5  -3    2.75    4.27
   1  -5  -3    2.13    3.65
   1   5   3   13.92    6.36
  -1   5  -3   -1.21    4.53
  -1   5  -3    6.35    4.53
   1   5  -3    2.42    3.64
   1   5  -3    2.43    4.24
  -1   5   3    5.15    5.15
  -1  -5  -3   -0.92    4.28
   1  -5   3    1.81    4.23
  -1  -6   3   62.66    7.00
   1  -6  -3   92.28    9.19
   1   6   3   75.33   10.30
  -1   6  -3   89.60    9.04
  -1   6  -3   76.99    7.56
   1   6  -3   70.74    6.64
   1   6  -3   77.34    8.20
  -1   6   3   63.80    9.38
  -1  -6  -3   67.41    7.06
   1  -6   3   79.61    8.16
  -1  -7   3    4.56    4.56
   1   7   3   18.45    7.25
  -1   7  -3    7.19    4.19
  -1   7  -3    7.54    3.92
   1   7  -3    7.19    4.19
   1   7  -3    8.48    4.85
  -1   7   3   -0.30    6.04
  -1  -7  -3    2.14    3.98
   1  -7   3   11.42    5.11
  -1  -8   3    2.73    4.85
  -1  -8   3    2.08    1.18
   1   8   3    8.77    6.95
  -1   8  -3   -1.79    4.18
  -1   8  -3    0.30    4.22
   1   8  -3    1.20    3.88
   1   8  -3   -0.30    4.53
  -1   8   3    1.21    6.33
  -1  -8  -3    1.84    3.99
   1  -8   3   -3.30    5.39
  -1  -9   3   33.69    5.37
  -1  -9   3   34.15    6.04
   1   9   3   26.30    8.16
  -1   9  -3   19.84    5.41
   1   9  -3   44.33    6.94
  -1   9   3   41.59    9.04
  -1  -9  -3   60.87    6.78
   1  -9   3   22.67    5.66
   1  -9   3   36.72    6.87
  -1 -10   3   35.85    4.78
  -1 -10   3   40.08    6.33
   1 -10  -3   39.52    6.44
   1  10   3   23.26    7.86
  -1  10  -3   42.63    6.31
  -1  10   3    8.42    9.33
  -1 -10  -3   39.08    7.70
   1 -10   3   31.93    6.27
   1 -10   3   44.94    7.15
  -1 -11   3    6.29    3.60
  -1 -11   3   -1.80    5.41
   1 -11  -3    0.92    6.12
  -1  11   3   21.64    8.12
  -1 -11  -3   12.93    6.16
   1 -11   3    3.59    4.48
   1 -11   3   -8.31    5.94
  -1 -12   3   24.96    6.02
  -1 -12   3   32.96    6.60
   1 -12  -3   32.46    6.44
  -1 -12  -3   21.26    5.86
   1 -12   3   20.38    5.70
   1 -12   3   35.82    7.41
   1 -12   3   29.00    2.94
  -1 -13   3   11.46    4.82
  -1 -13   3    0.30    5.98
   1 -13  -3    8.87    5.51
  -1 -13  -3    7.70    7.10
   1 -13   3   -4.21    4.81
   1 -13   3   11.81    6.79
   1 -13   3    1.48    2.97
  -1 -14   3   -1.51    4.23
  -1 -14   3   -3.88    7.16
   1 -14  -3    4.59    7.03
  -1 -14  -3    6.16    6.78
   1 -14   3   -2.42    5.13
   1 -14   3    2.96    7.37
   1 -14   3    3.00    3.29
  -1 -15   3   19.97    6.36
  -1 -15   3   25.30    8.04
   1 -15  -3   28.39    8.54
  -1 -15  -3   24.64    7.70
   1 -15   3   31.74    6.65
   1 -15   3   13.56    8.25
   1 -15   3   28.58    4.22
  -1 -16   3   13.93    6.66
  -1 -16   3    6.53    7.14
   1 -16  -3    7.00    7.00
  -1 -16  -3   12.62    7.08
   1 -16   3   16.35    6.66
   1 -16   3   31.80    9.72
  -1 -17   3   -2.72    6.66
  -1 -17   3   -0.59    8.90
   1 -17  -3    3.96    8.21
  -1 -17  -3   -0.62    8.61
   1 -17   3   -4.24    7.28
  -1 -18   3    5.45    7.57
   1 -18  -3   -4.86    8.50
  -1 -18  -3    5.83    7.67
   1 -18   3    2.73    6.98
  -1 -19   3   15.41    7.25
   1 -19  -3    7.88   10.91
  -1 -19  -3   15.34   10.12
   1 -19   3    6.98    7.60
   1 -20  -3    8.78   11.50
  -1 -20  -3   14.99   10.71
   1 -20   3    2.43    6.98
  -1 -21   3   -5.73    8.15
   1 -21  -3    1.51   11.77
   1 -21   3   -0.60    9.41
   1 -22  -3    3.01   12.67
  -1 -22  -3  -12.51   11.59
   1 -22   3    3.64   11.22
   1 -23  -3   -4.81   13.85
  -1 -23  -3    8.23   14.31
   1 -23   3    4.24   11.51
  -2   0   3 2974.75  232.99
   2   0  -3 3114.73  248.83
   2   0  -3 3374.40  188.77
   2   0   3 3250.45  205.29
  -2   0  -3 3084.11  247.69
  -2  -1   3   73.49    7.95
   2  -1  -3   80.29    8.87
   2   1   3   77.48   10.64
  -2   1  -3   87.88    8.58
   2   1  -3   91.67    8.91
   2   1  -3   94.29    7.64
  -2   1   3   75.84    8.54
  -2  -1  -3   94.46    9.83
   2  -1   3  105.08   10.66
  -2  -2   3   82.96    7.65
   2  -2  -3   78.95    7.94
   2  -2  -3   62.43    6.02
   2   2   3   57.70    9.12
  -2   2  -3   78.82    6.74
   2   2  -3   75.80    6.77
   2   2  -3   69.08    7.32
  -2   2   3   54.17    7.62
  -2  -2  -3   57.35    7.37
   2  -2   3   69.46    8.80
  -2  -3   3    2.44    3.67
   2  -3  -3    5.78    3.65
   2  -3  -3    3.01    3.01
   2   3   3    0.00    5.77
  -2   3  -3    8.53    3.96
   2   3  -3    6.74    3.98
   2   3  -3    5.18    4.26
  -2   3   3    3.35    4.26
  -2  -3  -3   15.32    4.90
   2  -3   3    2.12    4.24
  -2  -4   3 2198.72  163.63
   2  -4  -3 2070.03  131.69
   2  -4  -3 2368.36  151.58
   2   4   3 2224.03  158.13
  -2   4  -3 2005.64  116.18
   2   4  -3 2176.05  156.70
   2   4  -3 2204.33  133.97
  -2   4   3 2168.52  166.26
  -2  -4  -3 2061.53  144.00
   2  -4   3 2171.79  174.02
  -2  -5   3   12.81    3.97
  -2  -5   3    9.80    2.14
   2  -5  -3   12.50    4.88
   2  -5  -3    8.45    4.84
   2   5   3   10.00    5.45
  -2   5  -3   21.74    4.53
   2   5  -3   12.75    3.94
   2   5  -3   18.86    5.48
  -2   5   3    3.94    5.15
  -2  -5  -3    7.06    4.60
   2  -5   3    2.71    5.41
  -2  -6   3  653.03   43.51
  -2  -6   3  615.68   35.90
   2  -6  -3  577.94   44.42
   2  -6  -3  611.53   47.86
   2   6   3  595.40   50.45
  -2   6  -3  589.42   36.57
  -2   6  -3  624.90   44.75
   2   6  -3  604.21   36.13
   2   6  -3  583.81   27.27
  -2   6   3  603.59   47.16
  -2  -6  -3  597.23   40.05
   2  -6   3  662.97   52.12
  -2  -7   3   -0.92    3.97
  -2  -7   3    6.23    2.08
   2  -7  -3    8.55    5.19
   2  -7  -3    1.81    4.82
   2   7   3    8.17    5.76
  -2   7  -3   16.77    5.39
  -2   7  -3    2.10    4.21
   2   7  -3    8.08    3.59
   2   7  -3   15.47    4.85
  -2   7   3   -1.21    6.35
  -2  -7  -3    1.84    4.30
   2  -7   3    0.89    4.78
  -2  -8   3 1087.99   79.48
  -2  -8   3 1005.62   64.94
   2  -8  -3 1106.07   70.67
   2  -8  -3 1201.11   80.86
   2   8   3 1079.72   82.95
  -2   8  -3 1037.58   63.14
  -2   8  -3 1020.13   60.13
   2   8  -3 1054.66   77.10
   2   8  -3  983.55   61.74
  -2   8   3 1083.33   95.47
  -2  -8  -3 1062.43   59.40
   2  -8   3 1166.40   74.38
  -2  -9   3  142.94   11.39
  -2  -9   3  177.47   14.03
  -2  -9   3  160.99    9.99
   2   9   3  113.88   15.77
  -2   9  -3  162.27   11.16
  -2   9   3  132.58   12.41
  -2  -9  -3  147.46   13.57
   2  -9   3  110.45   14.05
   2  -9   3  135.08   12.51
  -2 -10   3  803.74   60.71
  -2 -10   3  850.62   53.43
   2  10   3  856.85   78.61
  -2  10  -3  824.93   53.37
  -2  10   3  817.29   74.90
  -2 -10  -3  839.93   55.11
   2 -10   3  790.46   65.34
   2 -10   3  797.20   56.60
  -2 -11   3    2.71    3.60
  -2 -11   3   -3.02    5.44
  -2  11   3    2.71    8.11
  -2 -11  -3   -4.32    5.56
   2 -11   3    3.29    4.78
   2 -11   3   -4.43    5.02
  -2 -12   3  197.05   14.23
  -2 -12   3  206.67   16.97
   2 -12  -3  184.56   13.77
  -2 -12  -3  202.02   18.57
   2 -12   3  201.38   17.45
   2 -12   3  193.92   19.53
   2 -12   3  203.95    9.37
  -2 -13   3   -1.51    4.53
  -2 -13   3    4.52    5.72
   2 -13  -3    3.05    6.40
  -2 -13  -3    0.00    5.56
   2 -13   3    1.50    6.61
   2 -13   3   -8.24    7.65
  -2 -14   3 1360.85   95.81
  -2 -14   3 1290.23   76.95
   2 -14  -3 1283.46  103.13
  -2 -14  -3 1222.62   91.52
   2 -14   3 1291.91  103.21
   2 -14   3 1157.99  102.32
   2 -14   3 1348.45   69.15
  -2 -15   3    4.23    5.45
  -2 -15   3    0.60    5.69
   2 -15  -3   -1.52    7.29
  -2 -15  -3    0.93    6.19
   2 -15   3    0.30    6.04
   2 -15   3    5.53    4.07
  -2 -16   3   36.30    6.66
  -2 -16   3   35.57    7.78
   2 -16  -3   44.26    8.19
  -2 -16  -3   30.91    7.42
   2 -16   3   56.89    9.40
  -2 -17   3   14.19    6.04
   2 -17  -3    8.78    9.38
  -2 -17  -3   21.93    9.58
   2 -17   3   22.43    7.58
  -2 -18   3  880.30   50.46
   2 -18  -3  823.38   54.33
  -2 -18  -3  857.62   59.20
   2 -18   3  936.18   73.21
   2 -19  -3   40.40   12.37
  -2 -19  -3   42.84   11.72
   2 -19   3   35.85    9.12
  -2 -20   3    6.93    7.53
   2 -20  -3   12.34   11.13
  -2 -20  -3   11.70    9.86
   2 -20   3   14.59    6.99
   2 -21  -3    7.81   11.72
  -2 -21  -3    1.54    9.53
   2 -21   3    5.77    7.90
   2 -22  -3  329.92   30.99
  -2 -22  -3  242.68   28.28
   2 -22   3  323.00   28.96
  -2 -23  -3   -3.98   10.72
   2 -23   3    5.47   12.14
  -3   0   3   15.64    4.60
   3   0  -3   25.03    4.89
   3   0  -3   22.14    4.49
   3   0  -3   20.38    4.88
   3   0   3   25.19    6.07
  -3   0  -3   24.19    5.52
  -3  -1   3   38.96    5.83
   3  -1  -3   39.29    6.40
   3  -1  -3   58.82    5.98
   3   1   3   44.05    7.60
  -3   1  -3   41.58    6.43
   3   1  -3   47.76    6.12
   3   1  -3   50.24    5.43
   3   1  -3   40.21    6.40
  -3   1   3   45.64    6.44
  -3  -1  -3   32.50    5.82
   3  -1   3   42.13    8.19
  -3  -2   3   -0.62    3.68
   3  -2  -3   -2.43    3.96
   3  -2  -3    3.29    3.88
   3   2   3    8.52    5.16
  -3   2  -3    6.40    3.97
   3   2  -3   -2.76    3.06
   3   2  -3   -1.22    4.27
  -3   2   3    0.92    3.98
  -3  -2  -3    1.54    4.60
   3  -2   3    6.35    5.74
  -3  -3   3   -3.99    3.68
  -3  -3   3    0.30    2.76
   3  -3  -3    6.69    3.04
   3  -3  -3    0.00    3.89
   3   3   3   -0.60    4.56
  -3   3  -3   -6.39    3.65
   3   3  -3    3.68    3.38
   3   3  -3    1.52    4.27
  -3   3   3   -2.44    4.27
  -3  -3  -3   -3.38    3.38
   3  -3   3    0.91    5.13
  -3  -4   3    9.82    4.30
  -3  -4   3   14.59    3.05
   3  -4  -3    5.48    4.56
   3  -4  -3   10.47    4.49
   3   4   3   -5.47    6.37
  -3   4  -3    7.87    4.85
   3   4  -3    9.47    3.67
   3   4  -3    4.88    5.49
  -3   4   3   15.55    5.80
  -3  -4  -3    5.82    4.30
   3  -4   3   10.53    4.81
  -3  -5   3   11.34    3.38
  -3  -5   3   10.83    2.71
   3  -5  -3   10.96    4.88
   3  -5  -3    8.69    4.80
   3   5   3    9.71    6.07
  -3   5  -3    4.22    4.52
   3   5  -3   10.33    3.94
   3   5  -3   16.14    5.48
  -3   5   3   14.30    6.08
  -3  -5  -3    4.30    4.30
   3  -5   3   16.48    5.99
  -3  -6   3   67.09    7.06
  -3  -6   3   66.10    5.37
   3  -6  -3   68.57    8.24
   3  -6  -3   83.91    8.41
   3   6   3   71.65   10.33
  -3   6  -3   67.64    7.23
   3   6  -3   76.52    6.65
   3   6  -3   57.16    7.00
  -3   6   3   69.81    9.12
  -3  -6  -3   74.59    8.31
   3  -6   3   65.65    9.26
  -3  -7   3   45.30    5.82
  -3  -7   3   35.40    4.14
   3  -7  -3   32.63    6.10
   3  -7  -3   42.55    7.49
   3   7   3   33.39    9.41
  -3   7  -3   40.76    6.90
  -3   7  -3   49.19    4.81
   3   7  -3   29.63    5.39
   3   7  -3   43.69    7.90
  -3   7   3   36.03    7.57
  -3  -7  -3   38.71    6.77
   3  -7   3   26.47    7.74
  -3  -8   3    7.65    4.28
  -3  -8   3    8.19    2.93
   3  -8  -3   14.38    6.29
   3   8   3  -11.54    6.37
  -3   8  -3    4.19    3.89
   3   8  -3    7.46    3.59
  -3   8   3    2.12    6.04
  -3  -8  -3   10.46    4.93
   3  -8   3    3.85    6.82
  -3  -9   3    1.50    2.98
  -3  -9   3    2.14    4.27
  -3  -9   3   -0.87    2.90
   3  -9  -3   -5.80    3.65
   3  -9  -3    0.30    6.58
   3   9   3    2.13    8.80
  -3   9  -3    3.29    3.89
  -3   9   3   -0.91    7.54
  -3  -9  -3    2.47    4.63
   3  -9   3   -1.50    5.09
   3  -9   3    6.20    6.79
  -3 -10   3    4.80    3.00
  -3 -10   3    5.18    4.27
   3 -10  -3    4.88    6.10
   3 -10  -3    2.39    7.77
   3  10   3   57.10   11.55
  -3  10  -3   -1.50    3.89
  -3  10   3    5.11    7.21
  -3 -10  -3    9.25    4.94
   3 -10   3   -6.28    5.09
   3 -10   3    8.84    7.96
  -3 -11   3   86.42    8.75
  -3 -11   3   89.77    7.64
   3 -11  -3   87.03    9.76
   3 -11  -3   78.45   10.75
   3 -11   3   69.42    7.79
   3 -11   3   45.01    9.12
  -3 -12   3    5.74    3.93
  -3 -12   3    0.91    4.24
   3 -12  -3    2.13    5.77
   3 -12  -3    9.24    8.63
  -3 -12  -3   13.92    7.11
   3 -12   3   18.29    6.90
   3 -12   3   22.02    9.40
   3 -12   3    9.44    2.86
  -3 -13   3   -0.30    4.23
  -3 -13   3    5.76    5.15
   3 -13  -3    8.19    7.58
   3 -13  -3   84.45   12.51
  -3 -13  -3    4.95    7.12
   3 -13   3   -9.32    6.31
  -3 -14   3    0.30    4.53
  -3 -14   3   -0.60    5.44
   3 -14  -3   -3.94    6.06
  -3 -14  -3    6.20    6.50
   3 -14   3   -5.41    7.23
  -3 -15   3   16.61    4.53
  -3 -15   3   16.28    6.64
   3 -15  -3   15.72    8.16
  -3 -15  -3   17.04    6.82
   3 -15   3   12.68    7.24
  -3 -16   3    1.81    4.82
   3 -16  -3   14.18    9.36
  -3 -16  -3   12.09    7.44
   3 -16   3    5.74    7.56
   3 -17  -3   21.99    8.13
  -3 -17  -3   28.83   10.24
   3 -17   3   25.45    9.40
   3 -18  -3    5.72    7.82
  -3 -18  -3   10.22    9.29
   3 -18   3   22.16    9.41
   3 -19  -3    4.21    8.40
  -3 -19  -3    3.10   10.21
   3 -19   3   -1.52    8.20
   3 -20  -3   16.77   10.18
  -3 -20  -3   -6.19    8.34
   3 -20   3    5.48    8.82
   3 -21  -3    3.00   11.66
  -3 -21  -3   -2.16   11.12
   3 -21   3   17.65   10.96
   3 -22  -3   -0.30   13.43
  -3 -22  -3   -6.78   12.94
   3 -22   3   11.26   11.87
  -3 -23  -3   27.70   14.15
   3 -23   3   18.56   12.77
  -4   0   3  201.72   15.51
   4   0  -3  197.66   17.71
   4   0  -3  223.82   13.26
   4   0  -3  185.36   15.90
   4   0   3  192.68   21.25
  -4   0  -3  217.18   17.79
  -4  -1   3 1317.89   94.85
  -4  -1   3 1168.19   72.00
   4  -1  -3 1218.53  101.53
   4  -1  -3 1217.22   99.58
   4   1   3 1322.15   92.41
  -4   1  -3 1268.70   65.18
   4   1  -3 1261.32  106.94
   4   1  -3 1275.17   83.76
  -4   1   3 1217.30   84.25
  -4  -1  -3 1214.37   79.36
   4  -1   3 1281.56   82.13
  -4  -2   3   -3.72    4.02
  -4  -2   3   -3.06    3.36
   4  -2  -3    1.52    3.94
   4  -2  -3    0.91    5.77
   4   2   3    3.34    5.47
  -4   2  -3    7.00    5.48
  -4   2  -3   -0.30    2.12
   4   2  -3   -2.46    3.68
   4   2  -3   -0.92    4.89
  -4   2   3   -2.46    4.31
  -4  -2  -3   -1.84    3.98
   4  -2   3   -2.40    5.73
  -4  -3   3  316.23   20.62
  -4  -3   3  334.81   21.49
   4  -3  -3  329.29   29.54
   4  -3  -3  345.90   26.87
   4   3   3  327.98   35.34
  -4   3  -3  333.47   26.81
   4   3  -3  318.02   35.64
   4   3  -3  319.70   23.30
  -4   3   3  333.41   26.78
  -4  -3  -3  334.50   20.04
  -4  -4   3   87.74    7.78
  -4  -4   3   91.42    7.87
   4  -4  -3   83.29    9.13
   4  -4  -3  108.56   11.92
   4   4   3  110.98   11.88
  -4   4  -3  101.11   11.22
  -4   4  -3   98.35    5.93
   4   4  -3   90.83    7.67
   4   4  -3   79.33    9.47
  -4   4   3   83.51    9.20
  -4  -4  -3   81.27    8.29
   4  -4   3  104.45   10.80
  -4  -5   3 1319.10   93.34
   4  -5  -3 1355.36  116.01
   4  -5  -3 1546.00  128.90
   4   5   3 1501.54  132.10
  -4   5  -3 1373.61  106.58
   4   5  -3 1476.07   93.66
   4   5  -3 1355.27   69.10
  -4   5   3 1428.16  105.39
  -4  -5  -3 1381.99   75.67
   4  -5   3 1518.81  107.31
  -4  -6   3   45.81    5.28
  -4  -6   3   42.16    4.76
   4  -6  -3   56.52    7.74
   4   6   3   58.69    9.13
  -4   6  -3   50.84    6.93
   4   6  -3   47.89    5.44
   4   6  -3   53.83    7.61
  -4   6   3   44.72    7.00
  -4  -6  -3   37.75    6.45
   4  -6   3   48.12    7.73
  -4  -7   3   84.67    8.07
  -4  -7   3   80.42    7.40
   4  -7  -3   90.12    9.54
   4   7   3   77.86   11.88
  -4   7  -3   85.85    9.32
  -4   7  -3   85.89    7.81
   4   7  -3   77.48    7.20
   4   7  -3   66.13    9.11
  -4   7   3   70.37   10.63
  -4  -7  -3   90.31    9.54
   4  -7   3  102.72   11.28
  -4  -8   3  124.59    9.30
   4  -8  -3  103.79   10.08
   4  -8  -3  106.13   13.10
   4   8   3   80.62   11.28
  -4   8  -3  101.20    8.99
  -4   8   3  101.34   13.04
  -4  -8  -3  115.93   12.01
   4  -8   3  100.69   12.01
   4  -8   3   96.21   12.12
  -4  -9   3 2130.74  181.22
  -4  -9   3 2178.48  153.58
   4  -9  -3 2074.63  185.59
   4  -9  -3 2194.56  187.96
   4   9   3 2234.86  179.23
  -4   9  -3 2033.86  120.89
  -4   9   3 1999.85  159.73
  -4  -9  -3 1993.17  137.92
   4  -9   3 2091.90  198.42
   4  -9   3 1999.08  129.62
  -4 -10   3   48.44    5.13
  -4 -10   3   36.23    5.23
   4 -10  -3   46.78    7.29
   4 -10  -3   51.33    9.20
  -4  10  -3   57.90    5.98
  -4  10   3  109.89   15.38
  -4 -10  -3   36.09    7.10
   4 -10   3   51.21    8.69
   4 -10   3   85.76   12.94
  -4 -11   3   29.59    4.23
  -4 -11   3   34.01    5.22
  -4 -11   3   38.83    5.23
   4 -11  -3   34.89    7.90
   4 -11  -3   42.97   10.67
  -4 -11  -3   36.44    6.49
   4 -11   3   32.67    7.79
  -4 -12   3    4.53    3.63
  -4 -12   3    3.97    4.28
   4 -12  -3   -0.30    6.66
   4 -12  -3    4.44    7.70
  -4 -12  -3    8.04    6.81
   4 -12   3    6.31    6.90
  -4 -13   3  735.84   44.39
  -4 -13   3  732.50   54.85
   4 -13  -3  759.86   66.14
  -4 -13  -3  730.66   52.26
   4 -13   3  700.15   65.15
   4 -13   3  747.66   33.62
  -4 -14   3   85.88    7.56
   4 -14  -3   82.66   11.18
  -4 -14  -3   66.36   10.87
   4 -14   3  118.68   12.39
   4 -14   3   88.89    6.60
  -4 -15   3  216.25   13.63
   4 -15  -3  233.01   23.55
  -4 -15  -3  191.48   17.74
   4 -15   3  254.44   23.93
  -4 -16   3    2.10    4.21
   4 -16  -3    4.51    8.71
  -4 -16  -3  -11.49    8.38
   4 -16   3    4.53    8.16
   4 -17  -3  426.09   28.98
  -4 -17  -3  406.19   31.80
   4 -17   3  438.43   33.52
   4 -18  -3   61.36   11.98
  -4 -18  -3   76.69   11.81
   4 -18   3   51.59   11.54
   4 -19  -3  455.92   32.17
  -4 -19  -3  358.14   32.38
   4 -19   3  342.76   31.42
   4 -20  -3   13.13   11.93
  -4 -20  -3    8.37    8.69
   4 -20   3    5.16   10.04
   4 -21  -3   40.21   12.22
  -4 -21  -3   44.92   14.88
   4 -21   3   35.61   14.01
   4 -22  -3    0.00   13.68
  -4 -22  -3    9.28   14.85
   4 -22   3    8.23   13.71
  -4 -23  -3  252.04   30.65
   4 -23   3  267.61   25.66
  -5   0   3    3.72    3.72
  -5   0   3    6.16    3.69
   5   0  -3    4.86    4.26
   5   0  -3    1.50    4.48
   5   0  -3   11.92    4.89
  -5   0  -3   14.67    5.51
  -5  -1   3   60.38    6.24
  -5  -1   3   62.54    6.77
   5  -1  -3   55.81    7.60
   5  -1  -3   64.04    7.16
   5  -1  -3   52.79    9.16
   5   1   3   50.57    8.49
  -5   1  -3   58.57    7.94
   5   1  -3   61.86    6.41
   5   1  -3   60.24    8.57
  -5   1   3   45.48    6.20
  -5  -1  -3   67.32    8.28
   5  -1   3   67.77   10.85
  -5  -2   3   42.76    5.01
  -5  -2   3   34.44    4.89
   5  -2  -3   38.82    5.47
   5  -2  -3   43.66    7.14
   5  -2  -3   34.11    6.70
   5   2   3   51.88    9.71
  -5   2  -3   40.19    7.61
   5   2  -3   31.18    5.51
   5   2  -3   41.89    8.27
  -5   2   3   28.69    6.18
  -5  -2  -3   21.75    6.12
   5  -2   3   36.32    7.21
  -5  -3   3    0.63    3.13
  -5  -3   3   -1.51    3.64
   5  -3  -3    0.91    3.94
   5  -3  -3   -4.44    5.03
   5  -3  -3   -3.65    3.96
   5   3   3    5.16    7.29
  -5   3  -3    4.24    5.77
  -5   3  -3   -0.60    2.10
   5   3  -3   -0.62    3.36
   5   3  -3   -5.51    5.51
  -5   3   3    2.77    4.61
  -5  -3  -3   -3.36    3.98
   5  -3   3   -1.80    5.98
  -5  -4   3   33.55    5.02
  -5  -4   3   21.35    4.52
   5  -4  -3   39.19    6.08
   5  -4  -3   40.86    7.41
   5   4   3   29.79    8.82
  -5   4  -3   35.13    5.45
  -5   4  -3   33.22    3.64
   5   4  -3   37.31    4.90
   5   4  -3   35.40    6.72
  -5   4   3   22.98    6.14
  -5  -4  -3   39.84    6.14
   5  -4   3   30.09    8.04
  -5  -5   3   11.30    3.46
  -5  -5   3   15.53    3.59
   5  -5  -3   20.97    5.48
   5  -5  -3   10.05    6.22
  -5   5  -3   23.26    7.25
  -5   5  -3   20.61    2.77
   5   5  -3   21.56    4.56
   5   5  -3   13.40    5.48
  -5   5   3   10.70    5.19
  -5  -5  -3    5.52    5.52
   5  -5   3   10.68    6.83
  -5  -6   3   21.07    3.78
  -5  -6   3   19.58    4.15
   5  -6  -3   33.14    7.00
   5  -6  -3   34.89    7.69
   5   6   3   10.66    7.61
  -5   6  -3   32.54    6.03
   5   6  -3   30.99    5.41
   5   6  -3   26.14    6.08
  -5   6   3   29.25    7.62
  -5  -6  -3   15.34    6.14
   5  -6   3    3.55    8.87
  -5  -7   3    4.40    3.14
  -5  -7   3    6.77    4.13
   5  -7  -3    9.12    5.16
   5  -7  -3    4.43    7.10
   5   7   3   23.15    9.75
   5   7  -3    5.37    3.59
  -5   7   3   -2.43    7.60
  -5  -7  -3   -2.76    4.30
   5  -7   3   13.56    7.37
  -5  -8   3    9.28    3.00
   5  -8  -3   14.59    5.77
   5  -8  -3   13.00    6.20
   5   8   3   56.39   13.11
  -5   8  -3   14.59    3.88
  -5   8   3   14.25    6.96
   5  -8   3    5.40    5.11
   5  -8   3   80.28   12.65
  -5  -9   3   83.60    6.94
  -5  -9   3   93.76    7.60
  -5  -9   3   84.77    7.61
   5  -9  -3   67.66    9.12
  -5   9  -3  102.92    7.48
  -5   9   3   55.61    9.99
  -5  -9  -3   89.50    9.55
   5  -9   3   80.74    9.62
  -5 -10   3    6.95    2.72
  -5 -10   3    5.62    2.81
   5 -10  -3    1.21    5.15
   5 -10  -3   11.20    7.07
  -5  10  -3    7.15    4.17
  -5 -10  -3   14.48    6.78
   5 -10   3   -3.00    6.31
  -5 -11   3   11.18    3.02
  -5 -11   3    9.66    3.43
  -5 -11   3    4.06    4.64
   5 -11  -3   21.47    5.74
   5 -11  -3    4.70    7.95
  -5 -11  -3   12.34    5.86
   5 -11   3   15.91    6.31
  -5 -12   3    1.21    3.31
  -5 -12   3    5.59    3.72
   5 -12  -3   -0.60    7.54
  -5 -12  -3    1.85    6.18
   5 -12   3   -2.71    6.91
  -5 -13   3    1.80    3.61
   5 -13  -3    9.04    7.23
  -5 -13  -3   13.00    8.36
   5 -13   3    6.32    7.23
  -5 -14   3   13.23    3.61
   5 -14  -3   17.43    8.71
  -5 -14  -3    9.91    8.67
   5 -14   3   14.77    8.15
   5 -15  -3   24.89   13.19
  -5 -15  -3   -6.20    6.52
   5 -15   3   -3.93    8.46
   5 -16  -3    3.00    9.88
  -5 -16  -3    3.72    8.07
   5 -16   3   17.24   10.29
   5 -17  -3    5.98   11.05
  -5 -17  -3    7.14    7.45
   5 -17   3   21.51    9.70
   5 -18  -3   19.69   11.63
  -5 -18  -3    0.32    9.63
   5 -18   3   -1.21    9.71
   5 -19  -3   33.64   13.10
  -5 -19  -3   53.42   12.73
   5 -20  -3   24.38   13.08
  -5 -20  -3   18.00   12.42
   5 -20   3   11.56    9.12
   5 -21  -3    0.30   11.58
  -5 -21  -3    8.37   13.34
  -5 -22  -3   20.13   13.94
   5 -22   3    8.23   14.61
  -6   0   3 2506.55  124.64
  -6   0   3 2411.21  173.69
   6   0  -3 2170.98  195.19
   6   0  -3 2209.17  199.97
   6   0   3 2258.75  234.60
  -6   0  -3 2231.86  124.32
  -6  -1   3  122.79    8.77
  -6  -1   3  144.88   11.38
   6  -1  -3   98.41   10.01
   6  -1  -3  130.61   11.64
   6  -1  -3  106.15   11.34
   6   1   3  106.59   13.92
  -6   1  -3  121.69   11.92
   6   1  -3  130.94   10.38
   6   1  -3  120.01   10.75
  -6   1   3  135.42    9.96
  -6   1   3  117.76   11.18
  -6  -1  -3  136.68   11.35
   6  -1   3   89.43   12.33
  -6  -2   3   -2.50    4.36
   6  -2  -3    7.27    4.24
  -6   2  -3    5.48    5.18
  -6   2  -3   -3.32    3.02
   6   2  -3    4.27    3.65
   6   2  -3    6.12    5.20
  -6   2   3    4.63    4.63
  -6  -2  -3   27.24    6.74
  -6  -3   3   71.87    5.98
  -6  -3   3   53.81    6.36
   6  -3  -3   61.86    8.20
   6  -3  -3   90.19    9.19
   6  -3  -3   57.34    7.94
   6   3   3   66.11   11.24
  -6   3  -3   65.02    9.12
  -6   3  -3   75.72    6.04
   6   3  -3   87.47    8.90
   6   3  -3   51.95    8.25
  -6   3   3   89.18    8.33
  -6  -3  -3   76.23    7.98
   6  -3   3   91.45   12.83
  -6  -4   3 1036.96   48.94
  -6  -4   3  990.62   78.44
   6  -4  -3  971.17   88.31
   6  -4  -3  962.53   79.10
   6  -4  -3 1003.41  103.43
   6   4   3  980.57   98.72
  -6   4  -3 1011.99   64.01
  -6   4  -3 1025.25   66.19
   6   4  -3 1005.05   58.24
   6   4  -3 1099.93   93.36
  -6   4   3 1141.96   75.69
  -6  -4  -3  937.81   60.38
   6  -4   3 1056.82  102.99
  -6  -5   3  343.24   16.36
  -6  -5   3  311.62   23.10
   6  -5  -3  298.20   28.33
   6  -5  -3  318.45   26.61
   6   5   3  420.94   33.63
  -6   5  -3  249.60   22.75
  -6   5  -3  294.69   24.74
   6   5  -3  307.44   21.37
  -6   5   3  251.79   19.69
  -6  -5  -3  323.50   29.80
   6  -5   3  340.95   22.62
  -6  -6   3  299.33   15.10
  -6  -6   3  258.55   21.45
   6  -6  -3  268.44   27.71
   6  -6  -3  309.76   27.15
   6   6   3  315.74   34.80
  -6   6  -3  279.64   23.02
  -6   6  -3  278.97   23.94
   6   6  -3  293.17   19.95
  -6   6   3  293.86   23.92
  -6  -6  -3  294.80   23.08
  -6  -7   3   10.72    3.78
  -6  -7   3   12.96    4.13
   6  -7  -3   16.99    5.47
   6  -7  -3   10.28    5.87
   6   7  -3   13.15    3.29
  -6   7   3    2.73    7.00
  -6  -7  -3   10.12    4.90
   6  -7   3    9.34    6.64
  -6  -8   3  440.91   29.00
  -6  -8   3  444.96   19.54
  -6  -8   3  440.05   30.42
   6  -8  -3  465.04   37.48
   6  -8  -3  426.66   33.30
  -6   8  -3  422.81   34.90
  -6   8   3  423.04   34.77
   6  -8   3  431.89   38.36
  -6  -9   3  239.74   12.51
  -6  -9   3  231.99   10.45
   6  -9  -3  237.30   20.97
   6  -9  -3  222.44   18.53
  -6   9  -3  237.04   18.20
  -6   9   3  327.54   25.27
   6  -9   3  199.86   21.41
  -6 -10   3  699.52   28.57
  -6 -10   3  695.04   28.96
  -6 -10   3  668.80   51.79
   6 -10  -3  668.93   46.56
   6 -10  -3  813.69   49.25
  -6  10  -3  640.71   46.98
  -6 -10  -3  684.50   41.76
   6 -10   3  635.02   69.06
  -6 -11   3    5.43    1.81
  -6 -11   3   10.15    4.44
   6 -11  -3    5.13    7.54
  -6 -11  -3   12.62    7.39
   6 -11   3   13.55    8.42
   6 -12  -3  280.70   23.59
  -6 -12  -3  224.95   22.25
   6 -12   3  220.84   21.46
   6 -13  -3   74.14   12.33
  -6 -13  -3   68.19   10.50
   6 -13   3   81.12   11.77
   6 -14  -3  626.90   56.88
  -6 -14  -3  603.73   64.13
   6 -14   3  552.88   58.75
   6 -15  -3   64.56   11.08
  -6 -15  -3   47.95   10.83
   6 -15   3   48.68   10.29
   6 -16  -3    1.20   10.74
  -6 -16  -3   28.49    8.06
   6 -16   3   21.50    8.17
   6 -17  -3   36.02   11.62
  -6 -17  -3   15.49    8.37
   6 -17   3   24.56   11.52
   6 -18  -3  530.84   40.71
  -6 -18  -3  446.35   49.44
   6 -18   3  444.78   45.10
   6 -19  -3   54.01   13.96
  -6 -19  -3   34.72   12.41
   6 -19   3   30.09   11.55
   6 -20  -3    3.26   12.75
  -6 -20  -3    2.17   13.02
  -6 -21  -3   -7.12   13.94
   6 -21   3    9.13   15.22
  -7   0   3   12.64    5.24
  -7   0   3    3.98    4.60
   7   0  -3    5.74    4.53
  -7   0  -3    1.22    6.41
  -7  -1   3   -4.01    4.01
  -7  -1   3    1.22    4.89
   7  -1  -3   -3.02    5.14
   7  -1  -3    2.76    4.90
  -7   1  -3    9.46    6.72
  -7   1  -3    2.43    3.64
   7   1  -3   -5.76    4.24
   7   1  -3    0.92    4.90
  -7   1   3    1.54    4.31
  -7   1   3    6.45    5.53
  -7  -1  -3   -2.75    6.43
  -7  -2   3    6.48    3.71
  -7  -2   3    3.34    4.86
   7  -2  -3    6.96    4.23
   7  -2  -3    5.62    7.11
  -7   2  -3    0.92    5.80
   7   2  -3   11.85    4.26
  -7   2   3    1.84    4.93
  -7   2   3    1.24    4.94
  -7  -2  -3    7.03    5.81
  -7  -3   3   51.21    5.27
  -7  -3   3   47.43    7.25
   7  -3  -3   43.63    7.88
  -7   3  -3   27.99    7.31
  -7   3  -3   60.11    6.03
   7   3  -3   46.07    6.72
   7   3  -3   51.29    8.55
  -7   3   3   51.61    7.39
  -7  -3  -3   50.49    7.66
  -7  -4   3   59.46    5.27
  -7  -4   3   46.24    7.21
  -7   4  -3   67.14    8.52
   7   4  -3   66.77    6.12
  -7   4   3   57.05    7.99
  -7  -4  -3   60.61    9.80
  -7  -5   3   51.33    4.64
  -7  -5   3   51.92    7.48
   7  -5  -3   65.21    7.90
   7  -5  -3   54.01    9.11
  -7   5  -3   58.53    8.50
  -7   5  -3   61.46    6.96
   7   5  -3   61.37    5.77
  -7   5   3   62.78    8.59
  -7  -5  -3   53.87    8.28
  -7  -6   3   11.33    2.76
  -7  -6   3   16.02    6.23
   7  -6  -3   12.43    6.07
   7  -6  -3   12.30    7.03
  -7   6  -3    8.21    3.96
   7   6  -3   18.54    3.59
  -7   6   3   12.84    6.73
  -7  -6  -3    9.49    5.51
   7  -6   3   10.91    7.27
  -7  -7   3    6.01    2.40
  -7  -7   3    5.16    2.13
  -7  -7   3    9.72    5.01
   7  -7  -3    9.09    6.06
   7  -7  -3    2.63    7.02
  -7   7  -3    6.78    3.71
  -7   7   3   18.92    7.02
  -7  -7  -3    2.14    5.82
   7  -7   3   11.50    8.16
  -7  -8   3    8.21    5.28
   7  -8  -3   -2.42    6.35
   7  -8  -3    9.05   10.21
  -7   8  -3   -2.08    3.85
  -7   8   3  -10.36    7.31
   7  -8   3   -2.42    6.95
   7  -9  -3   -0.60    6.35
  -7   9  -3    2.67    3.55
  -7  -9  -3   11.34    7.96
   7  -9   3    8.45    7.86
  -7 -10   3   -2.33    5.24
   7 -10  -3   -5.43    7.23
   7 -10  -3    7.81    8.71
  -7  10  -3    1.79    3.27
  -7 -10  -3   -6.44    7.06
   7 -10   3   -5.14    7.85
   7 -11  -3    9.62    6.02
  -7 -11  -3   -3.06    7.98
   7 -11   3    5.14    8.75
  -7 -12   3   -4.35    5.51
   7 -12  -3    7.79    7.79
  -7 -12  -3    3.68    6.75
   7 -12   3    2.72    8.16
  -7 -13   3   24.36    7.25
   7 -13  -3   25.44    8.69
  -7 -13  -3   26.12    8.92
   7 -13   3   32.66   10.58
   7 -14  -3   25.68   10.16
  -7 -14  -3   13.23    7.39
   7 -14   3   32.98    9.38
   7 -15  -3   51.25   11.63
  -7 -15  -3   44.05   10.49
   7 -15   3   46.64   12.12
   7 -16  -3    4.45   10.11
  -7 -16  -3  -10.17    9.25
   7 -16   3    9.70   10.30
   7 -17  -3   -1.18   11.58
  -7 -17  -3    5.86    9.57
   7 -17   3    3.64    9.71
   7 -18  -3    2.08   13.34
  -7 -18  -3   -5.56   10.80
   7 -19  -3  -13.02   12.13
  -7 -19  -3    1.54   10.50
   7 -19   3    2.73   10.04
   7 -20  -3    0.29   12.42
  -7 -20  -3    2.77   13.59
  -7 -21   3    4.32   11.10
  -8   0   3  539.56   26.09
  -8   0   3  557.42   48.32
   8   0  -3  559.79   48.16
   8   0  -3  545.36   50.19
  -8   0  -3  576.19   49.44
  -8   0  -3  558.93   40.61
  -8  -1   3  389.39   18.53
  -8  -1   3  405.80   29.46
   8  -1  -3  407.13   36.35
  -8   1  -3  403.70   37.72
  -8   1  -3  449.02   39.53
   8   1  -3  387.38   36.98
   8   1  -3  383.26   33.22
  -8   1   3  461.98   22.93
  -8   1   3  448.72   43.84
  -8  -1  -3  393.49   29.23
  -8  -2   3    3.36    4.28
  -8  -2   3   13.05    6.07
   8  -2  -3   -0.60    4.84
  -8   2  -3    2.44    6.11
  -8   2  -3   13.89    5.14
   8   2  -3    7.27    5.15
  -8   2   3    7.98    5.83
  -8   2   3   14.47    6.47
  -8  -2  -3    0.62    7.35
  -8  -3   3  257.15   13.08
   8  -3  -3  298.98   29.13
   8  -3  -3  274.06   26.87
  -8   3  -3  259.53   21.13
   8   3  -3  288.34   20.20
  -8   3   3  224.12   15.23
  -8   3   3  256.75   22.43
  -8  -3  -3  276.67   25.19
  -8  -4   3  190.73    9.32
  -8  -4   3  149.49   13.85
   8  -4  -3  183.52   18.23
   8  -4  -3  196.03   17.08
  -8   4  -3  170.89   16.19
  -8   4  -3  203.43   15.73
   8   4  -3  196.38   12.26
  -8   4   3  172.47   13.63
  -8  -5   3  649.03   26.48
  -8  -5   3  661.92   46.85
   8  -5  -3  715.37   58.74
  -8   5  -3  686.00   57.86
   8   5  -3  667.07   40.37
  -8   5   3  661.19   38.64
  -8  -5  -3  651.28   55.93
   8  -5   3  635.17   61.61
  -8  -6   3   46.57    8.32
   8  -6  -3   54.79    8.49
   8  -6  -3  145.93   16.10
  -8   6  -3   41.41    6.96
  -8   6   3   44.43    8.90
  -8  -6  -3   50.15    7.96
   8  -6   3   27.95    7.60
  -8  -7   3    5.90    5.31
   8  -7  -3    7.25    6.65
  -8   7  -3    5.49    4.57
  -8   7   3  -13.47    8.27
   8  -7   3    6.68    6.37
  -8  -8   3  115.35   12.08
   8  -8  -3  121.32   13.33
   8  -8  -3  102.58   14.35
  -8   8   3  178.81   17.52
  -8  -8  -3  136.01   13.50
   8  -8   3  121.02   15.49
  -8  -9   3  632.16   57.26
   8  -9  -3  673.76   64.13
   8  -9  -3  648.79   55.10
  -8   9  -3  639.19   36.77
  -8  -9  -3  626.53   47.68
   8  -9   3  660.52   41.79
  -8 -10   3  215.24   16.99
   8 -10  -3  196.54   19.32
   8 -10  -3  179.82   20.38
  -8 -10  -3  164.13   15.35
   8 -10   3  237.57   21.28
   8 -11  -3   -3.30    7.79
   8 -11  -3    5.43    8.75
  -8 -11  -3   11.62    8.57
   8 -11   3   -4.85    7.58
  -8 -12   3   19.72    6.96
   8 -12  -3   12.56    8.67
   8 -12  -3   30.70    8.74
  -8 -12  -3   30.59    8.87
   8 -12   3   39.70    9.70
  -8 -13   3  492.09   39.37
   8 -13  -3  446.38   36.05
   8 -13  -3  489.00   45.76
  -8 -13  -3  428.17   35.76
   8 -13   3  459.00   42.91
   8 -14  -3  205.42   21.83
   8 -14  -3  191.13   23.18
  -8 -14  -3  192.32   20.92
   8 -14   3  171.37   20.97
  -8 -15   3   81.57   10.76
   8 -15  -3   89.12   13.69
   8 -15  -3   74.85   16.44
  -8 -15  -3   82.13   13.51
   8 -15   3   66.47   14.57
   8 -16  -3    1.77    7.71
   8 -16  -3   11.30   10.41
  -8 -16  -3    7.98   11.04
   8 -16   3   -6.68    8.80
   8 -17  -3   99.47   14.25
  -8 -17  -3  137.13   15.43
   8 -18  -3   69.46   15.68
  -8 -18  -3   67.20   15.36
   8 -18   3  111.62   18.88
   8 -19  -3   81.48   18.62
  -8 -19  -3   82.25   14.46
  -9   0   3    2.14    4.90
  -9   0   3    6.73    7.03
   9   0  -3   13.54    5.11
  -9   0  -3    3.36    5.82
  -9   0  -3    5.47    5.47
  -9  -1   3    1.84    4.59
  -9  -1   3    2.13    6.10
   9  -1  -3   -3.61    5.43
  -9   1  -3   -2.44    7.04
  -9   1  -3    6.36    4.85
   9   1  -3    2.71    4.81
  -9   1   3    5.22    5.82
  -9   1   3   -7.98    6.44
  -9  -1  -3    3.98    6.74
  -9  -1  -3    0.92    5.80
  -9  -2   3   27.15    4.89
  -9  -2   3   32.16    7.58
   9  -2  -3   37.72    6.04
  -9   2  -3   22.04    7.04
  -9   2  -3   43.76    7.56
   9   2  -3   48.28    6.65
  -9   2   3   31.62    6.77
  -9   2   3   31.99    8.62
  -9  -2  -3   41.67    8.58
  -9  -3   3   -0.92    3.65
  -9  -3   3    7.54    7.24
   9  -3  -3    6.35    6.04
  -9   3  -3    5.81    6.73
   9   3  -3   -2.12    4.55
  -9   3   3   10.75    7.37
  -9   3   3    2.47    7.40
  -9  -4   3   -1.50    6.61
   9  -4  -3    2.42    5.74
  -9   4  -3    1.50    5.70
   9   4  -3    3.93    3.32
  -9   4   3   -9.23    7.69
  -9   4   3   -2.16    7.10
  -9  -4  -3    2.76    5.51
   9  -4   3  -11.92    7.33
  -9  -5   3   21.20    7.16
   9  -5  -3   44.44    9.08
  -9   5  -3   56.72    6.93
  -9   5   3   32.27    8.92
   9  -5   3   56.48    9.17
  -9  -6   3   -0.30    7.42
   9  -6  -3    6.04    7.56
  -9   6  -3   -7.53    5.72
  -9   6   3   14.44    9.23
   9  -6   3    3.05    7.94
   9  -7  -3    4.22    6.33
  -9   7  -3    5.76    6.06
  -9   7   3   18.74    9.83
   9  -7   3   -8.84    9.45
  -9  -8   3   38.78    7.94
   9  -8  -3   44.56   10.25
   9  -8  -3   32.17   10.42
  -9   8  -3   52.33    7.99
   9  -8   3   42.63   10.05
  -9  -9   3    5.27    8.19
   9  -9  -3   -7.21    7.21
   9  -9  -3    1.84    7.95
  -9  -9  -3   -3.97    7.32
   9  -9   3    5.18    9.13
  -9 -10   3   14.57    7.87
   9 -10  -3   12.29    9.29
   9 -10  -3   15.87    9.46
  -9 -10  -3   26.22    8.84
   9 -10   3   12.17    8.21
   9 -11  -3    7.78    7.78
   9 -11  -3    2.13    8.53
  -9 -11  -3    0.92    8.23
  -9 -12   3   -1.45    8.71
   9 -12  -3    4.77    9.25
   9 -12  -3    1.21    9.42
  -9 -12  -3   14.93    7.92
   9 -12   3   14.00    8.82
  -9 -13   3   32.77   10.16
   9 -13  -3   37.19   10.42
   9 -13  -3   27.89   11.83
  -9 -13  -3   22.55    9.75
   9 -13   3   16.73    9.42
  -9 -14   3    4.06    9.28
   9 -14  -3    9.20   10.09
   9 -14  -3    3.63   12.39
  -9 -14  -3    2.13   10.36
   9 -14   3  -15.82    9.44
   9 -15  -3   13.04    8.59
   9 -15  -3   15.38   10.85
  -9 -15  -3    2.43   10.97
  -9 -16   3   -2.33    9.87
   9 -16  -3   -6.50    8.28
   9 -16  -3   -9.03   11.74
  -9 -16  -3   10.05   10.67
   9 -16   3   -2.73   10.96
   9 -17  -3   -0.29    9.45
   9 -17  -3   -4.51   13.81
  -9 -17  -3   -7.00   11.58
   9 -18  -3   14.74   12.09
   9 -18  -3   -5.09   12.27
  -9 -18  -3   11.88   12.20
 -10   0   3  484.14   46.66
  10   0  -3  432.25   38.57
 -10   0  -3  490.55   37.78
 -10  -1   3  218.33   22.92
  10  -1  -3  201.35   19.90
 -10   1  -3  199.71   23.12
 -10   1  -3  183.21   18.21
  10   1  -3  206.29   18.38
 -10   1   3  225.03   20.66
 -10  -1  -3  231.32   22.22
 -10  -2   3   20.92    8.19
  10  -2  -3    9.93    6.62
 -10   2  -3   19.66    8.91
 -10   2  -3   15.69    6.33
  10   2  -3   18.33    5.41
 -10   2   3    6.15    8.29
 -10  -2  -3    8.59    6.75
 -10  -3   3   31.68    8.75
  10  -3  -3   39.20    9.66
 -10   3  -3   29.78    8.42
  10   3  -3   42.55    5.44
 -10   3   3   28.92    8.94
 -10   3   3   35.40    9.55
  10  -3   3   35.00    8.91
 -10  -4   3  308.31   32.81
  10  -4  -3  315.60   33.59
 -10   4  -3  340.92   34.09
 -10   4   3  303.71   21.30
 -10   4   3  299.57   35.02
 -10  -5   3  246.06   25.15
  10  -5  -3  264.55   26.33
 -10   5  -3  250.76   26.24
 -10   5   3  235.19   19.34
 -10  -5  -3  252.35   24.94
  10  -5   3  229.59   21.84
 -10  -6   3   60.59   10.71
  10  -6  -3   66.30   12.06
  10  -6  -3   70.29   13.90
 -10   6  -3   77.23    9.66
 -10  -6  -3   48.64   10.11
  10  -6   3   62.79   10.12
  10  -7  -3    6.62    7.23
 -10   7  -3    0.91    6.33
 -10  -7  -3   -0.92    6.72
  10  -7   3   -8.87    7.65
 -10  -8   3  181.77   16.24
  10  -8  -3  237.53   27.41
  10  -8  -3  217.25   23.88
 -10   8  -3  256.37   20.13
 -10  -8  -3  203.19   22.69
  10  -8   3  219.88   28.19
 -10  -9   3  240.79   23.81
  10  -9  -3  265.45   27.66
  10  -9  -3  264.19   27.31
 -10  -9  -3  208.41   22.38
  10  -9   3  268.62   24.53
 -10 -10   3  148.29   16.39
  10 -10  -3  155.42   19.19
  10 -10  -3  202.39   20.49
 -10 -10  -3  185.65   18.40
  10 -10   3  151.50   23.25
  10 -11  -3    0.30    9.24
  10 -11  -3   21.20   10.45
 -10 -11  -3   -2.43    9.12
  10 -12  -3   59.19   12.51
  10 -12  -3   61.34   14.74
 -10 -12  -3   70.46   12.48
  10 -12   3   59.52   13.13
  10 -13  -3   98.51   15.45
  10 -13  -3   88.80   15.38
 -10 -13  -3   93.76   13.72
  10 -13   3   97.63   19.24
  10 -14  -3  138.86   20.47
  10 -14  -3  153.77   19.42
 -10 -14  -3  149.19   19.54
 -10 -15   3   44.63   11.89
  10 -15  -3   32.21   12.71
  10 -15  -3   34.48   11.30
 -10 -15  -3   29.09   12.43
  10 -15   3   32.95   12.51
 -10 -16   3    0.58    8.70
  10 -16  -3   -2.06   11.80
  10 -16  -3   -5.18   12.18
 -10 -16  -3    7.27   11.51
 -10 -17   3   51.05   15.38
  10 -17  -3   70.08   16.81
  10 -17  -3   56.85   15.84
 -10 -17  -3   62.05   14.57
 -11   0   3    5.19    7.03
  11   0  -3   17.33    6.28
 -11   0  -3   24.05    8.33
  11  -1  -3   14.38    7.19
  11   1  -3   11.05    6.27
 -11   1   3    0.00    9.19
 -11  -1  -3   16.95    7.10
 -11  -2   3   -5.76    9.09
  11  -2  -3    8.11    6.61
 -11   2  -3    0.91    7.24
 -11   2   3   -0.92    7.06
 -11  -2  -3   -0.30    6.47
 -11  -2  -3    6.40    8.53
 -11  -3   3   11.16    8.45
  11  -3  -3   16.24    7.52
 -11   3  -3   28.58    9.03
 -11   3   3    7.69    9.54
 -11  -3  -3   11.28    7.32
  11  -3   3    1.85   11.09
 -11  -4   3   -9.61    8.11
  11  -4  -3    1.21    6.62
 -11  -5   3   -0.89    6.87
  11  -5  -3    8.42    7.82
 -11   5  -3    1.80    7.50
 -11   5   3   -0.62   10.47
  11  -6  -3    2.40    7.52
  11  -6  -3  -14.52   11.43
 -11   6  -3  -10.51    7.81
 -11  -6  -3    3.68    9.19
  11  -6   3    6.77    9.54
  11  -7  -3   13.51    8.40
  11  -7  -3    1.85   10.20
 -11   7  -3   -0.60    9.04
 -11  -7  -3    0.30    8.25
  11  -7   3   -5.83    9.83
 -11  -8   3   -6.48    7.07
  11  -8  -3   11.38    8.69
  11  -8  -3    6.81   10.83
 -11   8  -3    5.45    8.17
 -11  -8  -3    0.30    9.46
 -11  -9   3   10.55    8.21
  11  -9  -3    2.39    9.57
  11  -9  -3   30.93   12.38
 -11   9  -3   26.55   10.38
 -11  -9  -3    5.48    8.53
  11  -9   3    4.60    9.51
  11 -10  -3   12.52    9.84
  11 -10  -3   15.47   12.38
 -11 -10  -3   -5.16    9.44
  11 -10   3    9.50   11.04
  11 -11  -3  -12.20   10.11
  11 -11  -3    0.93   11.75
 -11 -11  -3   -3.64    9.41
 -11 -12   3   -1.46    8.44
  11 -12  -3    6.23    9.49
  11 -12  -3    2.17   13.60
 -11 -12  -3   -0.30   10.60
 -11 -13   3    4.93   11.31
  11 -13  -3    1.48   10.36
  11 -13  -3  -21.93   14.21
 -11 -13  -3   -7.57   11.50
  11 -13   3  -13.17   11.03
 -11 -14   3    1.16   11.59
  11 -14  -3  -11.22   10.33
  11 -14  -3   -0.30   11.72
 -11 -14  -3   -8.77   12.09
 -11 -15   3    0.00    8.69
  11 -15  -3    7.37   12.38
  11 -15  -3   18.49   13.88
 -11 -15  -3   10.87   12.38
 -12   0   3  248.47   26.05
 -12   0  -3  286.37   21.00
 -12  -1   3   79.40   14.92
 -12   1  -3   91.09   15.74
 -12  -1  -3  109.73   13.09
  12  -1   3  104.29   13.65
 -12  -2   3    2.73    8.79
  12  -2  -3    3.59    7.48
 -12   2  -3    3.32    8.75
 -12  -2  -3   -3.35   10.34
  12  -2   3   17.64    9.29
  12  -3  -3   23.98    8.70
 -12   3  -3   18.06    9.63
 -12  -3  -3    7.61   10.66
  12  -3   3   24.74    9.91
  12  -4  -3  149.42   17.74
 -12   4  -3  172.41   19.30
 -12   4   3  201.13   21.05
 -12  -4  -3  196.75   18.63
 -12  -5   3  140.47   18.86
  12  -5  -3  183.58   23.44
 -12   5  -3  179.44   19.61
 -12   5   3  136.56   19.76
 -12  -5  -3  146.77   20.70
 -12  -6   3   49.96   10.42
  12  -6  -3   53.64   12.00
 -12   6  -3   31.51   10.82
 -12  -6  -3   30.09   11.98
 -12  -7   3   15.39   10.66
  12  -7  -3   17.36    8.98
 -12   7  -3   12.34   10.24
 -12  -7  -3    9.20   10.12
 -12  -8   3   60.71   14.15
  12  -8  -3   90.19   13.46
 -12   8  -3  103.33   14.59
 -12  -8  -3  105.81   14.46
  12  -8   3   64.14   12.97
 -12  -9   3  130.05   17.06
  12  -9  -3  130.81   18.21
 -12   9  -3  149.53   18.41
 -12  -9  -3   91.84   15.02
  12  -9   3  123.54   18.52
 -12 -10   3   79.86   15.81
  12 -10  -3   97.49   17.56
  12 -10  -3  100.90   17.15
 -12 -10  -3  131.20   17.19
  12 -10   3   87.10   18.49
  12 -11  -3   12.75   11.26
  12 -11  -3   -5.59   13.35
 -12 -11  -3    3.64   12.14
  12 -12  -3   22.77   11.84
  12 -12  -3   27.33   15.23
 -12 -12  -3   12.72   12.12
 -12 -13   3   93.21   16.28
  12 -13  -3   77.32   16.54
  12 -13  -3   64.62   15.89
 -12 -13  -3   72.25   16.69
 -13   0   3   -0.92   10.37
 -13  -1   3   -5.78   10.04
 -13   1  -3    9.99   11.20
 -13   2   3   11.64   11.04
 -13  -2  -3    3.35   11.55
 -13   3  -3  -17.16   10.84
 -13   3   3    5.83   11.35
 -13  -3  -3    5.78   12.79
 -13   4  -3   -9.01   11.12
 -13  -4  -3    3.71   10.51
 -13   5  -3    5.40   11.10
 -13  -5  -3    3.71   10.80
 -13  -6   3    8.63   11.31
  13  -6  -3    2.98   11.35
 -13   6  -3    7.81   12.31
 -13  -6  -3   13.86   11.41
 -13  -6  -3   13.38   15.20
 -13  -7   3   -5.34   11.85
  13  -7  -3    3.57   13.13
 -13   7  -3   -4.81   12.63
 -13  -7  -3  -11.68   10.46
  13  -8  -3   14.89   11.91
 -13   8  -3  -11.46   14.48
 -13  -8  -3   -4.30   11.35
 -13  -9   3    9.70   13.22
  13  -9  -3    6.83   11.29
 -13  -9  -3   18.04   12.55
 -13 -10   3  -13.47   13.47
  13 -10  -3    1.48   11.85
 -13 -10  -3    6.72   14.03
 -14   0   3  -20.00   13.64
 -14   1  -3   83.50   15.74
 -14  -1  -3  103.82   17.32
  14   2   3    3.11   14.63
 -14  -2  -3  -10.63   13.38
  14   3   3   -0.93   13.98
 -14   3  -3    4.82   12.35
  14   4   3   50.90   15.22
 -14   4  -3   72.79   14.46
 -14   5  -3  123.49   21.68
 -14  -5  -3  150.15   20.09
 -14  -6   3    6.01   14.42
   0   0   4  980.49   89.43
   0   0  -4 1022.73   72.59
   0  -1   4   -6.35    7.56
   0  -1  -4    8.86    6.72
   0  -1  -4    2.71    3.31
   0   1   4  -16.32    7.56
   0   1  -4   -2.14    5.80
   0  -2   4  199.61   20.00
   0  -2  -4  225.73   25.05
   0  -2  -4  205.02   14.26
   0   2   4  209.01   22.39
   0   2  -4  206.11   21.08
   0  -3   4   -4.23    7.56
   0  -3  -4    0.60    5.49
   0   3   4   73.95   13.29
   0   3  -4    4.88    6.39
   0   3  -4    0.00    5.78
   0  -4   4  917.78   60.75
   0  -4  -4  927.98   83.35
   0  -4  -4  883.39   68.19
   0   4  -4  869.07   74.26
   0   4  -4  886.33   72.49
   0  -5   4    2.42    7.56
   0  -5  -4    6.08    7.00
   0  -5  -4   -0.60    5.43
   0   5  -4    0.30    4.53
   0   5  -4   10.60    6.06
   0  -6  -4  251.50   23.50
   0  -6  -4  292.58   23.22
   0   6  -4  252.71   22.37
   0   6  -4  267.20   23.34
   0  -7   4    5.73    8.45
   0  -7  -4   -5.18    6.08
   0   7  -4   -6.01    6.29
   0   7  -4    6.64    7.24
   0  -8  -4  827.27   72.37
   0   8  -4  825.36   68.49
   0   8  -4  840.76   64.00
   0  -9   4   -9.92    8.42
   0  -9  -4   14.01    6.70
   0   9  -4   11.63    6.56
   0   9  -4   -2.10    6.01
   0 -10   4  535.94   45.48
   0 -10   4  413.32   39.20
   0 -10  -4  587.67   37.06
   0  10  -4  507.37   45.06
   0 -11   4    9.83    6.85
   0 -11  -4    2.13    6.08
   0 -12   4  138.92   15.24
   0 -12  -4  139.39   14.94
   0 -13   4   -9.55    6.87
   0 -13  -4   16.12   10.34
   0 -14   4  336.20   32.72
   0 -14  -4  294.22   24.69
   0 -15   4    6.60    8.99
   0 -15  -4  -15.78    9.71
   0 -16   4   14.40    9.91
   0 -16  -4   14.26    9.40
   0 -17   4    8.71   10.22
   0 -17  -4    5.15    9.99
   0 -18   4  443.88   42.85
   0 -18  -4  434.42   34.88
   0 -19   4   -2.40    9.92
   0 -19  -4   -0.91   13.88
  -1   0   4   35.42    9.08
   1   0  -4   24.72    7.02
   1   0  -4   31.59    4.52
   1   0   4   55.00   11.79
  -1   0  -4   31.75    7.02
  -1  -1   4   17.87    8.78
   1  -1  -4    6.10    6.40
   1  -1  -4    7.20    4.21
   1   1   4   86.11   14.22
  -1   1  -4   -0.60    5.80
   1   1  -4    8.86    6.11
  -1   1   4    2.42    6.95
  -1  -1  -4    3.05    6.11
  -1  -1  -4   16.37    3.94
   1  -1   4    7.56    8.77
  -1  -2   4   57.86    9.40
   1  -2  -4   44.18    7.62
  -1   2  -4   45.99    7.62
   1   2  -4   61.93    8.25
   1   2  -4   48.98    8.53
  -1   2   4   21.46    9.37
  -1  -2  -4   58.60    9.46
  -1  -2  -4   58.69    5.80
   1  -2   4   34.14   10.58
  -1  -3   4    0.91    7.87
   1  -3  -4    7.00    5.48
  -1   3  -4    8.21    6.69
   1   3  -4    3.65    6.40
   1   3  -4    6.39    6.39
  -1   3   4   16.91    9.66
  -1  -3  -4   -2.75    4.27
  -1  -3  -4    5.47    4.26
   1  -3   4  -12.98    7.24
  -1  -4   4    1.51    7.87
   1  -4  -4    8.82    6.69
   1  -4  -4    4.21    4.51
  -1   4  -4    4.55    5.76
  -1   4  -4    7.90    6.07
   1   4  -4    3.34    6.37
   1   4  -4    7.29    5.77
  -1   4   4   36.19    9.66
  -1  -4  -4    7.62    7.32
  -1  -5   4    3.64    7.87
   1  -5  -4    7.29    7.29
   1  -5  -4    9.61    5.11
  -1   5  -4    3.63    6.65
  -1   5  -4   16.65    6.06
   1   5  -4   12.71    6.36
   1   5  -4   13.94    6.98
  -1  -5  -4   13.72    7.62
   1  -5   4   -9.65    9.04
  -1  -6   4    3.63    7.87
   1  -6  -4   -0.91    6.07
   1  -6  -4   -0.89    6.60
  -1   6  -4    0.91    5.44
   1   6  -4    2.12    6.03
   1   6  -4   -1.51    7.27
   1  -6   4   -6.32    8.12
  -1  -7   4    8.16    8.16
   1  -7  -4    3.04    5.77
   1  -7  -4   -1.80    6.28
  -1   7  -4   -3.60    5.40
  -1   7  -4    2.10    6.02
   1   7  -4    0.30    5.40
   1   7  -4    6.35    6.35
  -1  -8   4   24.48    8.77
   1  -8  -4   23.09    6.69
  -1   8  -4   33.80    7.48
  -1   8  -4   22.81    6.91
   1   8  -4   31.09    7.48
   1  -8   4   94.24   14.13
   1  -9  -4   45.55    8.82
   1  -9  -4   25.59   10.42
  -1   9  -4   41.49    8.96
  -1   9  -4   31.45    7.49
   1   9  -4   46.82    9.55
   1   9  -4   15.03    8.42
  -1  -9  -4   36.31    9.76
  -1 -10   4   17.28    7.45
  -1 -10   4   23.83    8.75
   1 -10  -4   16.40    7.90
   1 -10  -4   18.40    8.91
  -1  10  -4    0.89    6.87
   1  10  -4    5.10    7.50
  -1 -10  -4   10.68    7.02
   1 -10   4   10.13    7.15
  -1 -11   4   -6.26    5.97
  -1 -11   4    4.22    9.33
   1 -11  -4   -2.43    6.98
  -1  11  -4    2.39    6.57
  -1 -11  -4   10.08    6.72
   1 -11   4    0.59    7.74
  -1 -12   4   22.68    7.16
  -1 -12   4   11.42    9.62
   1 -12  -4   25.77   10.62
  -1 -12  -4   18.92    8.24
   1 -12   4   22.64    8.34
  -1 -13   4   10.76    6.58
   1 -13  -4   -9.40    9.40
  -1 -13  -4    3.97    9.76
   1 -13   4    8.36    7.75
  -1 -14   4   10.49    7.49
   1 -14  -4    8.17    9.99
  -1 -14  -4    8.24   10.37
   1 -14   4    9.26    7.18
  -1 -15   4   22.51    8.41
   1 -15  -4   15.11   12.39
  -1 -15  -4    4.57   10.37
   1 -15   4   19.75   10.17
  -1 -16   4    7.82    9.32
   1 -16  -4    6.94    9.05
  -1 -16  -4   21.03    9.75
   1 -16   4   10.79   10.20
  -1 -17   4   -2.71    9.33
   1 -17  -4    3.01   11.75
  -1 -17  -4   -6.08   10.34
   1 -17   4    0.91    9.30
   1 -18  -4    5.11   11.42
  -1 -18  -4   15.19   13.06
   1 -18   4   12.02   12.92
   1 -19  -4   12.30   14.10
  -1 -19  -4   -0.30   12.14
   1 -19   4   -9.62    9.62
  -1 -20   4   -3.90   12.93
  -2   0   4    3.94    7.28
   2   0  -4    7.94    6.72
  -2   0  -4    3.97    6.41
  -2   0  -4   -0.30    2.13
  -2  -1   4  497.62   44.18
   2  -1  -4  524.68   33.67
  -2   1  -4  546.81   32.17
   2   1  -4  562.92   60.84
   2   1  -4  541.67   46.38
  -2   1   4  544.99   44.44
  -2  -1  -4  531.68   51.07
  -2  -1  -4  568.67   36.95
  -2  -2   4    6.07    6.37
   2  -2  -4    6.39    5.48
  -2   2  -4   -2.43    5.18
   2   2  -4    9.16    6.41
   2   2  -4   -0.60    4.86
  -2   2   4   -9.99    8.48
  -2  -2  -4    4.57    6.41
   2  -2   4   -4.22    9.36
  -2  -3   4  388.93   37.48
   2  -3  -4  436.08   41.41
   2  -3  -4  435.84   34.81
  -2   3  -4  407.29   24.43
   2   3  -4  405.06   29.99
   2   3  -4  429.43   38.42
  -2   3   4  301.76   28.50
  -2  -3  -4  401.10   28.79
  -2  -4   4   36.47    7.60
   2  -4  -4   24.28    7.90
   2  -4  -4   32.89    6.89
  -2   4  -4   31.80    6.96
   2   4  -4   44.98    7.61
   2   4  -4   31.91    6.99
  -2   4   4   90.57   14.21
  -2  -4  -4   32.35    7.33
   2  -5  -4  906.40   73.34
   2  -5  -4 1023.50   80.61
  -2   5  -4 1072.10   69.23
  -2   5  -4 1040.38   78.78
   2   5  -4 1037.05   90.86
   2   5  -4 1022.92   80.08
  -2  -5  -4  973.40   87.81
  -2  -6   4   29.76    8.50
   2  -6  -4   18.19    7.58
   2  -6  -4   28.95    8.06
  -2   6  -4   22.27    8.13
  -2   6  -4   29.57    6.33
   2   6  -4   16.58    7.24
   2   6  -4   32.73    8.49
  -2  -6  -4   25.95    7.94
  -2  -7   4   26.40    8.20
   2  -7  -4   38.19    7.88
   2  -7  -4   36.05    7.75
  -2   7  -4   35.72    9.00
  -2   7  -4   22.84    6.02
   2   7  -4   41.71    8.41
   2   7  -4   35.99    8.48
  -2  -7  -4   27.18    8.25
  -2  -8   4   11.22    8.49
   2  -8  -4    5.76    6.36
   2  -8  -4    7.14    8.03
  -2   8  -4    7.78    6.58
  -2   8  -4    4.49    5.99
   2   8  -4    7.18    6.58
   2   8  -4    5.73    8.75
  -2  -8  -4    9.78    7.03
  -2  -9   4  589.96   47.15
   2  -9  -4  577.74   59.49
   2  -9  -4  702.10   55.92
  -2   9  -4  553.42   45.30
  -2   9  -4  628.53   52.17
   2   9  -4  634.72   43.56
   2   9  -4  623.83   43.85
  -2  -9  -4  614.08   58.82
  -2 -10   4    1.79    6.56
  -2 -10   4    6.66    9.08
   2 -10  -4    7.87    8.48
   2 -10  -4    0.59    8.29
  -2  10  -4    3.57    6.56
  -2 -10  -4   10.39    7.65
   2 -10   4   -7.45    7.16
  -2 -11   4   21.18    8.36
  -2 -11   4   34.47    9.67
   2 -11  -4   13.90    8.16
   2 -11  -4  109.82   14.19
  -2  11  -4   16.08    7.74
  -2 -11  -4   39.46    9.79
   2 -11   4   35.77    9.54
  -2 -12   4    9.26    7.18
   2 -12  -4   -1.21    9.37
   2 -12   4    5.36    8.65
  -2 -13   4  681.32   73.89
   2 -13  -4  702.32   53.33
  -2 -13  -4  659.35   71.15
   2 -13   4  695.00   65.89
  -2 -14   4   17.41    7.20
   2 -14  -4   23.50   10.54
  -2 -14  -4   17.75    8.27
   2 -14   4   16.43    8.66
  -2 -15   4  154.58   18.69
   2 -15  -4  162.70   22.58
  -2 -15  -4  170.44   20.84
   2 -15   4  183.62   21.89
  -2 -16   4   -3.31    8.42
   2 -16  -4    6.01   12.01
  -2 -16  -4    1.22    8.87
   2 -16   4    4.49   10.78
   2 -17  -4  199.52   22.51
  -2 -17  -4  154.30   24.47
   2 -17   4  179.63   22.55
   2 -18  -4    5.37   12.85
  -2 -18  -4   -3.67   10.38
   2 -18   4    4.51   11.10
   2 -19  -4  124.41   20.61
  -2 -19  -4  155.78   22.89
   2 -19   4  134.30   18.36
  -3   0   4    1.52    7.00
   3   0  -4   -1.22    5.80
   3   0  -4   -2.71    4.51
   3   0  -4   -4.26    6.69
  -3   0  -4   -4.57    6.10
  -3  -1   4    0.92    6.40
   3  -1  -4   -1.83    4.86
   3  -1  -4    0.00    5.47
  -3   1  -4    0.30    6.70
   3   1  -4   -0.30    5.49
   3   1  -4   -0.30    5.48
  -3   1   4   -6.69    7.00
  -3  -1  -4    1.22    6.72
  -3  -2   4    1.83    6.41
   3  -2  -4   -4.56    5.77
   3  -2  -4    0.59    5.07
  -3   2  -4  -10.64    6.69
   3   2  -4    4.57    5.80
   3   2  -4   -7.61    6.39
  -3   2   4    7.90    7.90
  -3  -2  -4    1.22    6.41
  -3  -3   4   -7.64    7.03
   3  -3  -4    5.76    6.37
   3  -3  -4    5.97    5.07
  -3   3  -4    0.91    5.77
   3   3  -4    6.70    5.49
   3   3  -4    3.96    7.00
  -3   3   4   -8.49    7.58
  -3  -3  -4    2.14    5.19
  -3  -4   4   16.49    6.73
   3  -4  -4   35.44    7.88
  -3   4  -4   14.53    9.08
   3   4  -4   35.89    6.08
   3   4  -4   14.30    7.31
  -3   4   4   46.60   11.20
  -3  -4  -4   26.26    8.24
  -3  -5   4   30.86    7.95
   3  -5  -4   50.27    7.74
  -3   5  -4   16.61    8.15
   3   5  -4   37.56    7.88
   3   5  -4   46.19    9.12
  -3  -5  -4   32.67    7.94
  -3  -6   4   24.13    7.64
   3  -6  -4   51.40    9.80
  -3   6  -4   49.08    9.65
  -3   6  -4   50.96    8.45
   3   6  -4   44.61    8.45
   3   6  -4   67.06   10.03
  -3  -7   4   12.81    7.32
   3  -7  -4   14.21    6.95
   3  -7  -4   -0.59    8.31
  -3   7  -4   11.71    7.50
  -3   7  -4    3.30    6.31
   3   7  -4    0.30    5.70
   3   7  -4   -1.51    7.57
  -3  -8   4   -4.88    7.02
   3  -8  -4    3.02    6.04
   3  -8  -4    6.52    8.29
  -3   8  -4  -15.28    7.79
  -3   8  -4    4.19    6.58
   3   8  -4    3.59    6.87
   3   8  -4    5.14    7.56
  -3  -8  -4   -1.84    7.95
  -3  -9   4    6.40    7.31
   3  -9  -4   -1.81    7.85
   3  -9  -4    6.79    9.45
  -3   9  -4    2.38    5.07
   3   9  -4    2.39    6.86
   3   9  -4   -0.30    7.24
  -3  -9  -4    6.43    8.27
  -3 -10   4   -6.86    5.66
  -3 -10   4   -1.22    7.91
   3 -10  -4    4.22    6.94
  -3  10  -4    1.48    6.54
  -3 -10  -4   -1.84    6.74
   3 -10   4   -8.66    8.36
  -3 -11   4   20.92    6.28
   3 -11  -4   16.57    7.83
  -3  11  -4   19.32    7.14
  -3 -11  -4   11.03    7.96
   3 -11   4   12.54    8.95
  -3 -12   4    4.80    6.89
   3 -12  -4    5.11    9.92
  -3 -12  -4    1.84    7.36
   3 -12   4   -7.16    7.75
  -3 -13   4   16.82    6.31
   3 -13  -4    5.11   10.21
  -3 -13  -4   11.34   10.12
   3 -13   4   13.13    9.25
  -3 -14   4   15.95    6.62
   3 -14  -4   33.88   12.00
  -3 -14  -4   42.64   11.66
   3 -14   4   25.98   10.75
   3 -15  -4   10.47   12.27
  -3 -15  -4   -0.62   11.96
   3 -15   4    0.60    8.98
   3 -16  -4   15.23   11.35
  -3 -16  -4    7.66   11.04
   3 -16   4    5.99    9.28
   3 -17  -4    0.59   12.51
  -3 -17  -4   -6.74   10.42
   3 -17   4  -11.68   11.09
   3 -18  -4   -5.94   10.41
  -3 -18  -4   -0.30   10.42
   3 -18   4   -4.80   11.10
  -3 -19  -4   -8.87   15.30
   3 -19   4   -5.40    9.61
  -4   0   4  854.53   70.48
   4   0  -4  848.82   66.26
  -4   0  -4  880.70   53.60
  -4  -1   4   85.94   11.68
   4  -1  -4   95.64   10.64
   4  -1  -4   94.24   10.49
   4  -1  -4   71.41   10.95
  -4   1  -4   94.37   11.58
   4   1  -4   78.62    9.16
   4   1  -4   92.91   11.59
  -4   1   4   56.88   10.41
  -4  -1  -4   76.85   10.08
  -4  -2   4   39.65    8.61
   4  -2  -4   55.76    8.79
  -4   2  -4   57.76   10.04
   4   2  -4   53.98    7.94
   4   2  -4   51.80    8.84
  -4   2   4   67.11   10.08
  -4  -2  -4   64.68    9.46
  -4  -3   4    1.84    5.53
   4  -3  -4    8.17    6.96
   4  -3  -4   -7.44    5.95
  -4   3  -4    4.85    7.58
   4   3  -4    9.15    5.80
   4   3  -4    0.92    6.40
  -4   3   4   -3.05    8.83
  -4  -3  -4   12.81    7.64
  -4  -4   4  692.25   64.04
   4  -4  -4  721.87   54.89
   4  -4  -4  736.59   48.62
  -4   4  -4  754.82   54.10
   4   4  -4  762.28   51.40
   4   4  -4  801.78   70.84
  -4   4   4  603.76   54.51
  -4  -4  -4  683.51   47.82
  -4  -5   4   44.67    8.33
   4  -5  -4   54.34    9.67
   4  -5  -4   36.74    8.00
  -4   5  -4   48.64    9.07
   4   5  -4   49.66    8.49
   4   5  -4   57.19    9.44
  -4   5   4   79.62   12.43
  -4  -6   4  182.06   18.87
   4  -6  -4  216.87   17.86
  -4   6  -4  217.87   22.34
   4   6  -4  227.78   17.27
   4   6  -4  216.25   16.77
  -4  -6  -4  204.06   22.34
  -4  -7   4   -5.85    7.08
   4  -7  -4   23.51    8.44
  -4   7  -4   13.82    8.12
  -4   7  -4    6.29    5.99
   4   7  -4   20.99    6.90
   4   7  -4   12.43    7.88
  -4  -7  -4   11.30    6.73
  -4  -8   4  342.17   28.78
  -4  -8   4  406.35   25.23
   4  -8  -4  410.79   30.58
   4  -8  -4  460.88   29.30
  -4   8  -4  448.52   40.62
  -4   8  -4  381.40   33.26
   4   8  -4  427.29   31.87
   4   8  -4  405.67   32.47
  -4  -8  -4  400.28   44.10
  -4  -9   4   39.94    4.78
   4  -9  -4   57.16    9.93
   4  -9  -4    5.30   10.59
  -4   9  -4   45.78    7.44
  -4  -9  -4   42.24    9.79
   4  -9   4   44.02    9.29
  -4 -10   4  377.98   27.33
   4 -10  -4  414.13   36.20
  -4  10  -4  381.46   21.88
  -4 -10  -4  376.99   29.80
   4 -10   4  407.65   32.14
  -4 -11   4   14.68    7.19
   4 -11  -4    9.61    8.40
  -4  11  -4   31.72    7.71
  -4 -11  -4   18.08    9.50
   4 -11   4   13.44    8.96
  -4 -12   4  140.94   13.86
   4 -12  -4  141.41   17.41
  -4 -12  -4  132.50   16.58
   4 -12   4  156.25   15.59
   4 -13  -4   13.46   10.17
  -4 -13  -4   26.09   10.13
   4 -13   4    2.39    7.77
   4 -14  -4  329.19   36.80
  -4 -14  -4  268.05   29.83
   4 -14   4  297.45   30.91
   4 -15  -4    3.57   11.01
  -4 -15  -4   16.28    9.83
   4 -15   4    7.18   10.78
   4 -16  -4   26.44   11.29
  -4 -16  -4   12.90   10.75
   4 -16   4   14.67   10.49
   4 -17  -4   35.88   12.16
  -4 -17  -4   43.92   13.21
   4 -17   4   17.98   11.70
   4 -18  -4  272.98   35.85
  -4 -18  -4  276.27   27.08
   4 -18   4  276.86   29.52
  -4 -19  -4   22.09   11.66
   4 -19   4   17.11   14.42
  -5   0   4   39.75    8.33
   5   0  -4   26.41    7.29
  -5   0  -4   40.83    9.45
  -5  -1   4   16.68    8.34
   5  -1  -4   18.48    6.96
   5  -1  -4   21.92    7.31
  -5   1  -4   38.04    9.44
   5   1  -4   17.65    7.31
   5   1  -4   12.81    6.72
  -5   1   4   27.04    7.69
  -5  -1  -4   16.16    6.70
  -5  -2   4    0.32    7.74
   5  -2  -4   14.21    6.65
   5  -2  -4   -2.43    6.99
  -5   2  -4    3.65    7.60
   5   2  -4   14.63    6.10
   5   2  -4   -5.19    5.80
  -5   2   4    8.28    7.66
  -5  -2  -4   18.61    8.54
  -5  -3   4    9.30    6.82
   5  -3  -4    3.93    6.94
   5  -3  -4    9.50    8.02
  -5   3  -4   12.14    8.50
   5   3  -4   19.49    6.10
  -5   3   4   18.33    8.86
  -5  -3  -4    7.94    7.62
  -5  -4   4    6.83    7.15
   5  -4  -4   25.31    8.13
   5  -4  -4   23.38    7.70
  -5   4  -4   20.30    7.87
   5   4  -4   19.15    6.08
   5   4  -4   27.12    8.54
  -5   4   4   -0.60    9.75
  -5  -5   4   10.58    6.53
   5  -5  -4    1.80    6.93
   5  -5  -4   -9.45    7.98
  -5   5  -4   15.11    8.77
   5   5  -4   -2.12    5.44
   5   5  -4    5.78    7.00
  -5   5   4   16.40   10.93
  -5  -5  -4   -0.60    6.11
  -5  -6   4    4.68    6.85
  -5  -6   4   16.40    4.56
   5  -6  -4   11.74    7.52
   5  -6  -4   15.61    9.72
  -5   6  -4    9.66    9.05
   5   6  -4   15.05    6.02
   5   6  -4   -6.39    7.90
  -5  -6  -4   12.83    7.94
  -5  -7   4   17.14    5.11
   5  -7  -4   24.64    8.12
   5  -7  -4   19.41   10.29
  -5   7  -4   27.11    9.93
  -5   7  -4   13.79    6.29
   5   7  -4    6.58    6.89
   5   7  -4   11.22    7.88
  -5  -7  -4   16.19    7.64
  -5  -8   4    2.97    5.06
   5  -8  -4    6.61    8.11
  -5   8  -4    3.27    6.85
   5   8  -4   -2.69    6.87
  -5  -9   4   49.59    7.18
  -5  -9   4   46.55    6.20
   5  -9  -4   58.18   10.80
  -5   9  -4   47.76    7.14
  -5  -9  -4   49.86   10.71
   5  -9   4   62.42   11.71
  -5 -10   4    8.09    5.69
   5 -10  -4  -10.49    9.88
  -5  10  -4    2.37    6.50
  -5 -10  -4    6.12    9.49
   5 -10   4   -9.90    8.40
   5 -11  -4   -6.87    7.48
  -5  11  -4   -1.18    6.22
  -5 -11  -4    0.92    7.04
   5 -11   4  -18.27    9.29
   5 -12  -4   -1.20    8.06
  -5 -12  -4   18.40   10.42
   5 -12   4   -5.09   10.18
   5 -13  -4   16.08    8.34
  -5 -13  -4   17.49   10.12
   5 -13   4   12.27   11.08
   5 -14  -4   16.64   11.88
  -5 -14  -4   -0.30    9.21
   5 -14   4   -1.50   11.38
   5 -15  -4    0.00   11.26
  -5 -15  -4   26.41   11.05
   5 -15   4   -5.99   11.68
  -5 -16  -4   -1.84    9.21
   5 -16   4   -3.30   11.68
   5 -17  -4   10.62   14.74
  -5 -17  -4   10.75   11.06
   5 -17   4  -19.19   11.70
  -5 -18  -4    5.53   14.13
   5 -18   4   -9.61   13.50
  -6   0   4   25.06    9.28
   6   0  -4   32.71    7.57
  -6   0  -4   36.56    8.84
  -6  -1   4  378.14   30.63
   6  -1  -4  409.94   30.36
  -6   1  -4  447.58   35.15
  -6   1  -4  463.33   32.62
   6   1  -4  407.72   38.07
  -6   1   4  363.35   31.03
  -6  -1  -4  399.37   35.47
  -6  -2   4   19.28    7.46
   6  -2  -4    0.30    6.64
   6  -2  -4   -3.27    8.03
  -6   2  -4   -0.60    7.61
   6   2  -4    1.83    5.16
   6   2  -4    7.94    7.64
  -6   2   4   15.69    8.61
  -6  -3   4  198.31   15.43
   6  -3  -4  185.67   19.30
   6  -3  -4  201.06   18.12
  -6   3  -4  227.84   25.56
  -6   3  -4  208.73   14.18
   6   3  -4  210.13   18.62
   6   3  -4  190.19   18.37
  -6   3   4  213.41   18.81
  -6  -3  -4  224.50   26.28
  -6  -4   4  122.83   11.64
  -6  -4   4  157.60   13.65
   6  -4  -4  154.49   18.37
   6  -4  -4  155.87   15.39
  -6   4  -4  124.97   14.59
   6   4  -4  133.50   12.48
  -6   4   4   84.68   13.47
  -6  -4  -4  140.33   15.28
  -6  -5   4  343.98   26.47
   6  -5  -4  362.09   29.84
  -6   5  -4  352.83   28.57
   6   5  -4  341.93   27.62
   6   5  -4  329.49   35.10
  -6   5   4  257.54   24.78
  -6  -6   4   38.23    7.24
   6  -6  -4   59.69   11.41
   6  -6  -4   16.15   11.75
  -6   6  -4   55.64    9.99
   6   6  -4   38.75    6.61
  -6  -7   4    9.84    5.97
   6  -7  -4    8.99    8.40
   6  -7  -4  101.63   13.19
  -6   7  -4   19.92    8.75
   6   7  -4   20.93    6.89
  -6  -7  -4   32.05    9.76
  -6  -8   4   34.31    7.11
   6  -8  -4   46.10   10.78
   6  -8  -4   38.04   11.09
  -6   8  -4   58.62    8.65
   6   8  -4   53.18    8.37
  -6  -8  -4   37.86   11.60
   6  -8   4   54.85   12.37
  -6  -9   4  477.26   37.14
   6  -9  -4  479.14   40.84
  -6   9  -4  433.98   32.21
  -6  -9  -4  485.17   39.54
   6  -9   4  427.34   47.35
   6 -10  -4   49.83   11.95
  -6 -10  -4   19.27    8.55
   6 -10   4   55.61   11.43
   6 -11  -4   30.97   10.43
  -6 -11  -4   35.80   10.41
   6 -11   4   20.42    9.32
   6 -12  -4   11.00    9.51
  -6 -12  -4   17.75   11.95
   6 -12   4   15.31   11.41
   6 -13  -4  359.98   38.98
  -6 -13  -4  398.56   40.23
   6 -13   4  340.25   29.54
   6 -14  -4   85.79   15.10
  -6 -14  -4   69.88   12.58
   6 -14   4  104.41   14.43
   6 -15  -4   49.57   12.69
  -6 -15  -4   49.07   12.89
   6 -15   4   33.90   14.10
   6 -16  -4   10.89   13.25
  -6 -16  -4   -9.51   14.11
   6 -16   4  -10.50   10.80
   6 -17  -4  144.16   24.99
  -6 -17  -4  118.13   16.90
   6 -17   4  132.99   17.16
  -6 -18  -4    1.84   12.27
   6 -18   4   16.22   14.42
  -7   0   4   89.49   10.88
   7   0  -4  103.58   12.71
  -7   0  -4  117.40   12.54
   7  -1  -4    2.40    7.53
  -7   1  -4   13.72    9.45
   7   1  -4   -4.24    6.66
  -7   1   4    8.65    8.65
  -7  -1  -4    9.15    9.76
   7  -2  -4    6.01    8.11
  -7   2  -4    2.75    7.31
  -7   2  -4    2.42    4.23
   7   2  -4    6.68    6.98
  -7   2   4    2.47    9.25
  -7  -2  -4    1.52    6.72
  -7  -3   4    3.68    5.52
   7  -3  -4   -4.49    6.90
  -7   3  -4   10.34    9.74
   7   3  -4   -5.16    6.37
   7   3  -4    5.49    7.94
  -7   3   4    6.77    9.84
  -7  -3  -4   -5.49    7.02
  -7  -4   4    0.91    5.18
   7  -4  -4    4.49    7.19
  -7   4  -4    8.82    9.72
  -7   4  -4    0.00    4.30
   7   4  -4    3.93    6.36
   7   4  -4    6.72    7.94
  -7  -5   4    2.12    5.14
   7  -5  -4   -4.19    7.49
  -7   5  -4    5.77    7.90
   7   5  -4   -0.30    6.03
  -7  -6   4    4.49    6.29
   7  -6  -4    8.07    8.98
   7  -6  -4    3.94    9.38
  -7   6  -4    5.45    9.40
   7   6  -4    4.80    5.69
  -7  -7   4   -4.76    6.24
   7  -7  -4   11.95    9.57
   7  -7  -4    6.04   10.26
   7   7  -4   -5.98    5.68
  -7  -7  -4   -3.35    9.45
   7  -7   4    3.32   10.89
  -7  -8   4   -2.94    6.19
   7  -8  -4    5.66    8.95
   7  -8  -4   11.14   10.24
  -7   8  -4    4.45    6.83
  -7  -8  -4    2.44    9.76
   7  -8   4   15.41    9.67
  -7  -9   4   21.93    7.32
   7  -9  -4    8.04    9.83
   7  -9  -4    6.31   10.80
  -7  -9  -4   12.21    7.94
   7  -9   4    9.05    9.05
   7 -10  -4   31.81    9.82
   7 -10  -4   38.58   12.27
  -7 -10  -4   39.07   11.30
   7 -10   4   53.68   11.17
   7 -11  -4    0.59   10.97
   7 -11  -4    4.18   11.33
  -7 -11  -4  -10.99   10.99
   7 -11   4   13.56   11.75
   7 -12  -4   -2.96   10.96
   7 -12  -4  -10.11   11.29
  -7 -12  -4   12.52   12.22
   7 -12   4   -0.60   10.24
   7 -13  -4    0.00   11.81
  -7 -13  -4    0.00    9.47
   7 -13   4   11.13   12.34
   7 -14  -4    5.89   10.60
  -7 -14  -4    5.51   11.92
   7 -14   4   10.53   12.93
   7 -15  -4   -8.52   13.81
  -7 -15  -4   13.76   14.07
   7 -15   4    8.73   10.83
   7 -16  -4    2.05   10.84
  -7 -16  -4   -1.52   14.99
   7 -16   4   11.43   11.72
  -7 -17   4   -7.35   14.69
   8   0  -4  299.16   35.30
  -8   0  -4  333.76   32.17
  -8   0  -4  389.49   25.03
  -8   1  -4  130.54   12.16
   8   1  -4  135.51   16.03
  -8  -1  -4  122.15   13.47
   8  -1  -4  104.46   11.74
  -8   1  -4  109.91   15.28
  -8  -2   4    3.99    7.07
   8  -2  -4    7.49    7.79
  -8   2  -4   15.26    7.64
  -8   2  -4   11.80    5.14
   8   2  -4   -0.60    6.35
  -8  -3   4   47.03    8.88
   8  -3  -4   45.46   10.78
  -8   3  -4   27.45   11.59
  -8   3  -4   45.76    6.99
   8   3  -4   43.56    8.17
  -8  -4   4  350.36   30.00
   8  -4  -4  368.03   41.03
  -8   4  -4  296.53   35.72
  -8   4  -4  370.35   22.71
   8   4  -4  343.68   23.39
  -8  -4  -4  356.03   37.02
  -8  -5   4   88.85   10.88
   8  -5  -4   94.30   12.26
  -8   5  -4  107.48   14.64
  -8  -5  -4   78.07   13.73
  -8  -6   4   94.46   11.70
   8  -6  -4  104.95   14.63
   8  -6  -4  121.46   17.08
  -8  -6  -4  119.19   15.57
   8  -6   4   80.88   13.09
  -8  -7   4    3.26    6.82
   8  -7  -4   -1.20    8.94
   8  -7  -4   10.93   11.24
  -8  -7  -4    6.10   10.67
   8  -7   4   -0.91   10.63
  -8  -8   4  124.51   15.05
   8  -8  -4  146.62   16.99
   8  -8  -4  142.06   18.84
  -8  -8  -4  128.56   16.18
   8  -8   4  124.70   18.83
  -8  -9   4   58.15    9.95
   8  -9  -4   52.25   12.18
   8  -9  -4   70.37   13.31
  -8  -9  -4   54.52   15.23
   8  -9   4   44.55   14.55
   8 -10  -4  127.10   17.82
   8 -10  -4  121.66   19.32
  -8 -10  -4  124.57   18.91
   8 -10   4   98.39   17.27
   8 -11  -4   30.75   11.83
   8 -11  -4   28.23   13.51
  -8 -11  -4   22.54   12.80
   8 -11   4   29.33   11.80
   8 -12  -4   58.40   15.94
   8 -12  -4   71.83   16.19
  -8 -12  -4   87.43   15.56
   8 -12   4   75.23   17.53
   8 -13  -4   90.31   16.20
   8 -13  -4   92.80   16.45
  -8 -13  -4   72.21   13.11
   8 -13   4   74.29   15.41
   8 -14  -4  153.74   20.30
   8 -14  -4  146.67   20.33
  -8 -14  -4  148.71   19.86
   8 -14   4  159.03   23.58
   8 -15  -4   10.83   14.63
   8 -15  -4    4.15   13.94
  -8 -15  -4   23.17   13.42
   9   0  -4   26.69    7.79
  -9   0  -4   23.37    8.50
   9  -1  -4    4.19    8.67
  -9   1  -4   -6.66    6.66
   9   1  -4   -1.21    7.21
  -9  -1  -4    0.30    9.79
  -9  -1  -4    2.73    7.29
   9  -2  -4   -1.50    7.77
  -9   2  -4    7.95    8.27
  -9   2  -4   -3.02    6.36
   9   2  -4    5.73    7.83
  -9  -2  -4    6.73    9.17
   9  -3  -4    7.75    9.54
  -9   3  -4    2.44    9.17
  -9  -3  -4   11.92    8.86
  -9  -4   4   -1.51    7.87
   9  -4  -4   10.42   10.42
   9  -4  -4   -5.52   10.43
  -9  -4  -4    5.49    8.24
   9  -5  -4   19.63    9.23
   9  -5  -4   10.72   10.72
   9  -5   4   -3.36    9.47
  -9  -6   4    1.20    7.16
   9  -6  -4    9.80   11.29
   9  -6  -4    4.90   10.71
  -9  -6  -4    2.13    8.84
  -9  -7   4    1.77    7.11
   9  -7  -4    4.15   10.68
   9  -7  -4   -6.11   11.30
  -9  -7  -4   -7.61   11.58
   9  -7   4    3.05   10.07
  -9  -8   4   -4.99    7.94
   9  -8  -4    1.18   10.08
   9  -8  -4  -22.87   10.99
  -9  -8  -4   -3.65   11.56
   9  -8   4   -7.31    9.75
   9  -9  -4   -0.89   11.24
   9  -9  -4  -12.77   13.09
  -9  -9  -4   -0.91   11.87
   9 -10  -4   16.24   10.63
   9 -10  -4    5.16   15.48
  -9 -10  -4    7.90   11.55
   9 -10   4   11.55   11.25
   9 -11  -4   -5.30   11.79
   9 -11  -4   -2.42   16.05
  -9 -11  -4    1.83   13.06
   9 -11   4   -7.90   14.57
   9 -12  -4   12.34   12.93
   9 -12  -4   -2.72   17.21
  -9 -12  -4   -9.42   14.27
   9 -12   4  -12.13   11.52
   9 -13  -4   27.83   13.48
   9 -13  -4   13.55   14.76
  -9 -13  -4   19.74   14.27
   9 -14  -4   13.44   14.61
   9 -14  -4    9.32   16.22
  -9 -14  -4   -9.11   11.54
 -10   0   4   98.90   12.16
  10  -1  -4   99.18   14.32
 -10   1  -4   98.45   12.44
 -10  -1  -4   92.36   11.25
  10  -2  -4   18.44    8.92
 -10   2  -4    3.38   10.13
 -10  -2  -4    9.42    8.52
  10  -3  -4   55.52   11.00
 -10   3  -4   42.05   11.37
 -10  -3  -4   44.42   11.56
  10  -4  -4  125.77   16.35
  10  -4  -4  141.58   20.68
 -10  -5   4  135.41   18.66
  10  -5  -4  161.53   18.12
  10  -5  -4  153.24   20.70
 -10  -5  -4  150.85   19.61
 -10  -6   4   27.14   11.04
  10  -6  -4   25.17   10.66
  10  -6  -4   35.98   14.46
 -10  -6  -4   23.18   13.42
  10  -6   4   50.87   11.96
 -10  -7   4   14.21    9.76
  10  -7  -4   14.78   11.24
  10  -7  -4   -0.92   12.29
 -10  -7  -4   -0.60   10.36
  10  -7   4    0.30   12.55
 -10  -8   4   41.75   10.88
  10  -8  -4   45.77   12.12
  10  -8  -4   81.63   17.21
 -10  -8  -4   63.89   14.01
  10  -9  -4  113.19   19.48
  10  -9  -4  111.54   19.67
 -10  -9  -4  105.75   16.76
  10  -9   4  113.37   16.22
  10 -10  -4   79.43   15.31
  10 -10  -4  118.09   19.65
 -10 -10  -4   92.28   18.24
  10 -10   4   83.33   17.11
  10 -11  -4  -19.37   12.33
  10 -11  -4  -14.65   15.57
 -10 -11  -4   -4.85   11.52
  10 -12  -4   15.81   14.35
  10 -12  -4    0.92   15.24
 -10 -12  -4   38.78   15.76
 -11   0   4    3.71    9.57
 -11   1  -4   -3.69   10.16
 -11  -1  -4    1.21    9.41
 -11   2  -4   -1.54    9.55
 -11  -2  -4   12.16   10.03
  11  -3  -4  -10.79   10.79
 -11  -3  -4    7.98    9.20
 -11  -3  -4   11.55   10.95
  11  -3   4    8.62   11.41
 -11  -4   4    6.94   10.87
  11  -4  -4  -15.43   13.89
 -11  -4  -4    1.22   13.17
 -11  -4  -4   17.02   11.85
  11  -4   4   19.41   12.63
 -11  -5   4    8.09   10.20
  11  -5  -4    2.37   10.04
  11  -5  -4   -9.88   13.59
 -11  -5  -4   21.41   15.30
  11  -5   4  -14.17   12.01
 -11  -6   4    6.86   10.72
  11  -6  -4   -0.59   11.80
  11  -6  -4   13.29   16.06
 -11  -6  -4   14.05   13.44
 -11  -7   4    2.37   12.13
  11  -7  -4   12.67   12.38
  11  -7  -4    3.09   13.90
 -11  -7  -4    1.83   10.37
  11  -8  -4   -4.11   13.25
  11  -8  -4  -13.59   15.74
 -11  -8  -4   -3.05   13.69
  11  -9  -4   -6.16   11.16
  11  -9  -4   29.62   16.98
 -11  -9  -4   14.89   12.16
 -12  -1  -4   66.97   14.52
  12  -1   4   84.08   18.57
 -12  -2   4  -27.74   12.64
 -12  -3   4    6.98   10.62
 -12  -3  -4   31.38   15.39
 -12  -4   4   88.10   16.02
 -12  -4  -4   37.16   14.14
 -12  -4  -4   53.47   14.59
 -12  -5   4   85.75   15.02
 -12  -5  -4   85.84   17.82
 -12  -5  -4   67.11   15.19
   0   0   5    0.91   10.91
   0  -1  -5  255.74   21.58
   0   1  -5  219.85   21.85
   0  -2  -5    2.42    8.79
   0   2  -5   -0.60    9.99
   0   2  -5   -3.96    8.20
   0  -3  -5   65.11   12.72
   0   3  -5  109.06   13.01
   0   3  -5   83.53   13.08
   0  -4  -5    3.32    8.48
   0   4  -5   -5.43    9.95
   0   4  -5   -0.30    9.09
   0  -5  -5  394.26   37.29
   0   5  -5  371.21   36.20
   0   5  -5  365.71   32.50
   0  -6  -5   15.43   10.89
   0   6  -5    1.20    9.90
   0   6  -5    0.00    9.66
   0  -7  -5    7.56    8.46
   0   7  -5   11.67    9.28
   0   7  -5    9.34    9.93
   0  -8  -5    9.07    9.67
   0   8  -5  -18.21   11.05
   0   8  -5    6.91   10.21
   0  -9  -5  349.69   40.54
   0   9  -5  391.48   29.38
   0   9  -5  364.14   34.82
   0 -10   5    2.08    9.51
   0 -10  -5   -6.64   10.57
   0  10  -5   -3.88   11.05
   0 -11   5   10.41   12.18
   0 -11  -5    5.73   12.97
   0  11  -5    0.00    9.54
   0 -12   5   17.83    9.80
   0 -12  -5   11.45   12.05
   0 -13   5  197.63   21.18
   0 -13  -5  240.52   26.85
   0 -14   5    2.68   12.20
   0 -15   5   24.11   13.40
   1   0  -5   26.06   10.30
   1   0  -5   31.24   10.01
  -1   0  -5   20.59   11.21
   1  -1  -5   -1.21    9.40
  -1   1  -5   -5.45   10.29
   1   1  -5    6.96   10.00
  -1  -1  -5    8.49    9.09
  -1   2  -5   -1.51    9.37
   1   2  -5   -2.72    9.38
  -1  -2  -5    8.49   11.21
   1  -3  -5    9.99    8.78
  -1   3  -5   16.31    9.66
   1   3  -5    5.14    9.37
  -1  -3  -5   16.36    9.09
  -1   4  -5    6.94    9.95
  -1   4  -5   13.96    9.71
   1   4  -5    4.22    9.36
   1   4  -5   11.22    8.49
  -1   5  -5   33.38   11.74
  -1   5  -5   39.06   10.60
   1   5  -5   33.10   11.13
   1  -6  -5   -5.74   11.17
  -1   6  -5   -0.60    8.09
  -1   6  -5    2.72    9.96
   1   6  -5   -0.91    9.30
   1   6  -5    3.02   11.18
   1  -7  -5   14.78   11.76
  -1   7  -5   14.07   11.08
  -1   7  -5   -9.03   11.13
   1   7  -5    3.89    9.58
   1   7  -5   17.49   10.85
   1  -8  -5    2.42   11.16
  -1   8  -5  -10.16   10.75
  -1   8  -5    5.70    9.59
   1   8  -5    2.09    9.86
   1   8  -5    6.61    9.92
  -1  -8  -5   18.46   13.01
   1  -9  -5   -4.52    9.04
  -1   9  -5   26.23   11.33
  -1   9  -5   -7.48    9.87
   1   9  -5    3.57   10.13
   1   9  -5  -13.50    9.90
  -1  -9  -5   -8.48    9.08
  -1 -10   5   15.16    9.82
   1 -10  -5   19.57   13.55
  -1  10  -5    2.68    8.94
   1  10  -5   26.64   10.78
  -1 -10  -5   22.98   13.92
   1 -10   5   34.81   11.60
  -1 -11   5    3.27    9.51
   1 -11  -5    6.61   10.22
  -1  11  -5    8.33   10.12
  -1 -11  -5   -4.84   10.58
   1 -11   5    9.51   10.11
  -1 -12   5    0.89    9.21
   1 -12  -5    5.10   11.41
  -1 -12  -5  -10.58   10.88
   1 -12   5   -1.48   11.59
  -1 -13   5    8.92   10.12
   1 -13  -5   11.09   15.90
  -1 -13  -5    6.35   15.70
   1 -13   5    7.14   12.18
  -1 -14   5   14.86   14.26
  -1 -15   5   17.54   13.68
   2   0  -5  509.16   35.90
   2   0  -5  525.53   48.04
  -2   0  -5  520.00   45.25
   2  -1  -5    5.76    9.99
   2  -1  -5    9.38    8.48
  -2   1  -5    6.36   10.29
   2   1  -5    7.57   10.00
  -2  -1  -5   14.25    8.79
   2  -2  -5   18.75   11.20
  -2   2  -5   10.58   10.58
   2   2  -5    3.02    9.08
   2  -3  -5   -2.72    8.16
  -2   3  -5   -1.51   10.26
   2   3  -5    5.74    9.37
   2   3  -5   10.33    8.80
   2  -4  -5  331.53   27.25
  -2   4  -5  326.68   34.43
  -2   4  -5  352.78   30.79
   2   4  -5  357.20   35.40
  -2  -4  -5  351.90   37.35
   2  -5  -5    8.15   10.55
  -2   5  -5    8.73   10.83
  -2   5  -5    3.94    9.69
   2   5  -5   27.39    9.93
  -2  -5  -5    7.88    9.09
   2  -6  -5   53.93   13.26
  -2   6  -5   44.12   13.51
  -2   6  -5   54.01   10.57
   2   6  -5   68.41   15.31
   2   6  -5   44.76   10.89
  -2  -6  -5   64.86   13.04
   2  -7  -5    4.22    9.63
  -2   7  -5   -1.20   12.27
  -2   7  -5   -3.31   10.22
   2   7  -5   -3.59   11.37
   2   7  -5    1.81    9.05
  -2  -7  -5    0.91    8.79
   2  -8  -5  135.00   20.76
  -2   8  -5  150.01   15.87
  -2   8  -5  153.94   16.52
   2   8  -5  167.13   19.45
   2   8  -5  131.28   17.49
  -2  -8  -5  143.06   20.03
   2  -9  -5   12.01   12.01
  -2   9  -5   11.63    8.65
  -2   9  -5    2.09    9.84
   2   9  -5   -1.48   10.13
   2   9  -5   14.11   12.31
  -2  -9  -5   -9.09   11.21
  -2 -10   5  132.10   16.11
   2 -10  -5  171.89   21.93
  -2  10  -5  152.90   17.89
   2  10  -5  158.84   22.50
  -2 -10  -5  145.76   22.75
   2 -10   5  131.61   17.31
  -2 -11   5    0.30   10.41
   2 -11  -5    3.00   14.07
  -2  11  -5    7.42   10.99
  -2 -11  -5  -11.21   10.91
   2 -11   5   -8.92   10.41
   2 -12  -5   56.53   17.36
  -2 -12  -5   39.38   14.85
   2 -12   5   51.12   13.68
   2 -13  -5   -1.20   17.02
  -2 -13  -5  -12.72   15.14
   2 -13   5   -2.97   12.48
  -2 -14   5  166.08   21.45
  -2 -15   5   -5.35   12.48
   3   0  -5   63.87   11.51
  -3   0  -5   56.93   12.42
   3  -1  -5    7.25   10.29
  -3   1  -5    2.42   11.80
   3   1  -5    1.21   10.59
   3  -2  -5    5.74    8.16
  -3   2  -5   15.72   11.18
   3   2  -5    8.78   10.59
   3   2  -5    9.72    9.42
  -3  -2  -5   11.21   11.21
   3  -3  -5    7.85    8.45
  -3   3  -5   -3.63   11.47
   3   3  -5   10.88    9.37
   3   3  -5   36.44    9.72
  -3  -3  -5   12.43    9.09
   3  -4  -5   12.35    9.95
  -3   4  -5    4.52    9.34
   3   4  -5    7.54    9.05
  -3  -4  -5   16.98    9.09
   3  -5  -5   40.33   13.25
  -3   5  -5   39.41   11.13
  -3   5  -5    8.48   10.91
   3   5  -5   31.29    9.93
   3   5  -5   18.49   10.60
   3  -6  -5    0.00    8.71
  -3   6  -5    5.40   11.71
  -3   6  -5    0.30    9.05
   3   6  -5    4.21    9.00
  -3  -6  -5   -2.13    9.09
   3  -7  -5   25.52    9.91
  -3   7  -5   41.36   11.39
  -3   7  -5   13.22   11.42
   3   7  -5   21.24   10.78
   3  -8  -5    7.19   10.20
  -3   8  -5   -2.69    9.57
  -3   8  -5   -1.50    8.98
   3   8  -5    6.27    8.95
   3   8  -5  -10.85    9.04
  -3  -8  -5   -8.19    8.79
   3  -9  -5   11.38   13.77
  -3   9  -5   11.05    9.55
  -3   9  -5    8.94    8.34
   3   9  -5   13.40   10.42
   3   9  -5    6.32    9.62
  -3  -9  -5    6.07   12.75
   3 -10  -5   20.62   11.66
  -3  10  -5    6.23    9.20
  -3 -10  -5   32.16   12.14
   3 -10   5   22.06   13.11
   3 -11  -5    7.46   13.73
  -3  11  -5    0.00    9.78
  -3 -11  -5   -7.28   14.26
   3 -11   5    7.74   13.39
   3 -12  -5   20.25   14.30
  -3 -12  -5    9.11   14.86
   3 -12   5   -7.74   12.50
   3 -13  -5   -2.38   14.27
   3 -13   5    0.30   12.79
  -3 -14   5    4.76   14.86
  -4   0   5   26.01   10.89
   4  -1  -5  164.33   21.77
  -4   1  -5  164.00   23.02
   4   1  -5  154.29   22.12
  -4  -1  -5  188.44   21.84
   4  -2  -5   -3.02    9.66
  -4   2  -5   -3.63   11.18
   4   2  -5  -13.61    9.69
   4   2  -5   -6.08    9.12
  -4  -2  -5    4.55    9.09
   4  -3  -5   51.80   12.05
  -4   3  -5   67.64   14.80
   4   3  -5   69.49   11.20
   4   3  -5   80.21   11.87
   4  -4  -5   16.83   10.83
  -4   4  -5   40.11   10.85
   4   4  -5    9.04    9.65
   4  -5  -5  250.69   27.68
   4  -5  -5  279.75   29.15
  -4   5  -5  304.39   25.07
  -4   5  -5  264.23   27.68
   4   5  -5  276.37   23.85
   4   5  -5  253.89   25.84
   4  -6  -5    0.89   10.79
  -4   6  -5    6.31   12.63
  -4   6  -5   -0.91    8.75
   4   6  -5   12.89    8.09
   4  -7  -5    5.98   10.47
  -4   7  -5   16.20   12.60
  -4   7  -5   13.81   10.51
   4   7  -5    0.60   10.17
   4   7  -5    9.97    9.07
  -4  -7  -5   15.77   10.92
   4  -8  -5    4.48   12.55
  -4   8  -5   26.36   12.29
  -4   8  -5  -11.95    9.86
   4   8  -5    2.09    9.84
   4   8  -5    4.52   11.17
  -4  -8  -5   24.88   10.62
   4  -9  -5  262.51   24.84
  -4   9  -5  198.02   24.14
   4   9  -5  257.44   21.85
  -4  -9  -5  292.59   27.37
   4  -9   5  246.37   33.84
   4 -10  -5    1.79   12.80
  -4 -10  -5   -2.13   10.63
   4 -10   5   23.89   12.54
   4 -11  -5   -1.79   13.67
  -4 -11  -5   10.93   13.97
   4 -11   5   -2.09   11.04
   4 -12  -5   -7.12   15.43
   4 -12   5  -11.62   10.42
   4 -13  -5  180.23   25.49
   4 -13   5  168.18   19.71
  -4 -14   5   23.21   13.69
   5   0  -5   -6.04    9.66
   5   0  -5   -3.96   10.03
  -5   0  -5    1.21   10.60
   5  -1  -5   19.59   12.67
  -5   1  -5   10.29   12.72
   5   1  -5    0.30   11.79
   5   1  -5    3.34   10.34
  -5  -1  -5   14.25    9.40
  -5   2  -5    7.25    9.99
   5   2  -5    5.14   10.88
   5   2  -5   -3.35    8.82
   5  -3  -5   18.94   10.82
  -5   3  -5   29.92   13.60
   5   3  -5   11.17   11.77
   5   3  -5   20.07   10.64
   5  -4  -5   40.49   13.19
  -5   4  -5   28.67   11.47
   5   4  -5   30.42   10.25
   5  -5  -5   -6.89   11.38
  -5   5  -5    5.43   11.76
   5   5  -5    5.41    9.62
   5  -6  -5    0.00   12.25
   5  -6  -5   21.26   12.88
  -5   6  -5   -5.72   12.34
  -5   6  -5   11.46   10.26
   5   6  -5   -2.39    9.29
   5   6  -5   -0.91   11.21
  -5  -6  -5   -8.79   11.83
   5  -7  -5    2.39   13.13
   5  -7  -5    5.37   13.43
  -5   7  -5    0.60   10.53
  -5   7  -5    7.81   10.50
   5   7  -5   19.42   10.16
  -5  -7  -5   -0.30   11.22
   5  -8  -5    7.44   12.51
   5  -8  -5    5.35   12.20
  -5   8  -5   -0.30   12.30
  -5   8  -5   18.49   11.04
  -5  -8  -5  -11.22   10.01
   5  -9  -5   13.97    9.51
  -5  -9  -5   19.72   14.88
   5  -9   5   20.97   13.79
   5 -10  -5   16.61   13.35
  -5 -10  -5    2.13   11.24
   5 -10   5   -8.67   12.87
   5 -11  -5    2.67   12.72
  -5 -11  -5    2.73   12.14
   5 -11   5   -6.28   14.05
   5 -12  -5   10.63   12.10
   5 -12   5   13.13   13.13
   5 -13  -5   13.26   13.85
   5 -13   5   16.11   17.60
   6   0  -5  225.70   27.48
  -6   0  -5  205.23   20.36
   6  -1  -5   21.07   12.34
  -6   1  -5   -7.88   10.30
   6   1  -5   33.18   11.76
   6  -2  -5    8.71   10.21
   6   2  -5   10.55    9.66
   6  -3  -5   16.18   11.09
  -6   3  -5   -0.60    9.38
   6   3  -5    7.53    9.65
   6  -4  -5  218.62   23.98
   6  -4  -5  275.49   29.38
  -6   4  -5  214.98   33.59
   6   4  -5  203.02   22.62
   6  -5  -5   50.44   14.63
   6  -5  -5   42.77   15.66
  -6   5  -5   32.62   12.98
  -6  -5  -5   35.78   13.96
   6  -6  -5   24.13   11.62
   6  -6  -5   36.35   16.22
  -6   6  -5   21.72   11.16
  -6   6  -5   35.00   12.98
   6   6  -5   25.47   11.52
  -6  -6  -5   44.27   16.07
   6  -7  -5    5.06    9.80
   6  -7  -5  -21.85   12.58
  -6   7  -5  -18.67   10.54
  -6  -7  -5    4.24   10.92
   6  -8  -5   64.67   16.32
   6  -8  -5   90.41   19.71
  -6  -8  -5   55.81   18.50
   6  -8   5   86.64   19.57
   6  -9  -5   28.71   14.51
   6  -9  -5   29.44   15.76
  -6  -9  -5   12.44   15.16
   6  -9   5   27.64   12.02
   6 -10  -5   93.04   16.86
   6 -10   5   57.30   16.20
   6 -11  -5  -20.92   14.44
   6 -11   5  -13.18   14.98
  -7   0   5   -8.71   10.82
   7  -1  -5   11.41   12.00
   7   1  -5    1.80   10.24
   7  -2  -5  -18.57   11.68
   7  -2  -5   14.28   14.28
  -7   2  -5   -9.41   10.92
   7  -3  -5    0.59   10.75
   7  -3  -5   -3.64   13.97
  -7   3  -5    0.00   11.52
  -7  -3  -5   -3.64   12.14
   7  -4  -5   19.08   13.11
   7  -4  -5   12.12   12.12
  -7   4  -5   18.79   13.94
   7  -5  -5   11.60   12.20
   7  -5  -5    4.53   14.51
  -7   5  -5    1.21   11.21
   7  -6  -5   -9.20   12.76
   7  -6  -5   -9.95   15.38
  -7   6  -5   -9.38   11.20
  -7  -6  -5   -6.07   14.56
   7  -7  -5    9.47   13.33
   7  -7  -5    4.81   14.13
  -7  -7  -5  -16.07   12.13
   7  -8  -5   -1.18   10.93
   7  -8   5   -7.54   11.76
  -7  -9   5   15.62   15.34
  -7 -10   5   -7.06   13.23
  -8   0   5   80.58   18.86
  -8  -1   5   61.11   15.20
   8  -2  -5   -2.68   12.23
  -8  -2  -5   16.11   12.76
  -8  -3   5    9.23   11.62
  -8  -4   5   32.38   14.26
  -8  -5   5  125.05   19.29
  -8  -6   5   15.38    9.76
  -8  -7   5   -0.59   13.57
   0  -1  -6    1.50   12.30
   0   1  -6    0.60   11.98
   0  -2  -6   -6.60   17.40
   0   2  -6    5.99   15.57
   0   2  -6   -0.91   13.01
   0  -3   6   -6.65   14.22
   1   0  -6   17.99   12.59
  -1   0  -6  -11.39   12.59
  -1  -1   6   -5.10   15.60
  -1  -1   6   -5.10   15.60
_computing_structure_solution     'SHELXT 2014/4 (Sheldrick, 2014)'
;
_shelx_hkl_checksum     57037
_shelx_res_file
;
TITL cl_k3_0001 in Pnma
    cl_k3_0001.res
    created by SHELXL-2018/1 at 11:31:48 on 13-Apr-2019
CELL  0.71073  12.8308  21.3307   4.6463   90.000   90.000   90.000
ZERR    4.000   0.0006   0.0012   0.0002    0.000    0.000    0.000
LATT  1
SYMM 1/2-X, -Y, 1/2+Z
SYMM -X, 1/2+Y, -Z
SYMM 1/2+X, 1/2-Y, 1/2-Z
SFAC C H F I S O
UNIT 32 24 16 8 4 4
SIZE 0.14 0.14 0.14
TEMP -93
L.S. 20
ACTA
BIND I1 O1
BOND I1 O1
BOND $H
CONF
EXYZ O1 O1A
EXYZ C4 C4A
EADP O1 O1A
EADP C4 C4A
LIST 4
FMAP 2
PLAN -5
SHEL 5.8 0
OMIT 0 4 0
WGHT    0.043200
FVAR       0.27187   0.42369
I1    4    0.386002    0.639298    0.242797    11.00000    0.03673    0.02458 =
         0.04489   -0.00443    0.00368    0.00355
F3    3    0.692918    0.467743    0.188377    11.00000    0.03169    0.03786 =
         0.05966   -0.00877   -0.00975    0.00609
F2    3    0.605394    0.573308    0.376227    11.00000    0.04905    0.03807 =
         0.06095   -0.01930   -0.01482    0.00412
C1    1    0.454264    0.556110    0.097759    11.00000    0.02836    0.02218 =
         0.03908   -0.00023    0.00470    0.00149
C2    1    0.551435    0.537342    0.188884    11.00000    0.03675    0.02740 =
         0.03692   -0.00347   -0.00252   -0.00443
C3    1    0.597218    0.483155    0.092789    11.00000    0.03092    0.03362 =
         0.03777   -0.00008   -0.00172    0.00072
PART   1
S1    5    0.168450    0.750000    0.500080    20.50000    0.05302    0.03204 =
         0.03509    0.00000    0.00630    0.00000
O1    6    0.281928    0.750000    0.428515    20.50000    0.06741    0.02564 =
         0.09411    0.00000    0.04533    0.00000
C4    1    0.143820    0.813669    0.720967    21.00000    0.05020    0.04527 =
         0.06631   -0.00871    0.01132    0.01082
AFIX  33
H4A   2    0.069619    0.814606    0.770785    21.00000   -1.50000
H4B   2    0.185406    0.810022    0.897090    21.00000   -1.50000
H4C   2    0.162495    0.852417    0.620054    21.00000   -1.50000
AFIX   0
PART   2
S1A   5    0.234990    0.750000    0.703969   -20.50000    0.03640    0.02592 =
         0.04481    0.00000   -0.00534    0.00000
O1A   6    0.281928    0.750000    0.428515   -20.50000    0.06741    0.02564 =
         0.09411    0.00000    0.04533    0.00000
C4A   1    0.143820    0.813669    0.720967   -21.00000    0.05020    0.04527 =
         0.06631   -0.00871    0.01132    0.01082
AFIX  33
H4D   2    0.110604    0.814285    0.910876   -21.00000   -1.50000
H4E   2    0.180572    0.853344    0.689187   -21.00000   -1.50000
H4F   2    0.090487    0.808153    0.572122   -21.00000   -1.50000
PART   0
AFIX   0
HKLF 4
REM  cl_k3_0001 in Pnma
REM R1 =  0.0333 for     952 Fo > 4sig(Fo)  and  0.0637 for all    1463 data
REM     83 parameters refined using      0 restraints
END
WGHT      0.0431      0.0000
REM Highest difference peak  1.011,  deepest hole -1.265,  1-sigma level  0.152
Q1    1   0.6161  0.5832  0.7530  11.00000  0.05    1.01
Q2    1   0.3324  0.6401  0.2491  11.00000  0.05    0.58
Q3    1   0.4624  0.7500  0.6194  10.50000  0.05    0.47
Q4    1   0.4009  0.7500  0.8754  10.50000  0.05    0.44
Q5    1   0.4186  0.6974  0.6207  11.00000  0.05    0.42
;
_shelx_res_checksum     82411
data_Form_I_120K
_audit_creation_method     SHELXL-2018/1
_chemical_name_systematic
;
2,3,5,6-Tetrafluoro-1,4-diiodobenzene dimethyl sulfoxide
;
_chemical_name_common     ?
_chemical_formula_moiety     'C6 F4 I2, C2 H6 O S'
_chemical_formula_sum     'C8 H6 F4 I2 O S'
_chemical_formula_iupac     'C6 F4 I2, C2 H6 O S'
_chemical_formula_weight     479.99
_chemical_melting_point     ?
_chemical_absolute_configuration     ad
_space_group_crystal_system     orthorhombic
_space_group_name_H-M_alt     'P 21 21 21'
_space_group_name_Hall     'P 2ac 2n'
loop_
    _space_group_symop_operation_xyz
    'x, y, z'
    '-x+1/2, -y, z+1/2'
    '-x, y+1/2, -z'
    'x+1/2, -y+1/2, -z+1/2'
_cell_length_a     10.6731(2)
_cell_length_b     18.0023(5)
_cell_length_c     6.5470(2)
_cell_angle_alpha     90
_cell_angle_beta     90
_cell_angle_gamma     90
_cell_volume     1257.94(5)
_cell_formula_units_Z     4
_cell_measurement_reflns_used     22578
_cell_measurement_theta_min     1.02
_cell_measurement_theta_max     27.48
_cell_measurement_temperature     120(2)
_exptl_crystal_description     block
_exptl_crystal_colour     colourless
_exptl_crystal_size_max     0.120
_exptl_crystal_size_mid     0.100
_exptl_crystal_size_min     0.100
_exptl_crystal_density_diffrn     2.534
_exptl_crystal_density_meas     ?
_exptl_crystal_density_method     ?
_exptl_crystal_F_000     880
_exptl_absorpt_coefficient_mu     5.191
_exptl_absorpt_correction_type     multi-scan
_exptl_absorpt_process_details
;
(SORTAV; Blessing, 1995)
;
_exptl_absorpt_correction_T_min     0.475
_exptl_absorpt_correction_T_max     0.599
_diffrn_ambient_temperature     120(2)
_diffrn_source     'fine-focus sealed tube'
_diffrn_radiation_type     MoK\a
_diffrn_radiation_wavelength     0.71073
_diffrn_measurement_device_type     'Nonius KappaCCD'
_diffrn_measurement_method     '\w and \f-scans'
_diffrn_detector_area_resol_mean     ?
_diffrn_reflns_number     11512
_diffrn_reflns_av_R_equivalents     0.0887
_diffrn_reflns_av_unetI/netI     0.0888
_diffrn_reflns_theta_min     3.651
_diffrn_reflns_theta_max     27.465
_diffrn_reflns_theta_full     25.242
_diffrn_measured_fraction_theta_max     0.993
_diffrn_measured_fraction_theta_full     0.996
_diffrn_reflns_limit_h_min     -13
_diffrn_reflns_limit_h_max     13
_diffrn_reflns_limit_k_min     -22
_diffrn_reflns_limit_k_max     22
_diffrn_reflns_limit_l_min     -8
_diffrn_reflns_limit_l_max     8
_refine_special_details     'Refined as a 2-component inversion twin.'
_reflns_number_total     2834
_reflns_number_gt     2141
_reflns_threshold_expression     'I > 2\s(I)'
_refine_ls_structure_factor_coef     Fsqd
_refine_ls_matrix_type     full
_refine_ls_R_factor_all     0.0722
_refine_ls_R_factor_gt     0.0428
_refine_ls_wR_factor_gt     0.0698
_refine_ls_wR_factor_ref     0.0775
_refine_ls_goodness_of_fit_ref     0.990
_refine_ls_restrained_S_all     0.990
_refine_ls_number_reflns     2834
_refine_ls_number_parameters     148
_refine_ls_number_restraints     0
_refine_ls_hydrogen_treatment     constr
_refine_ls_weighting_scheme     calc
_refine_ls_weighting_details
                      'w=1/[\s^2^(Fo^2^)+(0.0294P)^2^] where P=(Fo^2^+2Fc^2^)/3'
_atom_sites_solution_hydrogens     geom
_atom_sites_solution_primary     dual
_atom_sites_solution_secondary     difmap
_refine_ls_shift/su_max     0.000
_refine_ls_shift/su_mean     0.000
_refine_diff_density_max     0.913
_refine_diff_density_min     -1.175
_refine_ls_extinction_method     none
_refine_ls_extinction_coef     .
_refine_ls_abs_structure_details     'Refined as an inversion twin.'
_refine_ls_abs_structure_Flack     0.19(5)
loop_
    _atom_type_symbol
    _atom_type_description
    _atom_type_scat_dispersion_real
    _atom_type_scat_dispersion_imag
    _atom_type_scat_source
    C C 0.0033 0.0016 'International Tables Vol C Tables 4.2.6.8 and 6.1.1.4'
    H H 0.0000 0.0000 'International Tables Vol C Tables 4.2.6.8 and 6.1.1.4'
    O O 0.0106 0.0060 'International Tables Vol C Tables 4.2.6.8 and 6.1.1.4'
    F F 0.0171 0.0103 'International Tables Vol C Tables 4.2.6.8 and 6.1.1.4'
    S S 0.1246 0.1234 'International Tables Vol C Tables 4.2.6.8 and 6.1.1.4'
    I I -0.4742 1.8119 'International Tables Vol C Tables 4.2.6.8 and 6.1.1.4'
_computing_data_collection
;
COLLECT (Nonius, 1998)
;
_computing_cell_refinement
;
HKL SCALEPACK (Otwinowski & Minor, 1997)
;
_computing_data_reduction
;
HKL DENZO and SCALEPACK (Otwinowski & Minor, 1997)
;
_computing_structure_solution
;
SHELXT (Sheldrick, 2015a)
;
_computing_structure_refinement
;
SHELXL2018 (Sheldrick, 2015b)
;
_computing_molecular_graphics
;
Mercury (Macrae <i>et al.</i>, 2020)
;
_computing_publication_material
;
SHELXL2018 (Sheldrick, 2015b)
;
loop_
    _atom_site_type_symbol
    _atom_site_label
    _atom_site_fract_x
    _atom_site_fract_y
    _atom_site_fract_z
    _atom_site_U_iso_or_equiv
    _atom_site_adp_type
    _atom_site_calc_flag
    _atom_site_occupancy
    _atom_site_disorder_assembly
    _atom_site_disorder_group
    I I1 0.16341(6) 0.65366(4) -0.30645(10) 0.0241(2) Uani d 1 . .
    I I4 -0.11363(6) 0.38880(4) 0.33529(10) 0.0238(2) Uani d 1 . .
    F F2 -0.0772(5) 0.5501(3) -0.3553(8) 0.0258(15) Uani d 1 . .
    F F3 -0.1813(6) 0.4475(4) -0.1158(8) 0.0286(16) Uani d 1 . .
    F F5 0.1268(5) 0.4943(3) 0.3876(9) 0.0263(16) Uani d 1 . .
    F F6 0.2318(5) 0.5959(3) 0.1467(8) 0.0265(15) Uani d 1 . .
    C C1 0.0822(10) 0.5744(6) -0.1121(15) 0.023(3) Uani d 1 . .
    C C2 -0.0242(9) 0.5361(6) -0.1730(16) 0.020(2) Uani d 1 . .
    C C3 -0.0796(10) 0.4838(7) -0.0479(17) 0.025(3) Uani d 1 . .
    C C4 -0.0315(10) 0.4683(6) 0.1451(16) 0.022(3) Uani d 1 . .
    C C5 0.0748(10) 0.5076(6) 0.2036(16) 0.021(2) Uani d 1 . .
    C C6 0.1290(10) 0.5591(6) 0.0776(15) 0.024(3) Uani d 1 . .
    S S1 0.3629(3) 0.79817(17) 0.3362(4) 0.0283(7) Uani d 1 . .
    O O1 0.2421(7) 0.7752(4) 0.4393(10) 0.027(2) Uani d 1 . .
    C C7 0.4693(12) 0.7225(8) 0.3733(18) 0.046(4) Uani d 1 . .
    H H7A 0.496485 0.721303 0.516269 0.068 Uiso calc 1 . .
    H H7B 0.542462 0.728983 0.284566 0.068 Uiso calc 1 . .
    H H7C 0.427306 0.675658 0.339413 0.068 Uiso calc 1 . .
    C C8 0.3380(12) 0.7839(7) 0.0711(16) 0.036(3) Uani d 1 . .
    H H8A 0.305056 0.733741 0.048777 0.054 Uiso calc 1 . .
    H H8B 0.417497 0.789565 -0.002088 0.054 Uiso calc 1 . .
    H H8C 0.277613 0.820520 0.020317 0.054 Uiso calc 1 . .
loop_
    _atom_site_aniso_label
    _atom_site_aniso_U_11
    _atom_site_aniso_U_22
    _atom_site_aniso_U_33
    _atom_site_aniso_U_12
    _atom_site_aniso_U_13
    _atom_site_aniso_U_23
    I1 0.0231(4) 0.0235(4) 0.0257(4) -0.0015(3) 0.0009(3) 0.0009(3)
    I4 0.0259(4) 0.0216(4) 0.0239(3) -0.0010(3) 0.0026(3) 0.0003(3)
    F2 0.026(3) 0.028(4) 0.024(3) 0.001(3) -0.006(3) 0.001(3)
    F3 0.025(4) 0.033(4) 0.028(3) -0.004(3) -0.003(3) -0.002(3)
    F5 0.024(4) 0.028(4) 0.027(3) 0.001(3) -0.001(3) 0.001(3)
    F6 0.024(3) 0.027(4) 0.028(3) -0.006(3) -0.002(3) -0.003(3)
    C1 0.025(7) 0.016(6) 0.027(6) -0.003(5) 0.006(5) -0.009(5)
    C2 0.014(5) 0.030(7) 0.017(5) 0.008(5) 0.002(5) -0.007(6)
    C3 0.020(6) 0.030(8) 0.025(6) -0.003(6) 0.004(5) 0.001(5)
    C4 0.024(6) 0.020(7) 0.021(6) 0.009(5) 0.002(5) -0.004(5)
    C5 0.020(6) 0.020(6) 0.023(6) 0.003(5) 0.000(5) 0.004(5)
    C6 0.022(7) 0.024(7) 0.026(5) 0.004(6) -0.009(5) -0.016(5)
    S1 0.0264(17) 0.0278(17) 0.0306(14) -0.0038(13) 0.0005(14) -0.0076(14)
    O1 0.027(5) 0.028(5) 0.026(4) 0.005(4) 0.009(4) 0.003(4)
    C7 0.042(9) 0.058(11) 0.037(8) 0.020(7) -0.006(7) 0.005(7)
    C8 0.033(7) 0.051(10) 0.024(6) -0.002(7) 0.002(6) 0.005(6)
_geom_special_details
;
All esds (except the esd in the dihedral angle between two l.s. planes)
are estimated using the full covariance matrix.  The cell esds are taken
into account individually in the estimation of esds in distances, angles
and torsion angles; correlations between esds in cell parameters are only
used when they are defined by crystal symmetry.  An approximate (isotropic)
treatment of cell esds is used for estimating esds involving l.s. planes.
;
loop_
    _geom_bond_atom_site_label_1
    _geom_bond_atom_site_label_2
    _geom_bond_site_symmetry_2
    _geom_bond_distance
    _geom_bond_publ_flag
    I1 C1 . 2.099(11) ?
    I1 O1 1_554 2.874(7) ?
    I4 C4 . 2.090(11) ?
    I4 O1 3_546 2.871(7) ?
    F2 C2 . 1.344(11) ?
    F3 C3 . 1.343(12) ?
    F5 C5 . 1.348(12) ?
    F6 C6 . 1.359(12) ?
    C1 C6 . 1.367(14) ?
    C1 C2 . 1.387(15) ?
    C2 C3 . 1.381(15) ?
    C3 C4 . 1.392(15) ?
    C4 C5 . 1.391(15) ?
    C5 C6 . 1.369(15) ?
    S1 O1 . 1.513(8) ?
    S1 C8 . 1.774(11) ?
    S1 C7 . 1.791(13) ?
    C7 H7A . 0.9800 ?
    C7 H7B . 0.9800 ?
    C7 H7C . 0.9800 ?
    C8 H8A . 0.9800 ?
    C8 H8B . 0.9800 ?
    C8 H8C . 0.9800 ?
loop_
    _geom_angle_atom_site_label_1
    _geom_angle_atom_site_label_2
    _geom_angle_atom_site_label_3
    _geom_angle_site_symmetry_1
    _geom_angle_site_symmetry_3
    _geom_angle
    _geom_angle_publ_flag
    C1 I1 O1 . 1_554 171.5(3) ?
    C4 I4 O1 . 3_546 174.0(3) ?
    C6 C1 C2 . . 117.4(11) ?
    C6 C1 I1 . . 122.5(9) ?
    C2 C1 I1 . . 120.1(8) ?
    F2 C2 C3 . . 118.3(9) ?
    F2 C2 C1 . . 120.4(10) ?
    C3 C2 C1 . . 121.3(10) ?
    F3 C3 C2 . . 118.8(10) ?
    F3 C3 C4 . . 120.1(10) ?
    C2 C3 C4 . . 121.1(11) ?
    C5 C4 C3 . . 116.7(10) ?
    C5 C4 I4 . . 121.8(8) ?
    C3 C4 I4 . . 121.5(8) ?
    F5 C5 C6 . . 119.1(9) ?
    F5 C5 C4 . . 119.4(9) ?
    C6 C5 C4 . . 121.5(10) ?
    F6 C6 C1 . . 119.9(10) ?
    F6 C6 C5 . . 118.1(9) ?
    C1 C6 C5 . . 122.0(10) ?
    O1 S1 C8 . . 105.6(5) ?
    O1 S1 C7 . . 105.8(6) ?
    C8 S1 C7 . . 96.8(6) ?
    S1 C7 H7A . . 109.5 ?
    S1 C7 H7B . . 109.5 ?
    H7A C7 H7B . . 109.5 ?
    S1 C7 H7C . . 109.5 ?
    H7A C7 H7C . . 109.5 ?
    H7B C7 H7C . . 109.5 ?
    S1 C8 H8A . . 109.5 ?
    S1 C8 H8B . . 109.5 ?
    H8A C8 H8B . . 109.5 ?
    S1 C8 H8C . . 109.5 ?
    H8A C8 H8C . . 109.5 ?
    H8B C8 H8C . . 109.5 ?
loop_
    _geom_torsion_atom_site_label_1
    _geom_torsion_atom_site_label_2
    _geom_torsion_atom_site_label_3
    _geom_torsion_atom_site_label_4
    _geom_torsion_site_symmetry_1
    _geom_torsion_site_symmetry_2
    _geom_torsion_site_symmetry_3
    _geom_torsion_site_symmetry_4
    _geom_torsion
    _geom_torsion_publ_flag
    C6 C1 C2 F2 . . . . 178.1(9) ?
    I1 C1 C2 F2 . . . . -0.9(13) ?
    C6 C1 C2 C3 . . . . -0.9(16) ?
    I1 C1 C2 C3 . . . . -179.9(9) ?
    F2 C2 C3 F3 . . . . 2.1(16) ?
    C1 C2 C3 F3 . . . . -178.9(9) ?
    F2 C2 C3 C4 . . . . -178.1(9) ?
    C1 C2 C3 C4 . . . . 0.9(17) ?
    F3 C3 C4 C5 . . . . 179.3(9) ?
    C2 C3 C4 C5 . . . . -0.6(16) ?
    F3 C3 C4 I4 . . . . 0.2(15) ?
    C2 C3 C4 I4 . . . . -179.6(8) ?
    C3 C4 C5 F5 . . . . -179.0(9) ?
    I4 C4 C5 F5 . . . . 0.0(13) ?
    C3 C4 C5 C6 . . . . 0.3(16) ?
    I4 C4 C5 C6 . . . . 179.3(8) ?
    C2 C1 C6 F6 . . . . -178.9(9) ?
    I1 C1 C6 F6 . . . . 0.1(14) ?
    C2 C1 C6 C5 . . . . 0.7(16) ?
    I1 C1 C6 C5 . . . . 179.6(8) ?
    F5 C5 C6 F6 . . . . -1.5(15) ?
    C4 C5 C6 F6 . . . . 179.2(9) ?
    F5 C5 C6 C1 . . . . 178.9(9) ?
    C4 C5 C6 C1 . . . . -0.3(17) ?
_shelx_space_group_comment
;
The symmetry employed for this shelxl refinement is uniquely defined
by the following loop, which should always be used as a source of
symmetry information in preference to the above space-group names.
They are only intended as comments.
;
_shelx_estimated_absorpt_T_min     0.575
_shelx_estimated_absorpt_T_max     0.625
_shelx_hkl_file
;
   0   1   0   -2.20    2.20
   0  -1   0    0.00    2.20
   0   2   0   55.99    6.72
   0   3   0    4.40    6.72
   0  -3   0    4.53    6.72
   0   4   0 2814.72  132.40
   0   5   0  -13.32    8.92
   0  -5   0  -11.25   11.25
   0  -6   0  229.64   22.63
   0   6   0  201.58   20.04
   0  -7   0   11.25   15.77
   0   7   0    4.40   11.12
   0  -8   0 1035.82   63.74
   0   8   0 1094.13   58.44
   0   9   0   -6.59   17.71
   0  -9   0   -4.53   20.30
   0 -10   0   18.10   18.10
   0  10   0    0.00   17.58
   0  11   0   -6.59   24.18
   0 -12   0  108.87   31.81
   0  12   0  156.32   33.10
   0  13   0    4.40   24.18
   0 -13   0  -43.19   22.76
   0  14   0  -26.38   32.97
   0 -14   0   40.86   31.81
   0  15   0   13.71   31.81
   0  17   0  -40.99   34.14
   0  18   0 1036.60   95.94
   0  19   0   13.71   38.79
   0  20   0  734.29   91.29
   0  21   0   41.12   66.20
   0  22   0  673.00  109.65
   1   0   0    0.00    2.46
  -1   0   0    0.00    2.33
   1   0   0   -2.33    2.33
  -1   0   0   -2.46    2.46
   1   1   0    0.00    2.33
  -1   1   0   -2.33    4.65
   1  -1   0    0.00    4.65
  -1   1   0    6.98    4.65
  -1  -1   0    4.65    4.65
  -1  -1   0    0.00    2.33
   1   2   0    2.33    2.33
  -1  -2   0    0.00    2.33
   1   2   0    0.00    4.53
  -1   2   0   -2.20    4.53
   1  -2   0   -9.05    6.85
  -1  -2   0    4.65    4.65
   1   3   0   95.29   11.38
  -1  -3   0  257.69   16.16
   1  -3   0  261.19   18.10
   1   3   0  288.21   11.38
  -1   3   0   76.16   11.25
  -1   4   0  992.63   45.38
   1  -4   0 1042.54   49.91
  -1  -4   0 1103.70   50.94
   1   4   0 1141.46   59.09
   1  -5   0  214.90   17.97
  -1  -5   0  215.28   20.69
  -1   5   0  264.81   20.17
   1   5   0  177.27   15.77
   1   6   0 1358.29   58.96
  -1   6   0 1401.35   89.86
   1  -6   0 1329.33   74.61
  -1  -7   0 3449.84  161.88
  -1   7   0 3494.84  141.58
   1   7   0 3477.90  204.42
   1  -7   0 3186.20  176.36
   1  -8   0 1797.39   88.57
  -1  -8   0 1917.77   83.40
  -1   8   0 2015.26  127.75
  -1   9   0 3591.94  137.45
   1  -9   0 2963.94  136.54
  -1  -9   0 3152.20  195.63
   1   9   0 3440.53  135.89
  -1  10   0 1418.29   76.42
  -1 -10   0 1054.05   71.24
   1 -10   0 1235.59   72.54
   1  10   0 1258.09   69.30
  -1  11   0   57.41   30.90
   1  11   0    8.79   24.31
   1 -11   0   -2.20   22.50
  -1 -11   0    4.53   22.89
   1 -12   0 2101.51  127.10
  -1 -12   0 2022.50   90.38
   1  12   0 1963.93  118.05
  -1  12   0 2162.02  129.69
  -1 -13   0 4035.18  217.09
  -1  13   0 4420.37  320.15
   1  13   0 3876.40  264.03
   1 -13   0 4199.26  221.10
   1  14   0  129.69   37.37
  -1  14   0   68.14   39.57
   1 -14   0   90.38   29.35
  -1 -14   0  192.27   38.92
   1 -15   0   -4.53   29.35
  -1 -15   0  -20.56   20.56
   1 -16   0  789.76   81.72
  -1 -16   0  769.72   73.44
   1 -17   0  686.32   70.34
  -1 -17   0  751.62   87.28
   1 -18   0  235.84   52.11
  -1 -18   0  256.66   55.08
   1 -19   0   95.29   56.76
  -1 -19   0   25.21   50.43
   1 -20   0   61.29   61.29
  -1 -20   0   -4.53   52.75
  -1 -21   0   68.79   45.90
   1 -21   0  136.28   65.94
   1  22   0  -43.19   74.99
   2   0   0  124.77   12.02
  -2   0   0  294.67   17.07
  -2   0   0  361.00   18.75
   2   0   0  193.95   11.64
   2  -1   0 2191.89  110.03
   2   1   0 4551.99  261.57
  -2  -1   0 4459.29  209.34
  -2  -1   0 4780.72  175.98
  -2  -1   0 4461.10  180.50
   2   1   0 1629.69   94.52
   2   2   0  849.24   46.03
  -2  -2   0 1191.37   58.83
  -2  -2   0 1257.05   62.58
  -2   2   0  966.77   44.22
  -2   2   0 1306.06   63.36
  -2  -2   0 1237.53   51.85
   2   3   0 9999.00  482.55
  -2  -3   0 9708.08  434.58
  -2   3   0 9492.15  397.47
  -2  -3   0 9240.79  469.23
   2  -3   0 9578.13  431.47
  -2   4   0  793.38   43.06
   2   4   0  860.88   43.32
  -2  -4   0  863.08   42.02
   2  -4   0  756.66   41.25
  -2  -4   0  716.84   39.57
   2   5   0 4319.90  191.49
   2  -5   0 4050.70  205.33
  -2  -5   0 4182.84  173.26
   2   5   0 4122.85  172.23
  -2   5   0 4351.58  241.92
  -2  -6   0   62.45   18.49
   2   6   0  135.25   11.25
   2  -6   0  124.13   20.30
  -2   6   0  160.59   20.17
   2   6   0  142.23   20.30
   2  -7   0 1348.08   72.54
  -2  -7   0 1246.97   60.77
  -2   7   0 1408.59   63.62
   2   7   0 1306.44   58.70
   2   7   0 1315.37   74.61
  -2   8   0  -15.52   17.71
   2  -8   0    2.20   22.50
  -2  -8   0   20.82   18.49
   2   8   0   19.91    8.92
   2   8   0   -6.72   11.25
  -2   9   0 1166.28   65.30
   2  -9   0 1178.95   79.00
   2   9   0 1288.21   65.30
  -2  -9   0 1321.57   56.25
   2   9   0 1346.66   63.74
  -2 -10   0  288.73   32.45
   2 -10   0  276.18   33.75
   2  10   0  247.09   35.69
  -2  10   0  281.10   37.76
   2  11   0   48.62   13.32
  -2 -11   0   78.48   23.14
   2 -11   0  112.36   24.70
   2  11   0   48.88   28.83
  -2  11   0   92.84   28.70
   2  12   0  121.80   35.43
   2  12   0  159.43   17.84
   2 -12   0  188.78   35.95
  -2 -12   0  200.80   34.65
  -2  12   0  183.22   42.02
   2 -13   0  297.00   42.80
  -2  13   0  368.12   53.01
   2  13   0  356.35   31.42
  -2 -13   0  313.81   41.63
   2  13   0  413.37   55.34
   2  14   0  139.00   48.62
  -2  14   0  224.46   48.49
   2  14   0  252.13   26.77
  -2 -14   0  126.84   36.98
   2 -14   0  155.42   36.07
   2 -15   0  -17.97   31.55
  -2 -15   0   -2.33   30.00
   2  15   0  -15.52   15.52
   2  16   0  200.54   28.83
   2 -16   0  203.00   49.65
  -2 -16   0  170.68   46.16
  -2 -17   0  986.69   90.12
   2  17   0  956.30   62.84
   2 -17   0  986.81   95.16
   2 -18   0  -38.40   40.73
  -2 -18   0   48.36   53.01
   2  18   0  -35.04   19.78
  -2 -19   0  117.53   53.01
   2 -19   0  199.12   56.63
  -2 -20   0  124.39   55.34
   2 -20   0  113.14   61.16
  -2 -21   0  874.84  117.53
   2 -21   0  878.98  117.92
  -2 -22   0  -48.36   66.72
   2 -22   0  -90.64   54.44
  -3   0   0   21.72   12.02
   3   0   0  -16.16    9.18
   3   0   0    4.78    9.57
   3  -1   0 1853.64   86.50
  -3  -1   0 1752.01   80.17
   3   1   0 1777.87   77.58
  -3  -1   0 1847.56   86.76
  -3   1   0 1836.44  110.94
   3   1   0 1685.03   76.29
   3   1   0 1828.04   91.80
   3  -1   0 1968.72   98.78
  -3  -2   0 1140.42   64.52
   3   2   0 1336.96   66.59
  -3   2   0 1164.08   57.15
   3   2   0 1245.03   58.31
  -3  -2   0 1268.30   51.59
  -3  -2   0 1251.75   60.77
   3  -2   0 1307.61   68.53
  -3   3   0  700.16   37.63
  -3   3   0  594.00   34.65
   3   3   0  611.07   38.92
  -3  -3   0  706.11   32.32
  -3  -3   0  630.72   39.31
  -3  -3   0  574.35   40.08
   3   4   0 4977.00  196.54
  -3  -4   0 5076.17  219.94
  -3   4   0 5127.51  242.70
  -3  -4   0 4670.69  216.32
  -3   4   0 4994.07  234.03
   3  -5   0 2369.55  113.53
   3   5   0 2672.11  122.96
  -3  -5   0 2535.31  112.75
  -3   5   0 2574.87  125.16
  -3  -5   0 2695.64  119.86
   3  -6   0   57.15   18.23
  -3  -6   0   81.59   18.62
  -3  -6   0   86.63   11.77
   3   6   0  103.96   18.10
  -3   6   0   78.23   22.37
  -3   7   0  -13.32   20.04
   3   7   0  -15.77   18.10
   3  -7   0   -4.53   15.90
  -3  -7   0   -9.31   16.29
   3   8   0 1934.71   99.17
  -3  -8   0 1845.88  100.85
   3   8   0 2212.19   93.35
  -3   8   0 2041.90   97.49
   3  -8   0 2004.66   89.35
  -3  -9   0 1016.81   56.25
   3   9   0 1176.24   61.81
   3   9   0 1388.81   72.41
   3  -9   0 1158.14   70.47
  -3   9   0 1197.31   89.48
   3 -10   0  381.56   36.20
  -3  10   0  294.42   42.15
  -3 -10   0  488.36   42.02
   3  10   0  508.79   45.00
   3  10   0  492.24   27.28
   3 -11   0   40.60   27.02
  -3 -11   0    2.33   23.27
   3  11   0   24.70   11.25
  -3  11   0   13.32   30.90
   3  11   0   49.13   29.09
  -3 -12   0 1733.39  103.05
   3  12   0 1928.63  134.47
   3  12   0 2000.39  103.57
  -3  12   0 1945.70  147.14
   3 -12   0 1918.42  102.28
  -3  13   0 2184.78  145.33
   3 -13   0 1825.58  111.20
   3  13   0 2157.62  167.57
   3  13   0 2065.56  112.23
  -3 -13   0 1920.75  133.18
   3  14   0  839.03   86.76
  -3 -14   0  900.70   67.62
   3 -14   0  822.73   70.08
   3  14   0  837.86   51.33
  -3 -15   0  185.54   46.42
   3 -15   0  295.32   45.13
   3  15   0  278.64   24.44
  -3 -16   0  922.81   74.48
   3  16   0  890.10   60.00
   3 -16   0 1021.86   97.23
   3  17   0   64.00   17.71
  -3 -17   0  125.16   57.93
   3 -17   0   99.30   40.60
   3  18   0  783.56   55.47
  -3 -18   0  704.04   78.87
   3 -18   0  548.88   76.93
   3  19   0  133.31   63.36
  -3 -20   0   78.61   62.45
   3 -20   0  -51.98   61.03
  -3 -21   0  124.77   73.96
   3 -21   0    9.05   52.11
  -3 -22   0   -4.65   60.00
   3 -22   0   36.20   61.16
   4   0   0 9381.08  404.19
  -4   0   0 8888.19  344.07
   4   0   0 9303.50  363.98
   4   0   0 9069.21  528.96
   4  -1   0  873.81   48.10
   4   1   0  799.98   42.28
  -4  -1   0  828.68   43.83
   4  -1   0  956.56   48.75
   4   1   0  834.50   49.91
   4   1   0  867.99   36.46
  -4  -1   0  847.04   44.74
  -4   1   0  828.81   46.03
  -4   2   0   30.90   11.90
  -4  -2   0   27.93   11.64
   4   2   0   40.21   11.77
   4   2   0   74.74   12.02
   4   2   0   37.24   13.96
   4  -2   0   32.97   14.09
   4  -2   0   23.27   13.96
  -4  -2   0   24.05   12.02
  -4  -2   0   55.99   11.64
   4  -3   0  145.98   23.14
  -4   3   0  139.00   18.62
  -4  -3   0  133.57   13.84
  -4  -3   0  146.11   18.62
   4   3   0  137.32   20.56
  -4  -3   0  130.85   21.46
  -4   3   0  115.59   21.21
  -4  -4   0 3225.90  180.37
  -4  -4   0 3403.68  146.24
  -4   4   0 3444.54  137.32
  -4   4   0 3504.67  169.25
   4   4   0 3442.22  157.49
  -4  -4   0 3250.59  159.04
  -4  -5   0  624.39   38.92
  -4  -5   0  704.04   34.91
  -4   5   0  711.67   44.35
  -4  -5   0  696.54   39.69
  -4   5   0  745.67   47.84
  -4  -5   0  643.65   42.41
   4   5   0  741.66   40.86
  -4   6   0  319.24   27.80
  -4  -6   0  278.90   21.21
  -4   6   0  293.64   33.75
   4   6   0  317.43   31.55
  -4  -6   0  309.16   32.84
   4   7   0 1092.06   67.88
  -4  -7   0 1051.72   47.58
  -4   7   0 1043.19   72.02
   4  -7   0 1049.78   53.27
  -4  -7   0  952.03   70.34
  -4  -8   0  692.01   44.61
   4   8   0  774.50   54.31
  -4   8   0  765.97   53.79
   4  -8   0  742.96   43.83
   4   9   0  578.36   54.18
   4  -9   0  669.51   41.38
  -4   9   0  677.27   57.93
  -4  -9   0  544.48   44.61
   4 -10   0  189.17   34.14
  -4  10   0  242.82   44.22
   4  10   0  393.33   49.52
  -4 -10   0  212.57   30.39
  -4  11   0 2163.83  136.67
   4 -11   0 2175.47  121.41
  -4 -11   0 1998.71  110.81
   4  11   0 2123.23  158.00
  -4  12   0    6.59   32.97
   4  12   0  134.47   40.34
  -4 -12   0   35.04   30.39
   4 -12   0  102.15   29.48
   4 -13   0  115.59   34.01
  -4  13   0  127.36   48.36
   4  13   0 -111.84   38.01
  -4 -13   0  111.97   35.04
   4 -14   0   56.63   34.01
  -4 -14   0  -37.24   34.91
  -4 -15   0  351.82   51.33
   4 -15   0  378.07   49.91
  -4 -16   0  -25.60   39.57
   4 -16   0   54.31   36.20
   4 -17   0  235.33   49.78
  -4 -17   0  258.21   58.18
  -4 -18   0  495.09   69.82
   4 -18   0  448.15   86.11
   4 -19   0  199.25   63.36
  -4 -19   0  132.40   53.40
   4 -20   0  269.59   77.06
  -4 -20   0  324.93   83.53
   4 -21   0  111.07   83.92
  -4 -21   0   18.49   74.22
   5   0   0   -9.18   16.16
   5   0   0   -4.78    9.44
  -5   0   0  -12.02   14.48
   5   0   0   -7.11   19.01
  -5   1   0  192.40   24.05
   5  -1   0  278.25   23.02
   5   1   0  218.90   16.94
   5   1   0  165.24   23.66
  -5  -1   0  248.90   24.18
   5  -1   0  306.96   28.70
   5   1   0  172.49   20.95
   5  -2   0 2986.82  150.76
  -5   2   0 2585.73  141.84
  -5  -2   0 2613.15  111.84
  -5  -2   0 2799.08  122.96
   5  -2   0 2829.21  137.57
   5   2   0 2696.29  122.32
   5   2   0 2819.25  114.82
   5   2   0 3108.49  114.56
  -5  -3   0  110.16   21.59
  -5   3   0  106.80   23.79
  -5  -3   0  148.57   13.96
   5   3   0  128.39   25.21
   5  -3   0  144.30   23.27
  -5  -3   0  125.94   18.62
   5  -3   0  114.30   23.40
  -5  -4   0   16.03   11.51
  -5  -4   0   32.45   11.64
  -5   4   0   27.67   18.36
   5   4   0   43.06   20.43
  -5   4   0   21.21   18.88
  -5  -4   0   26.12   21.46
  -5  -5   0  737.91   49.78
  -5   5   0  626.46   47.07
  -5   5   0  650.51   43.57
   5   5   0  632.02   47.45
  -5  -5   0  653.09   34.01
  -5  -5   0  640.29   34.78
  -5  -6   0 3924.89  179.86
  -5  -6   0 3684.65  139.26
   5   6   0 3722.80  187.61
  -5   6   0 3791.97  212.57
  -5   6   0 3613.41  153.48
  -5  -6   0 3444.41  149.60
  -5  -6   0 3833.86  159.69
   5   7   0 2378.47  126.46
  -5  -7   0 2390.88  116.37
  -5   7   0 2198.09  105.64
  -5   7   0 2421.65  114.30
  -5  -7   0 1943.50   94.65
  -5  -7   0 2173.92   98.40
  -5  -7   0 2223.31   88.05
  -5  -8   0   32.84   14.09
   5   8   0   -4.53   24.70
  -5   8   0   28.83   26.64
  -5   8   0   27.80   25.47
   5   9   0 2455.53  149.21
   5  -9   0 2324.94  123.35
  -5   9   0 2366.57  116.50
  -5  -9   0 2494.19  115.98
  -5   9   0 2340.45  137.32
   5  10   0  412.85   45.00
  -5 -10   0  421.65   42.28
  -5  10   0  339.15   48.62
   5 -10   0  513.19   48.49
   5  11   0  466.77   58.44
   5 -11   0  424.62   43.70
  -5  11   0  458.88   66.07
   5 -12   0  499.10   50.56
   5  12   0  471.04   67.49
  -5  12   0  477.37   72.54
   5 -13   0 1773.09  133.31
   5  13   0 2070.86  164.99
  -5 -13   0 1943.63  127.23
  -5 -14   0   39.69   39.69
   5 -14   0   77.58   36.46
   5 -15   0   63.74   38.79
  -5 -15   0  177.53   49.13
   5 -16   0  427.98   63.87
  -5 -16   0  296.35   65.43
   5 -17   0  195.63   43.32
  -5 -17   0  135.25   58.31
   5 -18   0   54.56   34.14
  -5 -18   0   53.53   44.22
  -5 -19   0   53.53   62.84
   5 -19   0   24.95   45.51
   5 -20   0  286.53   70.60
  -5 -20   0  309.28   81.46
   5  21   0   46.42   69.69
  -6   0   0  347.56   33.88
   6   0   0  339.41   21.46
   6   0   0  296.61   35.69
   6   0   0  373.81   32.45
  -6  -1   0  434.71   33.88
   6   1   0  365.79   30.39
   6  -1   0  401.48   35.82
   6   1   0  322.34   24.18
   6   1   0  386.35   40.08
   6  -1   0  434.32   32.32
  -6   1   0  380.14   36.20
   6  -2   0  862.82   54.82
  -6  -2   0  874.97   55.73
   6   2   0  791.57   53.79
   6  -2   0  920.48   48.75
   6   2   0  889.45   47.45
  -6   2   0  914.79   50.56
   6   2   0  729.38   41.38
  -6  -3   0 1410.27   70.99
   6  -3   0 1349.11   82.88
   6   3   0 1359.59   78.61
  -6  -3   0 1270.11   70.08
  -6   3   0 1322.48   69.56
   6  -3   0 1366.83   76.93
   6   3   0 1391.39   81.33
  -6  -4   0  198.35   28.70
   6  -4   0  162.92   37.24
  -6   4   0  139.90   30.90
  -6  -4   0  228.86   20.82
   6   4   0  192.79   36.33
  -6  -4   0  201.06   23.40
  -6   4   0  178.30   30.13
  -6  -5   0  327.77   27.93
  -6   5   0  366.05   35.56
   6   5   0  350.53   36.07
  -6  -5   0  356.61   33.36
  -6  -5   0  431.73   32.07
  -6   5   0  389.06   41.38
   6   6   0 2276.19  121.67
  -6   6   0 2087.41  116.11
  -6  -6   0 2318.99   91.41
  -6  -6   0 2397.22   96.33
  -6  -6   0 2237.92  100.34
  -6  -6   0 2092.97  107.32
  -6   6   0 2186.46  117.79
   6   7   0 1245.41   78.48
  -6  -7   0 1128.40   63.74
  -6  -7   0 1168.22   57.93
  -6  -7   0 1106.93   68.79
  -6   7   0 1324.93   75.51
  -6  -7   0 1296.23   60.90
  -6   7   0 1114.18   68.40
   6   8   0  153.74   35.69
  -6  -8   0  174.81   21.33
  -6   8   0  197.96   40.08
  -6  -8   0  175.72   25.08
  -6  -8   0  164.86   32.97
  -6  -8   0  159.94   24.44
  -6   8   0  184.77   37.37
  -6   9   0   42.02   35.30
  -6  -9   0   57.02   16.68
  -6  -9   0   98.27   24.57
  -6  -9   0   86.24   20.43
  -6  -9   0   42.28   30.51
  -6   9   0   53.66   32.58
   6   9   0   46.81   33.49
  -6  10   0 2136.55  160.72
   6  10   0 2024.32  155.16
  -6 -10   0 2085.22  106.67
  -6  10   0 1979.97  110.16
  -6 -10   0 1975.05  109.52
  -6  11   0   92.71   34.78
  -6  11   0  398.37   70.21
  -6 -11   0  150.12   35.17
  -6 -12   0  248.51   42.28
   6  12   0  237.14   60.51
  -6  12   0  238.04   46.29
  -6  13   0   89.99   36.85
  -6 -13   0  -51.59   32.84
   6 -13   0   18.49   39.18
  -6  14   0  554.70   76.16
   6 -14   0  508.66   64.65
  -6 -14   0  496.25   58.70
   6 -15   0  305.66   62.06
  -6 -15   0  402.25   67.88
   6 -16   0  507.11   75.90
  -6 -16   0  570.21   81.98
  -6 -17   0  280.19   70.08
   6 -17   0  275.02   68.79
  -6 -18   0   32.71   58.31
   6 -18   0   -9.18   54.95
   6 -19   0  125.94   70.99
  -6 -19   0  149.21   79.26
   6 -20   0  125.81   75.51
  -6 -20   0  223.56   88.44
  -7   0   0  -19.27   21.72
   7   0   0  -14.22   14.22
   7   0   0   -4.78   23.66
   7   0   0    0.00   20.82
   7   1   0  955.14   48.49
   7   1   0 1008.15   73.18
  -7  -1   0  867.99   62.97
   7  -1   0  976.34   57.93
  -7   1   0  973.63   60.38
   7  -1   0  934.19   47.71
   7   1   0  960.31   56.25
   7  -1   0  903.16   62.06
   7  -2   0  103.96   30.77
   7   2   0  135.12   21.72
  -7  -2   0  175.85   26.51
   7  -2   0  229.64   32.20
   7   2   0  179.21   25.99
   7   2   0  134.86   32.58
  -7   2   0  119.86   31.16
  -7  -3   0 3469.11  150.38
   7   3   0 3942.22  212.96
   7  -3   0 3882.09  209.47
   7  -3   0 4066.47  200.29
  -7   3   0 3622.59  149.73
   7   3   0 3866.19  224.59
  -7  -4   0 1305.02   68.92
   7  -4   0 1335.02   81.59
  -7   4   0 1125.81   66.98
  -7   4   0 1236.75   77.71
   7   4   0 1239.08   73.18
  -7  -4   0 1357.39   81.85
  -7  -5   0  529.35   50.17
  -7   5   0  586.37   60.12
   7   5   0  723.17   60.90
   7  -5   0  756.14   53.79
  -7   5   0  681.02   52.37
  -7  -5   0  610.42   44.74
  -7  -6   0   47.97   18.23
  -7  -6   0   51.33   18.62
  -7  -6   0   45.13   26.12
   7   6   0   62.45   31.16
  -7   6   0    7.11   30.77
  -7   6   0   59.09   38.66
   7  -6   0   72.54   37.37
  -7  -7   0  882.99   63.36
  -7  -7   0  535.17   49.91
   7   7   0  805.54   64.65
  -7   7   0  823.90   77.19
  -7  -7   0  978.02   52.37
  -7  -7   0  768.04   51.33
  -7   7   0  894.75   66.46
  -7   8   0  548.75   62.84
   7   8   0  675.46   62.32
  -7   8   0  614.69   56.76
  -7  -8   0  544.35   40.21
  -7  -8   0  573.83   44.87
  -7  -8   0  442.98   36.98
  -7  -8   0  399.15   42.54
  -7   9   0  406.52   47.07
  -7  -9   0  372.12   35.56
  -7  -9   0  309.93   32.20
  -7   9   0  179.21   48.75
  -7  -9   0  360.62   47.19
   7   9   0  376.52   51.07
  -7  -9   0  320.28   30.90
  -7  10   0    2.33   28.19
   7  10   0  130.85   48.75
  -7 -10   0   28.70   22.11
  -7 -10   0  103.57   32.97
  -7 -10   0   11.38   20.56
  -7 -11   0    9.44   30.51
  -7  11   0   46.81   37.37
  -7 -11   0   39.82   33.23
  -7 -11   0   43.32   22.76
  -7  12   0  368.63   53.79
  -7 -12   0  367.73   36.46
  -7 -12   0  370.83   51.46
  -7 -12   0  262.87   49.39
  -7  13   0   18.62   34.91
  -7 -13   0    9.05   24.95
  -7 -13   0  -15.65   35.69
  -7 -14   0   67.75   31.68
  -7 -14   0  -16.42   46.81
  -7  14   0  104.60   46.42
  -7 -15   0  205.07   40.60
  -7 -15   0  208.30   53.92
  -7  15   0  162.40   51.07
  -7  16   0  108.87   57.93
  -7 -16   0   84.17   53.79
  -7 -17   0   25.73   51.33
  -7  17   0   25.47   60.12
  -7  18   0  302.56   76.29
  -7 -18   0  149.34   72.41
  -7 -19   0  447.64   98.01
  -7  19   0  341.48   87.79
   8   0   0  504.92   68.53
  -8   0   0  620.25   48.23
   8   0   0  493.92   35.95
   8   0   0  635.64   48.75
   8   1   0   32.84   32.84
  -8   1   0   -9.57   19.27
   8  -1   0   51.98   33.10
   8  -1   0   29.87   25.34
   8  -1   0   23.53   16.55
  -8  -1   0   19.27   24.05
   8   1   0    2.33   25.60
   8   1   0   24.05   16.81
   8   2   0   -9.44   23.53
   8   2   0    0.00   16.81
  -8   2   0  -16.81   26.38
   8   2   0   27.93   30.26
   8  -2   0   14.22   35.43
  -8  -2   0    7.24   26.51
   8  -2   0  -25.21   29.87
   8  -2   0    9.31   16.29
   8   3   0    9.18   36.72
   8  -3   0   32.20   29.87
   8   3   0  -11.90   21.46
  -8  -3   0   -7.24   24.05
   8  -3   0   11.77   37.63
  -8   3   0  -16.68   26.25
  -8   4   0  186.45   42.02
  -8  -4   0  246.57   38.27
  -8   4   0  317.17   47.71
   8  -4   0  179.60   41.51
   8   4   0   84.04   38.53
  -8   5   0  766.23   69.82
  -8  -5   0  725.50   62.19
   8  -5   0  765.45   74.22
  -8   5   0  718.78   59.74
   8   5   0  682.70   69.82
  -8  -5   0  761.70   57.15
  -8  -6   0  409.23   52.37
   8   6   0  589.99   64.78
  -8   6   0  500.13   68.79
  -8  -6   0  557.28   45.00
  -8   6   0  491.86   57.15
   8  -6   0  471.56   60.51
  -8   7   0 1084.18   92.97
   8   7   0  871.87   84.43
  -8  -7   0 1126.07   74.86
   8  -7   0 1049.78  119.34
  -8  -7   0  937.16   58.96
  -8   7   0  906.39   86.76
  -8  -7   0  944.02   64.39
  -8  -7   0 1111.72   57.80
  -8  -8   0  252.26   37.37
  -8  -8   0  298.04   49.78
   8   8   0  326.35   61.81
  -8   8   0  307.99   47.45
  -8  -8   0  319.37   42.28
  -8  -8   0  345.23   38.66
  -8  -9   0  577.71   47.58
  -8  -9   0  569.31   44.35
  -8  -9   0  519.66   42.93
  -8  -9   0  587.67   54.44
  -8   9   0  536.85   56.89
  -8 -10   0 1679.34  106.16
  -8 -10   0 1436.26  102.28
  -8 -10   0 1283.43  103.18
  -8 -10   0 1453.59  109.00
  -8  10   0 1287.05   99.82
  -8 -11   0 1947.38  123.35
  -8  11   0 2072.16  114.95
  -8 -11   0 1967.42  121.80
  -8 -11   0 1879.50  136.67
  -8  12   0  200.03   54.18
  -8 -12   0  220.33   36.72
  -8 -12   0  233.90   39.82
  -8 -12   0  180.89   51.72
  -8 -13   0   35.17   49.26
  -8 -13   0   52.62   25.21
  -8  13   0   -2.33   37.63
  -8 -14   0  363.20   68.01
  -8  14   0  429.15   75.25
  -8 -14   0  324.28   45.77
  -8 -15   0  329.97   67.88
  -8  15   0  372.25   82.11
  -8 -16   0   49.13   60.77
  -8  16   0  -23.40   53.79
  -8 -17   0  -77.06   51.33
  -8  17   0   -6.98   62.97
   8  18   0   93.23   86.24
   8  19   0   39.57   88.57
   9   0   0  -34.65   27.80
   9   0   0  -54.18   42.41
  -9   0   0    7.24   23.92
   9   0   0    0.00   21.46
   9   1   0  -46.81   37.37
   9  -1   0   16.55   21.33
   9   1   0    0.00   35.04
   9  -1   0  -92.06   37.76
   9   1   0  -16.81   19.14
  -9   1   0   23.92   31.16
  -9  -1   0   43.19   31.16
   9  -1   0   57.54   41.38
   9   2   0 2704.17  216.84
   9  -2   0 2845.89  194.98
   9   2   0 2989.02  203.39
   9  -2   0 3072.29  151.28
  -9   2   0 3069.19  152.06
   9  -2   0 2952.43  148.82
   9   2   0 2998.59  136.28
  -9  -2   0 2778.26  154.38
   9  -3   0   58.18   25.60
   9  -3   0   52.75   32.07
  -9   3   0   57.28   35.82
  -9  -3   0   43.06   33.49
   9  -3   0  209.08   54.05
   9   3   0  -59.61   39.05
  -9   4   0  212.31   40.60
  -9  -4   0  117.15   43.06
  -9   4   0  331.27   74.74
   9   4   0  245.15   63.62
   9  -4   0  250.19   55.08
  -9   5   0  -19.01   31.03
   9  -5   0  -71.37   36.85
   9   5   0  208.95   58.44
  -9  -5   0   -7.11   33.36
  -9   6   0 1441.04   98.40
  -9  -6   0 1465.35   83.92
  -9  -7   0    4.78   33.23
  -9  -7   0  109.00   37.11
  -9  -7   0  121.41   28.58
  -9   7   0   57.15   38.14
  -9  -8   0   59.22   26.12
  -9   8   0  130.85   49.91
  -9  -8   0   65.55   30.39
  -9  -8   0  139.64   45.00
  -9  -9   0  122.83   35.43
  -9  -9   0  171.58   34.39
  -9   9   0  147.40   49.91
  -9  -9   0  144.04   37.76
  -9  -9   0   87.15   32.97
  -9  10   0  147.27   45.13
  -9 -10   0  204.42   36.33
  -9 -10   0  122.58   47.19
  -9 -10   0   98.53   32.84
  -9 -11   0  -11.64   28.06
  -9  11   0   30.90   45.13
  -9 -11   0   -7.11   44.74
  -9  12   0   -9.44   45.00
  -9 -12   0   42.28   49.39
  -9 -12   0  -27.93   27.93
  -9 -13   0   86.76   49.26
  -9  13   0   89.99   59.22
  -9  14   0  108.74   59.09
  -9 -14   0   96.07   63.23
  -9  15   0   30.64   56.63
  -9 -15   0    2.33   60.77
   9  16   0  110.81   73.18
  -9 -17   0   13.96   72.41
  -9  17   0   21.21   63.62
  10   0   0   37.11   39.44
  10   0   0    4.78   21.46
 -10   0   0   57.41   35.82
  10  -1   0   59.87   39.18
  10   1   0   40.73   23.92
 -10  -1   0   76.42   35.82
  10  -1   0   19.01   19.01
  10   1   0  -11.64   35.04
 -10   1   0   19.14   33.49
  10  -2   0  212.05   33.10
 -10   2   0  260.28   50.17
  10   2   0  355.57   51.85
  10  -2   0  117.02   50.43
 -10  -2   0  281.87   50.17
  10   2   0  224.98   31.16
  10  -3   0  161.37   35.17
 -10  -3   0  209.98   42.93
  10  -3   0  492.24   80.30
 -10   3   0  298.29   52.50
 -10   4   0   59.61   45.38
 -10  -4   0   45.25   38.14
  10  -4   0   16.29   25.60
 -10   5   0   92.97   40.60
 -10  -5   0   76.16   40.47
 -10  -6   0  536.72   66.59
 -10   6   0  326.74   54.95
 -10  -7   0  814.07   83.53
 -10   7   0  901.61   88.70
 -10  -7   0 1002.59   83.27
 -10   8   0  107.32   52.50
 -10  -8   0  113.53   47.32
 -10  -9   0  114.82   35.95
 -10  -9   0  115.59   54.31
 -10   9   0   76.42   47.71
 -10  10   0  295.84   69.30
 -10 -10   0  341.61   63.74
 -10  11   0  470.00   74.22
 -10 -11   0  550.30   73.05
 -10  12   0  104.99   59.61
 -10 -12   0   70.47   56.37
 -10 -13   0   49.26   53.92
 -10  13   0    2.33   52.50
 -10 -14   0  187.23   74.86
 -10  14   0  281.23   78.74
 -10  15   0  509.57   95.55
 -10 -15   0  462.76   88.96
  10  16   0  142.36   65.43
  11   0   0  243.60   67.37
  11   0   0   31.03   26.25
 -11   0   0   14.22   40.47
 -11  -1   0 1023.54   83.53
  11   1   0  810.71   74.99
  11  -1   0  833.98   78.74
 -11   1   0  985.65   85.98
  11   1   0  888.94   74.09
  11   2   0    4.65   56.50
 -11  -2   0  -21.46   35.69
  11  -2   0    7.11   30.77
 -11   2   0    4.78   40.47
 -11   3   0  881.05   97.88
 -11  -3   0 1072.28   92.97
  11  -3   0  747.22   78.10
  11  -4   0   -6.98   30.39
 -11   4   0  -23.79   45.25
 -11  -4   0   26.12   45.13
  11  -5   0  313.94   49.00
 -11  -5   0  486.30   64.13
 -11   5   0  450.48   66.85
 -11  -6   0   94.78   45.00
  11  -6   0   57.93   34.78
 -11   6   0   28.58   62.06
 -11  -7   0  626.59   75.77
 -11   7   0  525.22   81.33
 -11  -8   0   94.39   51.98
 -11   8   0   64.52   54.95
 -11   9   0   26.25   57.41
 -11  -9   0  -23.53   54.18
 -11 -10   0   16.42   56.50
 -11  10   0   16.81   52.62
 -11 -11   0   -4.65   58.70
 -11  11   0   -4.78   67.11
 -11 -12   0    6.98   65.68
 -11  12   0   93.48   74.35
 -11  13   0    2.46   69.56
 -11 -13   0   74.86   70.21
  11  14   0   70.08   79.52
  12   0   0   -2.33   47.45
 -12   1   0   68.79   45.13
 -12  -1   0   94.78   56.89
  12  -2   0   94.65   40.21
 -12   2   0   33.23   49.78
 -12  -2   0   75.77   52.11
 -12  -3   0   49.65   49.65
  12  -3   0   28.32   40.08
 -12   3   0    9.44   54.56
 -12  -4   0   68.66   47.32
 -12   4   0   30.90   45.13
  12  -4   0   72.80   44.61
 -12   5   0  -26.12   52.37
  12  -5   0    9.31   39.69
 -12  -5   0    7.11   49.65
  12  -6   0  239.85   53.66
 -12   6   0  290.79   71.50
 -12  -6   0  420.09   77.97
 -12   7   0  104.99   59.74
  12  -7   0   88.31   53.40
 -12  -7   0   37.76   56.63
 -12  -8   0    9.44   56.50
 -12   8   0  -57.41   54.95
 -12  -9   0    9.44   65.81
 -12   9   0  -55.08   62.19
 -12 -10   0  704.04  126.84
 -12  10   0  630.72   96.33
 -12  11   0  177.66   84.04
 -12 -11   0  171.06   74.99
  13   0   0   66.07   68.40
 -13  -1   0  -47.19   61.29
 -13   1   0 -122.83   54.31
 -13  -2   0 1065.56  120.38
 -13   2   0 1056.90  123.22
 -13  -3   0  266.23   98.91
 -13   3   0  215.41   70.99
 -13   4   0  -52.11   59.22
 -13  -4   0   30.64   61.16
 -13  -5   0    2.33   61.16
 -13   5   0  -49.91   59.35
 -13   6   0   21.46   73.70
 -13  -6   0  150.38   70.47
 -13  -7   0   25.86   68.14
 -13   7   0   -4.78   64.39
 -13  -8   0   28.19   72.67
 -13   8   0   52.50   76.42
   0   0  -1    2.46    4.78
   0   0   1    4.65    4.65
   0   0  -1    6.85    6.85
   0   0  -1   -2.33    4.78
   0   0   1   14.09    7.11
   0   0   1    0.00    4.53
   0  -1   1 2202.62   69.95
   0  -1   1 2553.54   94.78
   0  -1   1  661.50   35.04
   0   1  -1  202.74   11.51
   0   1   1 1832.69   58.57
   0  -1   1 2323.77   83.27
   0   1  -1 1669.13   63.49
   0   1   1    6.85    4.65
   0   1  -1  188.65   14.22
   0   2   1  156.45   13.45
   0  -2  -1  371.35   16.16
   0   2  -1  174.17   16.03
   0   2  -1  304.50   16.29
   0  -2   1  400.31   18.36
   0   2  -1  149.73   13.84
   0  -2   1  257.44   14.09
   0   3   1 6669.28  325.58
   0  -3   1 6810.60  300.10
   0  -3   1 6493.69  286.14
   0  -3  -1 6511.92  363.33
   0  -4   1  387.90   22.76
   0   4  -1  394.49   22.89
   0  -4  -1  405.23   27.28
   0   4   1  405.35   24.57
   0   5   1 4803.09  209.34
   0  -5   1 4917.91  232.61
   0   5  -1 4979.98  202.22
   0  -5  -1 4770.12  224.59
   0  -6   1  447.89   33.88
   0  -6  -1  468.71   29.61
   0   6  -1  524.57   36.20
   0   6   1  530.90   37.63
   0   7  -1  186.45   17.97
   0   7   1  208.17   21.98
   0  -7   1  130.59   15.77
   0  -7  -1  212.96   18.23
   0   8  -1 2805.67  118.83
   0  -8  -1 2636.03  169.12
   0   8   1 2650.51  168.35
   0  -8   1 2382.48  105.12
   0  -9  -1 2205.33  112.62
   0  -9   1 2075.26   98.14
   0   9   1 2258.99  103.05
   0   9  -1 2249.94  117.92
   0 -10  -1  204.68   27.28
   0  10  -1  236.62   38.01
   0 -10   1  171.32   29.35
   0 -11   1  128.65   27.15
   0  11  -1   33.49   28.96
   0 -11  -1   40.99   22.76
   0  11   1  111.33   28.45
   0  12  -1  952.42   87.15
   0 -12   1  890.10   54.56
   0 -12  -1  902.38   73.18
   0  12   1 1001.55   68.40
   0 -13   1  241.92   36.20
   0  13   1  248.64   37.11
   0 -13  -1  237.26   36.59
   0  13  -1  206.62   51.20
   0 -14  -1  187.23   38.79
   0  14   1  132.92   43.57
   0 -14   1  110.94   31.68
   0  14  -1   70.99   39.95
   0 -15  -1   16.03   22.89
   0  15   1  176.49   56.63
   0 -16   1   99.69   45.38
   0 -16  -1  116.63   38.92
   0 -17   1  886.74   79.65
   0 -17  -1 1066.20  114.69
   0 -18   1  115.72   52.24
   0 -18  -1   43.44   50.43
   0 -19   1   15.90   49.91
   0 -19  -1   41.25   48.10
   0 -20  -1  -20.56   59.61
   0 -20   1   43.19   59.09
   0 -21  -1  549.91   96.33
   0 -21   1  731.71  100.08
   0 -22  -1   61.93   70.99
   0 -22   1   20.43   74.99
   1 -22   1    6.72   49.78
  -1 -22  -1   -4.65   73.57
  -1 -21  -1  137.96   69.05
   1 -21   1  284.85   70.08
   1 -20   1   29.35   54.18
  -1 -20  -1   66.72   62.06
  -1 -19  -1  -20.69   34.52
   1 -19   1   -4.53   40.60
  -1 -18  -1  627.62   66.85
   1 -18   1  557.02   70.08
  -1 -17  -1  388.42   62.06
   1 -17   1  536.21   72.15
  -1 -16  -1  576.81   75.90
   1 -16   1  663.82   72.15
   1 -15   1  -22.50   29.22
   1 -14   1  516.29   51.72
  -1 -14  -1  528.06   46.03
  -1  14   1  592.97   61.42
   1  14  -1  415.05   62.19
  -1 -13  -1 1523.67  101.50
  -1  13   1 1584.44   99.69
   1  13  -1 1636.55   98.66
   1 -13   1 1697.06   90.64
  -1  12   1 2385.97  144.17
  -1 -12  -1 1914.80  149.73
   1  12  -1 2341.36  132.66
   1 -12   1 2224.99  113.27
   1 -11   1  578.87   38.27
  -1  11   1  557.93   46.29
  -1 -11  -1  529.35   43.70
   1  11  -1  665.25   60.51
   1 -10   1  490.95   38.14
   1  10  -1  474.40   35.95
  -1  10   1  385.57   41.76
  -1 -10  -1  412.21   34.52
   1   9  -1 4027.30  243.99
  -1  -9  -1 3745.42  149.21
   1  -9   1 3939.11  187.61
  -1   9   1 3936.92  235.97
  -1  -8  -1 3353.64  150.89
   1  -8   1 3249.95  162.27
   1   8  -1 3631.77  166.02
  -1   8   1 3491.48  140.55
   1  -7   1  350.92   28.96
   1   7  -1  379.24   34.01
  -1  -7  -1  349.50   32.07
  -1   7   1  350.40   31.03
   1   6  -1  439.49   38.53
  -1   6   1  526.12   33.49
   1  -6   1  461.21   26.89
  -1  -6  -1  456.43   29.87
   1  -5   1 1790.93   78.87
  -1  -5  -1 1985.78   81.46
  -1   5   1 2139.78   92.71
   1   5  -1 1916.74  100.47
   1   5  -1 1459.15   87.92
   1   4  -1 3422.43  172.87
   1   4  -1 5160.09  204.29
  -1  -4  -1 4877.57  247.09
  -1   4   1 4878.09  232.87
   1  -4   1 4949.59  235.84
   1  -3   1   92.71   11.12
  -1   3   1   94.65   11.25
   1  -3   1  112.10   11.64
  -1  -3  -1   88.83    9.18
   1   3  -1  112.10   13.71
  -1   2   1  270.37   16.55
  -1  -2  -1  200.29   13.84
   1  -2   1  265.19   15.65
   1  -2   1  221.75   16.42
  -1   2   1  162.79   13.84
   1   2  -1  224.21   11.64
   1   1  -1  606.03   28.83
  -1  -1  -1  315.10   28.06
   1   1  -1  404.45   30.51
   1  -1   1 1079.78   45.13
  -1  -1  -1 1107.84   39.69
   1  -1   1 1115.86   38.53
   1  -1   1  626.59   32.97
  -1   1   1 1134.99   46.55
  -1  -1  -1  424.36   30.00
   1   0   1  186.32   16.16
  -1   0  -1   40.08    9.44
  -1   0   1  202.22   14.48
  -1   0  -1  178.56   13.96
  -1   0  -1   43.96   11.64
   1   0  -1   57.54    9.57
   1   0   1  193.04   14.35
  -1   0  -1  194.73    6.98
   1   1   1 1077.07   48.23
   1  -1  -1  624.65   33.49
  -1   1  -1 1012.67   37.50
  -1   1  -1  992.50   43.70
   1   1   1  198.99   18.36
  -1   1  -1  307.35   23.40
  -1  -1   1  999.49   42.41
  -1  -1   1 1078.88   35.56
   1   2   1  233.13   18.10
  -1  -2   1  229.12   18.49
  -1   2  -1  268.30   15.90
  -1   2  -1  237.65   18.49
   1   2   1  238.30   13.58
  -1  -3   1  108.35   16.16
   1   3   1  112.62   11.25
  -1  -3   1  105.38    7.11
   1   3   1  124.52   11.12
   1  -3  -1   87.92   11.64
  -1  -3   1   97.10    6.98
  -1   3  -1  103.57   11.25
   1   4   1 4983.08  220.84
  -1   4  -1 4856.11  240.50
  -1  -4   1 5042.56  224.85
   1  -4  -1 4753.05  240.24
  -1  -5   1 1795.20   81.07
  -1   5  -1 2011.77  122.83
   1  -5  -1 1872.00   87.41
   1   5   1 1768.17   87.28
  -1  -6   1  520.17   32.20
   1  -6  -1  515.91   29.74
   1   6   1  521.34   35.43
  -1   6  -1  538.79   31.81
  -1  -7   1  283.81   25.21
   1  -7  -1  285.88   27.28
  -1   7  -1  269.07   29.22
  -1  -8   1 3516.05  175.46
  -1   8  -1 3359.33  219.42
   1  -8  -1 3412.48  189.68
   1   8   1 3583.15  154.64
  -1  -9   1 3710.25  198.22
   1   9   1 4117.94  222.14
   1  -9  -1 3693.31  176.49
  -1   9  -1 3822.61  171.45
  -1 -10   1  413.37   41.25
   1 -10  -1  476.34   50.04
   1  10   1  444.27   43.96
  -1  10  -1  482.55   40.47
   1  11   1  575.12   44.09
  -1  11  -1  611.33   51.59
  -1 -11   1  447.51   38.92
   1 -11  -1  517.46   45.51
   1 -12  -1 2162.02  112.36
   1  12   1 2241.93  139.13
  -1  12  -1 2152.32  135.12
   1  13   1 1552.63  107.97
   1 -13  -1 1627.37   94.00
  -1  13  -1 1533.11  118.83
  -1 -13   1 1683.09   94.39
  -1 -14   1  616.63   59.48
   1 -14  -1  486.81   54.69
   1  15   1  257.44   65.43
   1 -15  -1   34.14   31.94
  -1 -15   1    2.33   31.94
  -1 -16   1  774.50   73.31
   1 -16  -1  715.41   73.05
  -1 -17   1  411.30   61.81
   1 -17  -1  545.00   73.05
  -1 -18   1  402.25   59.48
   1 -18  -1  408.46   64.00
   1 -19  -1    2.33   54.82
  -1 -19   1   47.97   45.77
   1 -20  -1   20.56   38.79
  -1 -20   1 -114.30   59.48
   1  21   1  148.18   50.17
  -1 -21   1  111.97   66.33
   1 -21  -1  123.35   73.18
  -1 -22   1   93.74   82.23
   1 -22  -1   27.41   73.18
  -2 -22  -1  871.74  129.30
   2 -22   1  935.61  133.18
   2 -21   1  213.99   81.07
  -2 -21  -1  140.68   66.85
  -2 -20  -1  265.45   78.48
   2 -20   1  290.28   76.55
   2 -19   1   45.00   47.19
  -2 -19  -1   27.67   39.31
   2 -18   1  303.21   60.64
  -2 -18  -1  159.30   41.63
   2  18  -1  221.75   24.05
   2  17  -1  359.07   26.51
  -2 -17  -1  367.21   55.47
   2 -17   1  287.17   60.64
  -2 -16  -1  438.84   60.12
   2  16  -1  538.53   35.69
   2 -16   1  376.39   56.12
  -2 -15  -1  330.36   48.62
   2 -15   1  467.68   55.99
   2  15  -1  412.98   28.96
   2 -14   1  109.52   35.82
   2  14  -1  195.76   60.12
  -2 -14  -1   39.31   27.67
  -2  14   1   28.32   43.57
  -2  13   1  578.36   74.48
   2  13  -1  606.42   73.70
  -2 -13  -1  672.23   55.60
   2 -13   1  624.91   53.79
   2  12  -1   20.17   24.57
  -2  12   1   61.16   35.04
  -2 -12  -1   23.14   25.47
   2 -12   1  -13.32   24.57
   2  11  -1  575.77   56.12
  -2 -11  -1  535.82   39.44
   2 -11   1  478.67   40.21
  -2  11   1  514.61   50.69
   2  10  -1   44.87   26.89
   2 -10   1   42.28   24.44
  -2 -10  -1   62.32   23.14
  -2  10   1   74.61   30.77
   2  10  -1   65.94    6.59
  -2   9   1  921.26   51.46
  -2  -9  -1  743.73   37.37
   2  -9   1  871.22   42.67
   2   9  -1  516.68   22.63
   2   9  -1  858.29   72.28
   2  -8   1  990.82   58.18
  -2  -8  -1  877.69   55.73
  -2   8   1  875.23   66.72
   2   8  -1  987.20   58.96
   2  -7   1  637.71   38.01
  -2   7   1  539.57   31.29
   2   7  -1  575.38   34.14
  -2  -7  -1  607.71   37.24
  -2  -6  -1  411.43   30.13
   2   6  -1  415.44   31.81
   2  -6   1  344.71   26.77
  -2   6   1  364.24   33.49
  -2  -5  -1 3301.41  147.40
  -2   5   1 3325.85  129.82
   2  -5   1 3371.62  146.76
   2   5  -1 3406.79  132.79
  -2   4   1 8121.57  389.71
   2  -4   1 8129.97  365.27
   2   4  -1 8207.29  402.64
  -2  -4  -1 7692.04  339.28
  -2  -4  -1 8552.52  373.42
   2  -4   1 8235.61  395.53
  -2   4   1 8024.72  345.36
   2  -3   1  480.22   28.06
   2  -3   1  442.46   27.28
   2   3  -1  464.19   27.54
  -2   3   1  427.46   29.87
  -2   3   1  521.47   33.10
  -2  -3  -1  408.20   20.95
  -2  -3  -1  450.48   25.60
   2  -2   1 2247.87  101.50
   2  -2   1 2207.66  110.16
  -2  -2  -1 2366.83  114.43
  -2  -2  -1 2266.62  100.47
  -2  -2  -1 2560.13  123.22
   2   2  -1 2227.44  104.60
  -2   2   1 2328.69  120.12
  -2  -1  -1  111.97   13.96
  -2  -1  -1   79.13   11.64
   2  -1   1   91.29   14.09
   2   1  -1  100.47    7.24
  -2  -1  -1  104.22    9.44
  -2  -1  -1  113.01   13.84
   2   1  -1   94.26   14.09
  -2   1   1  103.70   12.02
   2  -1   1  125.68   14.22
  -2   0  -1 8910.68  389.58
  -2   0  -1 8587.44  390.61
  -2   0  -1 8812.16  381.69
   2   0   1 9451.29  461.34
   2   0  -1 8595.45  371.09
   2   0   1 8471.84  408.46
   2   0   1 9026.67  365.27
  -2   0   1 9201.87  377.43
  -2   1  -1   86.24    9.31
   2   1   1   97.62    7.11
  -2  -1   1   93.10   14.35
   2   1   1   59.74   14.35
   2  -1  -1  102.53   14.35
  -2   1  -1   97.23   13.96
  -2   1  -1  115.08   11.51
   2   2   1 2198.87   94.78
   2  -2  -1 2462.12  122.71
   2   2   1 2446.87  117.27
  -2   2  -1 2415.19  101.37
  -2  -2   1 1995.22   89.73
  -2  -2   1 2338.25  118.05
  -2   2  -1 2188.01  107.19
  -2   3  -1  493.02   29.61
   2   3   1  460.57   25.21
   2   3   1  447.38   25.08
  -2  -3   1  515.00   32.71
  -2  -4   1 8098.55  468.19
   2   4   1 8058.86  409.49
   2   4   1 8072.56  395.79
   2   5   1 3590.39  183.35
   2  -5  -1 3407.18  167.57
  -2  -5   1 3425.02  181.67
   2   5   1 3663.45  132.27
  -2   5  -1 3205.47  142.36
   2   6   1  344.32   26.89
   2   6   1  398.37   29.22
  -2   6  -1  386.99   27.15
   2  -6  -1  429.27   27.67
  -2  -6   1  377.30   30.13
  -2  -7   1  555.08   44.09
   2   7   1  579.26   33.75
  -2   7  -1  608.87   45.25
   2   7   1  688.39   47.07
   2  -7  -1  555.60   41.25
  -2   8  -1  996.51   50.30
   2  -8  -1  987.33   59.61
   2   8   1 1045.26   58.18
   2   8   1 1001.04   58.57
  -2  -8   1 1090.90   60.51
   2  -9  -1  805.80   66.20
  -2   9  -1  898.89   54.44
   2   9   1  969.10   57.93
   2   9   1  914.15   47.58
  -2  -9   1  859.07   46.55
   2  10   1   80.17   17.84
  -2  10  -1   96.33   22.37
   2 -10  -1  113.65   29.61
   2  10   1   41.89   17.71
  -2 -10   1   92.32   25.34
  -2  11  -1  556.76   51.72
   2  11   1  557.02   38.53
   2  11   1  510.99   50.81
   2 -11  -1  534.01   52.37
   2 -12  -1  -11.38   20.43
  -2 -12   1   34.52   27.67
   2  12   1   37.88   17.84
  -2  12  -1   11.12   33.49
  -2 -13   1  624.52   57.80
   2 -13  -1  670.29   54.69
  -2  13  -1  613.14   62.71
   2  13   1  665.12   54.31
   2  13   1  636.93   61.68
   2  14   1   72.41   43.83
   2 -14  -1  136.41   38.66
   2  14   1   95.94   22.37
  -2 -14   1   78.36   34.52
   2  15   1  452.94   42.80
   2  15   1  370.44   63.62
   2 -15  -1  152.31   43.19
  -2 -16   1  428.24   69.18
   2  16   1  488.11   49.52
   2 -16  -1  471.04   66.07
   2  17   1  382.86   44.74
   2 -17  -1  434.83   50.17
  -2 -17   1  418.93   66.85
   2  18   1  226.53   35.69
   2 -18  -1  113.91   57.02
  -2 -18   1  218.52   59.87
  -2 -19   1    4.65   41.38
   2 -19  -1   25.08   54.69
   2  19   1   13.32   33.23
  -2 -20   1  257.44   66.72
   2 -20  -1  234.94   61.55
  -2 -21   1   82.75   55.21
   2 -21  -1   88.96   66.20
   2 -22  -1  821.70  121.15
  -2 -22   1 1157.75  131.24
   3 -22   1  -16.16   69.30
   3 -21   1   69.69   54.05
  -3 -21  -1  175.85   80.94
  -3 -20  -1  238.43   71.76
   3 -20   1  339.28   58.44
   3 -19   1   31.42   44.87
  -3 -19  -1  125.03   55.60
   3 -18   1   38.14   49.39
  -3 -18  -1   20.82   34.78
  -3 -17  -1  582.11   72.02
   3 -17   1  414.53   65.04
  -3 -16  -1  805.02   88.31
   3 -16   1  835.02   85.34
  -3 -15  -1  190.33   37.11
   3 -15   1  210.24   44.74
   3 -14   1  125.16   42.54
  -3 -13  -1 2478.54  129.04
  -3  13   1 2352.99  167.96
   3 -13   1 2604.87  150.89
   3  13  -1 2207.53  155.03
   3  12  -1  264.55   42.67
  -3 -12  -1  376.52   46.55
   3 -12   1  375.23   46.94
  -3  12   1  381.69   48.23
  -3  11   1  738.69   66.07
   3 -11   1  748.26   56.12
   3  11  -1  741.53   72.02
  -3 -11  -1  739.21   49.13
   3 -10   1  505.04   47.07
  -3 -10  -1  660.46   51.33
   3  10  -1  594.52   60.90
  -3  10   1  725.11   64.00
  -3   9   1 3684.01  164.86
  -3  -9  -1 3689.82  155.94
   3  -9   1 3770.12  156.58
   3   9  -1 4025.36  190.85
  -3  -8  -1  747.09   42.28
   3   8  -1  815.88   52.11
  -3   8   1  734.03   55.60
   3  -8   1  876.65   54.18
  -3  -7  -1 2668.10  129.43
   3   7  -1 2712.84  147.66
  -3   7   1 2754.73  172.36
   3  -7   1 2629.05  115.98
  -3   6   1  753.17   42.80
   3   6  -1  776.70   49.91
   3  -6   1  641.46   40.86
  -3  -6  -1  650.12   42.54
  -3   6   1  642.62   37.37
  -3  -6  -1  642.75   37.50
  -3  -5  -1  858.42   54.05
  -3   5   1  845.23   56.63
   3   5  -1  800.11   43.32
   3  -5   1  784.59   52.11
   3  -5   1  892.68   45.77
  -3   5   1  735.07   51.59
  -3  -5  -1  761.83   42.15
   3  -4   1  809.16   49.39
  -3   4   1  810.32   50.43
  -3  -4  -1  751.62   39.82
  -3  -4  -1  827.26   44.22
  -3  -4  -1  797.39   42.15
   3  -4   1  741.27   39.18
   3   4  -1  804.76   54.69
  -3   4   1  919.06   49.65
  -3  -3  -1  972.98   46.94
  -3  -3  -1 1154.78   86.76
   3   3  -1 1124.26   50.69
   3  -3   1 1126.07   60.38
  -3   3   1  889.32   52.50
  -3  -3  -1 1116.24   57.54
   3  -3   1 1086.38   49.26
  -3  -3  -1 1065.17   56.25
   3   2  -1 1206.75   51.33
  -3  -2  -1 1179.34   57.02
  -3  -2  -1 1179.60   64.52
   3   2  -1 1192.66   72.28
  -3   2   1 1252.65   65.17
   3  -2   1 1236.88   56.25
  -3  -2  -1 1204.43   55.73
  -3  -2  -1 1171.33   53.92
   3  -1   1  239.33   19.01
   3   1  -1  205.33   23.66
   3  -1   1  213.73   16.55
  -3  -1  -1  212.31   20.82
  -3  -1  -1  195.76   18.62
  -3   1   1  214.90   19.39
  -3  -1  -1  211.66   16.81
   3  -1   1  245.41   23.40
   3   0   1 1574.74   84.95
  -3   0   1 1551.60   68.66
   3   0  -1 1511.12   77.06
   3   0   1 1515.78   67.75
   3   0   1 1483.58   66.33
  -3   0  -1 1393.72   65.94
  -3   0  -1 1483.20   69.82
  -3   1  -1  196.79   20.82
   3   1   1  164.99   14.35
   3   1   1  210.63   19.01
  -3   1  -1  154.38   14.35
   3   1   1  185.03   19.27
  -3  -1   1  219.03   19.27
   3  -1  -1  217.09   19.14
   3   2   1 1283.17   70.21
  -3   2  -1 1225.76   65.81
   3  -2  -1 1184.38   66.59
   3   2   1 1181.93   67.75
  -3   2  -1 1329.46   56.12
  -3  -2   1 1238.82   66.98
  -3   2  -1 1282.52   60.77
   3  -3  -1 1156.71   65.43
  -3   3  -1 1077.97   57.54
  -3   3  -1 1013.06   55.73
   3   3   1 1139.13   57.28
  -3  -3   1 1077.97   59.22
  -3   4  -1  892.81   41.38
  -3  -4   1  848.21   47.07
  -3  -4   1  764.68   31.03
   3   4   1  801.27   43.19
  -3  -5   1  770.37   42.15
  -3   5  -1  968.97   50.30
   3   5   1  818.21   47.58
   3   5   1  897.99   43.70
   3   6   1  609.00   31.94
   3  -6  -1  686.71   39.69
  -3   6  -1  583.79   38.66
   3   6   1  744.90   43.06
  -3  -6   1  626.72   44.35
   3   7   1 2913.64  158.65
   3   7   1 2651.16  132.01
  -3   7  -1 2786.02  146.24
  -3  -7   1 2451.13  108.09
   3  -7  -1 2486.69  107.32
   3   8   1  776.70   51.85
   3  -8  -1  722.14   41.63
  -3  -8   1  776.96   51.46
  -3   8  -1  750.58   49.91
   3   8   1  697.05   36.20
   3   9   1 3942.99  198.86
  -3   9  -1 3945.58  241.01
  -3  -9   1 3787.83  146.50
   3  -9  -1 3617.93  141.71
   3   9   1 3687.88  147.66
  -3  10  -1  674.69   60.90
   3  10   1  736.23   51.59
  -3 -10   1  683.35   51.33
   3  10   1  661.88   38.27
   3 -10  -1  729.64   52.75
   3 -11  -1  694.21   54.95
  -3 -11   1  766.62   60.64
  -3  11  -1  770.11   60.90
   3  11   1  629.69   58.06
   3  11   1  753.04   49.26
   3  12   1  363.33   28.96
  -3 -12   1  390.10   44.22
  -3  12  -1  411.30   44.87
   3  12   1  437.29   57.80
   3 -12  -1  305.66   41.12
   3 -13  -1 2472.73  137.83
  -3  13  -1 2374.98  149.34
  -3 -13   1 2557.29  175.20
   3  13   1 2587.03  152.19
   3  13   1 2321.57  184.77
   3 -14  -1  159.43   43.32
  -3  14  -1  427.85   82.62
   3  14   1   97.36   46.42
  -3 -14   1  127.62   44.09
   3  14   1  167.83   26.51
   3 -15  -1  152.57   50.17
   3  15   1  196.28   28.70
  -3 -16   1  963.67   83.79
   3  16   1  883.25   68.92
   3 -16  -1  667.44   77.58
  -3 -17   1  652.83   76.55
   3  17   1  669.13   70.73
   3 -17  -1  628.78   68.53
   3  18   1   52.75   28.58
   3 -18  -1   13.71   47.84
  -3 -18   1  -13.84   50.94
   3 -19  -1   25.08   54.69
   3  19   1   74.74   32.97
  -3 -19   1   78.61   57.80
   3 -20  -1  175.59   66.20
  -3 -20   1  127.10   71.63
   3 -21  -1  184.77   75.25
  -3 -21   1   -9.18   43.83
   3  22   1  109.52   52.50
   4 -22   1   62.58   76.42
  -4 -21  -1  310.71   78.87
   4 -21   1  290.41   78.87
  -4 -20  -1  308.64   74.35
   4 -20   1  218.26   74.22
   4 -19   1  164.21   60.77
  -4 -19  -1   44.09   58.06
   4 -18   1   33.75   53.92
  -4 -18  -1   30.26   51.07
   4 -17   1  487.46   65.30
  -4 -17  -1  500.00   72.15
   4 -16   1  348.07   56.25
  -4 -16  -1  381.69   55.99
  -4 -15  -1   13.96   37.24
   4 -15   1    4.53   35.95
   4 -14   1  808.64   83.40
  -4 -13  -1  221.49   42.02
   4 -13   1  289.89   40.47
   4  13  -1  522.24   74.09
  -4  13   1  409.36   71.63
   4 -12   1  798.68   65.55
  -4 -12  -1  597.24   60.90
   4  12  -1  745.41   67.62
  -4  12   1  625.29   72.15
  -4 -11  -1   51.33   25.73
   4  11  -1   83.14   33.75
  -4  11   1   41.38   34.78
   4 -11   1    4.53   24.83
   4 -10   1 1235.20   70.60
  -4 -10  -1 1151.28   79.91
  -4  10   1 1096.59   84.04
   4  10  -1 1294.16   94.91
  -4   9   1  369.93   32.45
   4   9  -1  445.95   38.40
  -4  -9  -1  313.03   37.50
   4  -9   1  353.25   34.01
  -4   9   1  412.34   48.49
  -4   8   1  297.65   35.43
   4  -8   1  379.62   34.14
  -4  -8  -1  313.16   35.17
  -4   8   1  264.55   34.78
   4   8  -1  295.06   36.07
   4   7  -1 1552.37   90.51
  -4  -7  -1 1693.95   92.71
   4  -7   1 1620.90   76.03
  -4  -7  -1 1656.97   80.30
  -4   7   1 1566.98   79.13
  -4   7   1 1546.94   93.61
  -4  -6  -1 2277.35   87.67
  -4   6   1 2251.88  110.81
   4   6  -1 2414.28  124.77
  -4  -6  -1 2474.54  106.03
   4  -6   1 2172.75  121.41
   4  -6   1 2225.76   90.51
  -4  -6  -1 2334.38   95.04
  -4   6   1 2496.91  107.58
   4   5  -1 1847.95   95.55
  -4  -5  -1 1524.96  104.86
  -4  -5  -1 1472.59   68.40
   4  -5   1 1652.32   81.46
  -4   5   1 1927.60   83.14
  -4   5   1 1809.81   94.13
   4  -5   1 1763.78   99.17
  -4  -5  -1 1867.73   73.31
  -4  -4  -1  272.95   31.94
  -4   4   1  272.31   33.23
   4  -4   1  340.32   30.39
   4   4  -1  270.24   31.81
  -4  -4  -1  270.11   21.21
  -4  -4  -1  321.83   29.48
  -4   4   1  378.98   32.32
  -4  -4  -1  317.69   28.06
   4   3  -1 2868.00  112.49
   4  -3   1 2763.26  131.11
  -4  -3  -1 2700.03  158.65
   4   3  -1 2847.70  120.38
  -4  -3  -1 2771.67  133.70
  -4  -3  -1 2937.43  140.55
  -4  -3  -1 2729.52  123.74
  -4   3   1 2835.67  125.16
  -4  -2  -1  519.78   32.32
  -4  -2  -1  527.03   34.78
  -4  -2  -1  473.50   31.16
   4   2  -1  485.65   37.24
  -4   2   1  504.40   40.99
   4  -2   1  564.26   39.57
   4   2  -1  535.43   25.60
   4  -1   1 2781.36  116.24
  -4  -1  -1 2485.27  126.33
   4  -1   1 2538.28  129.17
   4   1  -1 2639.14  109.26
   4  -1   1 2523.15  112.75
  -4  -1  -1 2583.92  121.67
   4   1  -1 2639.65  135.38
  -4   1   1 2519.27  110.03
  -4  -1  -1 2364.37  123.09
  -4   0  -1  802.43   46.29
  -4   0  -1 1009.18   53.53
  -4   0   1  847.17   51.20
   4   0   1  918.29   48.49
   4   0   1 1041.51   61.42
   4   0   1  834.89   48.23
   4   0  -1 1011.25   62.32
  -4   1  -1 2547.46  120.90
   4   1   1 2704.56  118.57
   4   1   1 2763.39  138.09
   4   1   1 2465.87  111.71
  -4  -1   1 2648.32  109.90
  -4   1  -1 2487.60  109.90
   4  -1  -1 2777.36  113.91
  -4  -2   1  527.80   31.29
   4  -2  -1  496.38   42.67
  -4   2  -1  457.33   32.71
  -4   2  -1  418.54   30.90
   4   2   1  450.35   30.64
   4   2   1  453.07   31.42
  -4   2  -1  552.89   30.64
   4  -3  -1 2972.99  130.59
   4   3   1 2562.85  138.61
  -4  -3   1 2687.62  115.21
  -4   3  -1 2926.96  133.18
  -4   3  -1 2794.55  111.33
  -4  -4   1  168.87    9.18
   4   4   1  262.74   20.43
  -4  -4   1  264.81   28.45
  -4   4  -1  241.53   23.27
  -4   5  -1 1785.24   71.76
  -4   5  -1 1735.59   88.31
  -4  -5   1 1672.36   76.03
  -4  -5   1 1714.77   80.55
   4   5   1 1545.52   81.59
  -4  -6   1 2222.92  104.86
   4   6   1 2493.80   93.35
  -4   6  -1 2222.79   96.72
  -4  -6   1 2067.89   99.04
  -4  -7   1 1523.41   89.35
   4   7   1 1584.83   70.47
  -4   7  -1 1399.93   84.30
  -4  -7   1 1564.01   64.39
   4   8   1  315.10   36.07
  -4   8  -1  354.93   38.40
  -4  -8   1  366.95   37.50
  -4   9  -1  343.16   47.19
   4  -9  -1  437.03   41.76
  -4  -9   1  331.65   35.04
   4   9   1  362.04   29.74
   4   9   1  375.62   45.13
   4 -10  -1 1235.59   62.71
  -4  10  -1 1406.39   88.57
   4  10   1 1136.41   61.68
  -4 -10   1 1190.85   75.12
   4  10   1 1396.82   88.31
   4  11   1   83.01   31.42
   4  11   1   49.78   18.10
  -4  11  -1   87.28   26.89
  -4 -11   1   62.97   23.40
   4 -11  -1   87.41   27.54
  -4  12  -1  812.91   78.61
   4  12   1  844.84   56.63
   4  12   1  827.91   80.94
  -4 -12   1  711.54   72.54
   4 -12  -1  856.09   75.90
   4  13   1  252.39   55.86
   4  13   1  251.62   27.02
  -4  13  -1  225.24   35.82
  -4 -13   1  277.48   42.02
   4 -13  -1  295.58   43.57
   4 -14  -1  817.17   87.15
   4  14   1  619.73   78.23
   4  14   1  627.49   49.52
  -4 -14   1  647.79   60.77
   4  15   1   26.89   20.17
  -4 -15   1   46.55   44.22
   4 -15  -1    2.33   34.26
   4 -16  -1  340.58   61.81
   4  16   1  397.47   44.74
  -4 -16   1  386.35   62.97
   4 -17  -1  516.42   80.04
   4  17   1  548.62   53.66
   4  18   1   57.93   31.16
   4 -18  -1   52.50   47.97
  -4 -18   1  146.37   55.73
   4 -19  -1   86.89   66.20
  -4 -19   1  148.57   67.37
   4 -20  -1  324.54   80.04
  -4 -20   1  255.11   74.22
  -4 -21   1  324.54   95.04
   4 -21  -1  226.27   98.27
   5 -21   1   51.07   74.35
  -5 -20  -1   32.58   65.04
   5 -20   1  -61.03   70.08
   5 -19   1  510.60   88.31
  -5 -19  -1  455.91   97.75
   5 -18   1  567.11   83.79
  -5 -18  -1  491.21   76.93
  -5 -17  -1   27.93   55.86
   5 -17   1   45.25   54.18
  -5 -16  -1  228.47   42.02
   5 -16   1  370.83   65.68
   5 -15   1   13.58   40.73
  -5 -15  -1   95.68   46.68
   5 -14   1  638.87   74.99
  -5 -14  -1  688.91   70.34
   5 -13   1   86.24   34.01
   5  12  -1 1107.84  105.90
  -5 -12  -1  720.20   65.68
  -5  12   1  901.74   76.55
  -5  12   1  814.72   80.81
   5 -12   1  745.67   68.53
  -5  11   1    6.46   32.58
   5  11  -1   20.17   38.14
  -5 -11  -1   11.64   25.73
   5 -11   1  -11.38   25.08
  -5  11   1   18.49   30.13
   5  10  -1  289.37   49.39
  -5 -10  -1  362.81   42.28
   5 -10   1  331.52   38.92
  -5  10   1  263.77   52.37
  -5  10   1  339.28   34.91
  -5   9   1  349.63   44.35
   5  -9   1  617.15   48.36
  -5  -9  -1  428.50   39.95
   5   9  -1  526.90   51.72
  -5   9   1  431.86   52.88
  -5  -8  -1 1944.15  113.27
  -5  -8  -1 1897.34   96.85
  -5  -8  -1 2081.34  126.46
   5  -8   1 1842.78  102.15
  -5   8   1 1962.51  113.01
   5  -8   1 1910.92  131.50
   5   8  -1 1779.42  112.75
  -5   8   1 1934.58  112.62
  -5  -7  -1  472.20   37.88
  -5  -7  -1  466.51   32.97
  -5  -7  -1  422.55   36.20
   5  -7   1  423.20   49.78
  -5   7   1  523.53   42.41
   5   7  -1  470.65   40.47
  -5   7   1  416.73   42.54
  -5  -6  -1  355.32   34.01
   5   6  -1  350.14   42.67
  -5  -6  -1  394.62   31.55
  -5  -6  -1  378.59   30.64
  -5  -6  -1  361.65   32.97
   5  -6   1  401.86   44.74
  -5   6   1  389.71   40.73
  -5   6   1  315.88   35.43
   5  -5   1  869.02   56.37
  -5  -5  -1  925.27   56.63
  -5   5   1  814.33   64.39
  -5  -5  -1  796.10   49.65
  -5  -5  -1  729.90   45.64
  -5  -5  -1  873.29   47.07
   5   5  -1  957.72   56.63
  -5   5   1  897.60   57.15
  -5  -4  -1 1158.40   64.39
  -5  -4  -1 1195.76   65.55
  -5  -4  -1 1351.70   73.18
  -5   4   1 1201.84   62.32
  -5   4   1 1200.03   72.54
   5   4  -1 1207.40   70.73
   5  -4   1 1167.06   79.39
  -5  -4  -1 1249.94   59.61
  -5  -3  -1 1508.02   71.76
  -5  -3  -1 1564.91   74.09
   5  -3   1 1534.79   77.06
   5   3  -1 1548.23   67.24
   5   3  -1 1644.95   64.52
  -5   3   1 1595.82   84.30
  -5  -3  -1 1397.47   76.67
   5   2  -1 1561.16   74.99
  -5   2   1 1623.23   82.36
   5  -2   1 1454.62   72.41
  -5  -2  -1 1585.73   69.69
   5  -2   1 1724.08   88.31
   5  -2   1 1655.68   78.48
   5   2  -1 1570.21   65.55
  -5  -2  -1 1689.43   81.46
  -5  -2  -1 1562.72   77.32
   5   1  -1 2154.00  109.13
  -5   1   1 2119.74   95.16
   5  -1   1 1908.59  100.60
   5   1  -1 2087.67   82.11
  -5  -1  -1 1916.74   90.12
   5  -1   1 2135.12   89.86
   5   1  -1 2098.79   94.78
   5  -1   1 2269.73  105.77
  -5  -1  -1 2030.78   93.23
   5   0  -1  559.61   38.14
   5   0  -1  427.59   27.80
   5   0   1  438.20   33.75
  -5   0  -1  396.69   30.26
   5   0   1  551.72   35.30
  -5   0   1  418.41   36.33
   5   0   1  403.16   31.29
  -5   0  -1  437.29   29.09
  -5   1  -1 2055.86   94.65
  -5  -1   1 2038.93   90.38
   5   1   1 1971.30   85.21
   5   1   1 2068.02   85.85
   5  -1  -1 2355.19  108.35
   5   1   1 2344.85   99.30
  -5   1  -1 2051.21   96.20
  -5   2  -1 1483.58   72.02
  -5  -2   1 1585.99   82.36
   5   2   1 1666.16   80.30
   5   2   1 1607.07   80.68
   5   2   1 1499.36   76.55
  -5   2  -1 1702.62   81.33
   5  -2  -1 1783.69   77.06
  -5   3  -1 1485.78   73.83
  -5  -3   1 1395.53   69.82
  -5   3  -1 1687.62   75.64
   5   3   1 1448.67   81.33
   5  -3  -1 1707.40   85.60
   5   4   1 1171.07   57.28
  -5   4  -1 1250.97   66.20
  -5  -4   1  987.72   62.19
   5  -4  -1 1405.75   63.74
  -5   4  -1 1370.45   76.67
  -5   5  -1  812.52   57.41
   5   5   1  952.16   61.03
  -5   5  -1  805.41   44.61
  -5  -5   1  940.14   57.15
  -5  -5   1  845.36   37.11
  -5  -6   1  400.70   20.43
  -5   6  -1  332.30   30.26
  -5  -6   1  434.06   40.21
  -5  -6   1  395.79   21.46
  -5   6  -1  364.11   36.33
   5   6   1  345.10   33.75
   5   7   1  593.49   49.39
  -5   7  -1  502.20   45.25
  -5  -7   1  413.50   28.19
  -5  -7   1  461.86   23.40
  -5   7  -1  418.67   32.45
  -5  -7   1  585.73   47.19
  -5  -8   1 1893.46  104.22
  -5   8  -1 1930.31  133.95
  -5  -8   1 1945.18   90.77
  -5  -8   1 2019.14  108.74
   5   8   1 2097.76  113.14
   5   9   1  493.54   51.72
  -5   9  -1  532.84   49.65
  -5  -9   1  426.82   42.28
  -5  -9   1  533.62   31.94
  -5  10  -1  292.73   40.34
  -5 -10   1  304.63   37.50
   5  10   1  280.58   49.39
   5  11   1   49.39   31.42
  -5  11  -1   26.77   35.69
   5 -12  -1  767.65   67.24
   5  12   1  868.63   83.53
  -5  12  -1  592.32   78.23
  -5 -12   1  737.14   68.14
  -5 -13   1   95.94   37.37
   5 -13  -1  133.83   34.65
   5  13   1   58.31   44.87
   5 -14  -1  622.06   76.16
  -5 -14   1  652.06   70.34
  -5 -15   1  107.45   49.00
   5 -15  -1   98.91   48.36
   5 -16  -1  294.16   69.05
  -5 -16   1  249.81   53.79
  -5 -17   1  172.62   42.02
   5 -17  -1  119.47   57.41
   5 -18  -1  709.21   94.26
  -5 -18   1  626.84   86.37
   5  19   1  392.30   73.44
   5 -20  -1    6.85   45.90
  -5 -20   1   11.64   41.89
  -6  20   1   23.02   48.49
   6 -20   1  145.59   77.32
  -6 -20  -1   53.53   74.35
   6 -19   1  125.16   59.22
  -6 -19  -1   79.13   67.49
  -6  19   1  101.50   71.50
  -6 -18  -1  135.12   58.18
   6 -18   1  257.31   61.55
  -6  18   1  242.44   64.65
   6 -17   1  214.25   70.73
  -6 -17  -1  158.52   60.64
  -6  17   1  140.94   60.12
  -6  16   1   16.16   50.94
   6 -16   1   36.46   45.64
  -6 -15  -1 1352.09  101.11
   6 -15   1 1396.18  117.53
  -6  15   1 1107.58  123.22
  -6  14   1  359.71   60.38
   6 -14   1  354.80   52.75
  -6 -14  -1  537.50   60.90
  -6  13   1  223.17   41.89
  -6 -13  -1  339.15   49.13
   6 -13   1  243.21   45.90
  -6  12   1  356.48   58.31
   6 -12   1  289.76   48.36
  -6 -12  -1  339.28   49.26
   6 -11   1 1400.06   86.24
  -6 -11  -1 1387.90  132.53
  -6  11   1 1226.28   86.89
   6  10  -1  446.08   58.18
   6 -10   1  371.74   62.06
  -6 -10  -1  461.60   46.94
  -6  10   1  475.43   58.57
  -6 -10  -1  380.79   51.72
  -6  10   1  342.00   58.96
   6  -9   1  812.00   85.73
  -6   9   1  723.30   72.93
  -6  -9  -1  659.43   54.95
  -6  -9  -1  598.01   49.39
  -6  -9  -1  703.52   58.83
   6   9  -1  784.59   76.03
  -6   9   1  709.08   73.05
  -6  -9  -1  666.28   56.12
   6   8  -1  153.74   40.08
  -6  -8  -1  239.72   34.01
  -6  -8  -1  237.14   26.12
  -6   8   1  159.56   39.95
   6  -8   1  208.04   47.32
  -6  -8  -1  213.73   32.84
  -6  -8  -1  242.44   42.28
  -6   8   1  216.71   37.76
   6   7  -1  461.60   53.66
  -6   7   1  465.48   49.65
  -6  -7  -1  592.06   47.84
  -6  -7  -1  606.29   44.74
   6  -7   1  588.05   61.29
  -6  -7  -1  573.96   47.19
  -6   7   1  443.24   51.72
  -6  -7  -1  556.89   49.65
  -6   6   1  450.35   45.13
  -6  -6  -1  396.04   38.79
  -6  -6  -1  325.19   31.42
   6   6  -1  281.87   40.34
  -6  -6  -1  330.23   37.76
  -6  -6  -1  356.74   37.63
  -6   6   1  348.85   47.71
   6  -6   1  430.44   51.59
  -6   5   1 2000.39  121.02
  -6   5   1 2250.07   98.53
  -6  -5  -1 2109.01   94.65
   6  -5   1 2160.47  114.95
  -6  -5  -1 2171.20  105.77
  -6  -5  -1 2024.70   97.75
  -6  -5  -1 2176.50  105.12
   6   5  -1 2091.42  113.40
  -6  -4  -1 1297.52   71.76
   6   4  -1 1301.66   73.05
  -6  -4  -1 1340.58   67.88
  -6  -4  -1 1278.26   59.87
  -6   4   1 1102.93   71.89
   6  -4   1 1384.67   77.06
  -6  -4  -1 1355.71   80.81
  -6  -3  -1   11.51   16.16
  -6   3   1   21.59   21.59
  -6  -3  -1   14.35   21.59
  -6  -3  -1  -11.51   18.36
   6  -3   1   18.49   23.14
   6   3  -1   25.21   25.21
   6   3  -1   16.55   14.22
   6  -2   1  892.56   65.17
   6   2  -1  864.37   42.15
  -6   2   1  726.41   57.93
   6   2  -1  861.14   36.98
  -6  -2  -1  705.33   48.75
   6   2  -1  617.15   53.53
   6  -2   1  673.13   47.32
   6  -2   1  843.55   57.15
  -6  -2  -1  802.05   50.81
   6   1  -1  544.48   34.52
   6  -1   1  529.09   40.73
  -6  -1  -1  482.80   39.57
  -6  -1  -1  514.48   36.33
   6   1  -1  549.91   26.64
   6   1  -1  530.00   47.07
   6  -1   1  563.36   35.95
  -6   1   1  479.96   41.12
   6  -1   1  591.42   42.02
  -6   0  -1 2392.04  126.58
  -6   0   1 2277.48  112.10
  -6   0  -1 2201.58  109.52
   6   0   1 2806.71  133.31
   6   0   1 2382.48  111.20
   6   0  -1 2562.33  129.30
   6   0   1 2363.73  109.00
   6   0  -1 2434.32  110.03
   6  -1  -1  554.57   37.11
  -6  -1   1  569.69   48.36
   6   1   1  595.94   38.79
   6   1   1  542.80   40.73
   6   1   1  557.80   42.67
   6  -1  -1  519.01   42.80
  -6   1  -1  577.06   38.66
   6   2   1  751.36   46.16
  -6   2  -1  800.75   48.10
   6   2   1  752.01   54.82
  -6  -2   1  770.76   53.14
   6   2   1  842.78   52.11
   6  -2  -1  931.47   66.59
   6   3   1    7.24   12.15
   6  -3  -1    6.98   25.86
  -6  -3   1   43.19   24.05
  -6   3  -1   16.42   18.75
  -6   3  -1   -4.78   21.33
   6   3   1    6.98   18.49
   6  -4  -1 1300.50   77.71
   6   4   1 1282.78   69.05
  -6   4  -1 1254.85   77.19
  -6  -4   1 1232.87   74.48
  -6   4  -1 1342.65   71.37
  -6   5  -1 2219.82   99.95
  -6   5  -1 2274.64  114.30
   6   5   1 1997.42   95.68
  -6  -5   1 1972.21  103.05
  -6  -6   1  351.31   18.62
  -6   6  -1  333.08   39.95
  -6   6  -1  306.44   34.14
   6   6   1  335.53   40.34
  -6  -6   1  369.67   38.01
   6   7   1  621.93   49.26
  -6   7  -1  514.35   43.19
  -6   7  -1  579.65   44.61
  -6  -7   1  524.96   29.35
  -6  -7   1  565.94   31.29
  -6  -7   1  540.99   47.45
  -6  -8   1  214.90   18.88
   6   8   1  236.10   37.88
  -6  -8   1  186.45   20.04
  -6   8  -1  190.85   38.27
  -6   8  -1  195.63   32.58
  -6  -8   1  201.97   18.88
  -6  -8   1  169.64   32.97
  -6   9  -1  580.43   55.86
  -6  -9   1  669.51   42.15
   6   9   1  802.69   67.24
  -6  -9   1  719.94   66.07
  -6  -9   1  781.49   40.86
  -6  10  -1  467.42   51.07
   6  10   1  370.70   60.38
  -6 -10   1  417.38   30.13
  -6  10  -1  492.63   60.51
  -6 -10   1  516.94   54.18
  -6  11  -1 1111.85   90.51
  -6  11  -1 1185.16  101.24
  -6 -11   1 1218.26   91.93
  -6 -11   1 1290.54   82.62
   6  11   1 1263.90  106.03
   6  12   1  170.29   51.59
  -6 -12   1  220.46   44.61
  -6 -12   1  297.00   27.28
   6  13   1  208.56   49.26
   6  14   1  348.98   53.92
   6  15   1 1184.13  103.44
   6  16   1   56.12   37.37
   6  17   1  165.89   58.44
   6 -18  -1  258.60   78.61
  -6 -18   1  165.76   65.43
   6  19   1  168.48   76.16
   6  20   1   65.30   72.28
  -7  19   1    9.31   74.35
  -7 -19  -1   41.89   69.82
   7 -19   1   78.10   73.44
   7 -18   1  317.30   87.54
  -7  18   1   83.79   65.17
  -7 -18  -1  160.59   65.17
  -7 -17  -1   88.57   58.31
  -7  17   1  128.01   62.84
   7 -17   1   82.88   69.05
  -7  16   1  254.07   65.30
   7 -16   1  260.54   73.83
  -7  15   1  452.94   67.88
  -7 -15  -1  336.18   53.79
  -7  14   1   56.12   46.81
  -7 -14  -1   49.26   55.99
  -7 -13  -1  463.15   76.03
  -7 -13  -1  336.83   60.90
  -7 -13  -1  435.22   61.16
  -7  13   1  588.18   75.12
  -7  12   1   63.36   44.61
  -7 -12  -1   69.95   29.35
  -7 -12  -1   82.11   44.35
  -7  11   1  430.57   54.18
  -7 -11  -1  466.25   56.37
  -7 -11  -1  433.67   60.00
  -7 -11  -1  438.84   45.38
  -7 -10  -1   61.93   37.63
  -7  10   1  -18.88   32.97
  -7 -10  -1    2.33   30.51
  -7 -10  -1   14.35   19.14
  -7 -10  -1   34.01   22.63
  -7  -9  -1  354.54   54.82
  -7  -9  -1  374.58   38.66
   7  -9   1  559.61   89.86
  -7  -9  -1  439.23   44.74
   7   9  -1  606.93   91.03
  -7  -9  -1  421.13   46.68
  -7   9   1  404.06   47.32
  -7   8   1  179.99   42.67
   7  -8   1   77.58   44.74
  -7  -8  -1  200.03   35.30
   7   8  -1  226.02   46.55
  -7   8   1  151.15   42.28
  -7  -8  -1  253.82   35.69
  -7  -8  -1  208.43   35.56
  -7  -8  -1  200.16   29.61
  -7   7   1  863.72   77.32
  -7  -7  -1  887.00   59.22
   7   7  -1 1023.79   89.22
  -7  -7  -1  919.32   64.26
   7  -7   1 1043.97   84.56
  -7  -7  -1 1022.24   69.95
  -7  -7  -1  965.48   63.87
  -7   7   1  918.54   66.85
   7   6  -1 1877.82  110.29
  -7   6   1 1751.11  100.60
  -7  -6  -1 1921.65  115.34
  -7  -6  -1 1744.38   97.75
  -7  -6  -1 1917.64   94.78
  -7  -6  -1 1942.86  118.31
  -7   6   1 1789.12  131.50
   7  -6   1 2011.13  142.88
  -7   5   1    0.00   23.79
  -7  -5  -1   61.42   25.08
  -7  -5  -1   62.84   23.27
   7   5  -1    4.53   33.62
  -7   5   1   -2.33   32.20
  -7  -5  -1   41.38   23.02
  -7  -5  -1   40.34   23.79
   7  -5   1    0.00   34.78
  -7  -4  -1  159.94   28.70
  -7  -4  -1  136.02   27.67
  -7  -4  -1  116.89   29.74
   7   4  -1   99.69   36.20
  -7   4   1   62.19   28.70
   7  -4   1   41.63   27.80
  -7  -3  -1  179.86   28.83
  -7  -3  -1  180.63   25.47
   7   3  -1  258.73   43.57
   7   3  -1  271.66   23.66
  -7   3   1  266.10   33.62
   7  -3   1  227.18   32.84
   7  -3   1  238.30   39.31
   7   2  -1 3653.75  140.81
  -7   2   1 3345.63  162.27
   7  -2   1 3874.59  192.53
  -7  -2  -1 3397.22  152.83
  -7  -2  -1 3656.59  171.06
   7  -2   1 3529.36  186.84
   7  -2   1 3408.99  148.95
   7   2  -1 3375.63  182.18
   7   2  -1 3834.51  171.45
   7  -1   1   73.83   19.01
   7   1  -1   60.00   12.02
  -7  -1  -1   62.97   23.40
   7   1  -1   44.48   28.06
   7   1  -1   59.61   18.36
  -7   1   1  101.11   28.96
  -7  -1  -1   36.20   19.27
   7  -1   1    9.57   21.46
   7  -1   1   62.84   27.93
   7   0  -1  145.33   18.75
  -7   0  -1  214.51   28.96
   7   0  -1  200.29   37.76
   7   0   1  195.63   33.49
   7   0   1  178.05   37.50
   7   0  -1  239.59   31.94
  -7   0   1  159.04   31.29
   7   0   1  127.23   26.38
   7   1   1   78.36   26.12
   7  -1  -1   50.30   25.21
  -7  -1   1   79.52   24.05
   7   1   1   56.63   23.66
   7   1   1   79.52   21.72
  -7   1  -1   19.27   26.38
   7  -1  -1   16.55   30.77
   7  -2  -1 4118.84  209.85
  -7  -2   1 3451.14  153.22
   7   2   1 3645.09  159.94
   7   2   1 3773.61  177.92
   7   2   1 4082.77  210.50
  -7   2  -1 3643.79  162.01
   7  -2  -1 3595.31  184.25
   7   3   1  269.33   37.24
  -7   3  -1  259.89   31.03
   7   3   1  249.03   31.55
  -7   3  -1  246.45   39.95
  -7  -3   1  261.70   31.29
   7  -3  -1  237.14   47.07
   7   4   1  176.24   41.25
  -7   4  -1  121.15   30.90
  -7   4  -1  120.77   30.26
  -7  -4   1   66.98   31.16
   7  -4  -1   74.48   34.91
   7   5   1   63.23   24.83
  -7   5  -1   52.11   25.99
  -7   5  -1   25.34   25.34
  -7  -5   1   35.82   26.25
   7   6   1 1751.49   99.30
  -7   6  -1 1935.62  133.95
  -7   6  -1 1639.00   99.82
  -7  -6   1 1801.66   88.96
   7   7   1 1011.38   76.03
  -7   7  -1  989.53   96.85
  -7   7  -1  972.85   71.11
  -7  -7   1 1004.79   73.83
   7   8   1  190.59   33.23
  -7  -8   1  161.62   19.27
  -7  -8   1  170.42   23.40
  -7  -8   1  257.18   20.56
  -7   8  -1  186.58   31.55
  -7   8  -1  237.39   39.95
  -7  -8   1   92.19   37.88
  -7  -9   1  470.13   28.58
  -7   9  -1  489.66   62.97
  -7   9  -1  492.37   54.05
  -7  -9   1  404.32   28.83
  -7  -9   1  399.15   29.22
  -7  -9   1  452.94   51.98
   7   9   1  381.05   53.27
  -7  10  -1   67.75   35.04
   7  10   1   62.06   39.95
  -7 -10   1   35.30   35.30
  -7 -10   1   48.62   17.71
  -7  10  -1   20.04   42.28
  -7 -10   1   42.80   11.90
  -7 -10   1   33.10   16.55
  -7 -11   1  386.99   30.64
  -7 -11   1  536.21   58.96
  -7  11  -1  466.38   58.44
  -7 -11   1  472.85   42.54
   7  11   1  382.21   71.24
  -7 -12   1   83.66   20.95
  -7 -12   1   94.00   42.28
  -7  12  -1   81.46   37.24
  -7 -12   1  109.00   26.77
  -7  13  -1  568.53   69.95
  -7 -13   1  537.24   46.29
  -7 -13   1  600.86   75.25
  -7  14  -1   43.96   46.29
  -7 -14   1   23.40   39.82
  -7 -15   1  358.42   70.34
  -7  15  -1  392.68   74.09
  -7 -16   1  180.24   60.90
  -7  16  -1  235.20   57.80
  -7 -17   1  114.56   67.88
  -7  17  -1   57.54   59.87
  -7  18  -1  271.27   78.23
  -7 -18   1  107.45   56.12
  -7  19  -1   20.69   64.26
  -7 -19   1    9.31   74.74
   8 -18   1   65.17   81.46
  -8 -17  -1   60.51   65.17
  -8  17   1   -9.44   75.12
  -8 -16  -1  491.86   66.07
  -8  16   1  314.84   82.36
  -8 -16  -1  237.78   65.30
  -8  15   1  320.02   70.73
  -8 -15  -1  362.94   54.69
  -8 -15  -1  373.29   65.43
  -8 -14  -1  383.63   52.37
  -8  14   1  433.54   80.30
  -8 -14  -1  413.37   58.57
  -8 -13  -1   77.19   34.14
  -8  13   1  101.50   56.63
  -8 -13  -1  101.50   44.22
  -8 -13  -1  112.23   49.13
  -8 -12  -1  217.74   53.92
  -8 -12  -1  184.25   43.19
  -8 -12  -1  187.74   53.01
  -8  12   1  248.26   54.44
  -8  11   1  556.38   68.79
  -8 -11  -1  555.73   62.58
  -8 -11  -1  668.61   77.84
  -8 -11  -1  462.12   57.02
  -8 -11  -1  585.99   54.18
  -8 -10  -1  786.79   62.71
  -8 -10  -1  729.51   55.08
  -8  10   1  794.42   76.16
  -8 -10  -1  683.09   70.60
  -8 -10  -1  766.49   60.12
  -8  -9  -1   -2.33   30.51
  -8  -9  -1   13.71   25.08
  -8  -9  -1   28.58   33.23
  -8   9   1   -2.33   40.34
  -8  -9  -1  -11.12   33.49
  -8  -8  -1  123.61   38.27
  -8   8   1  152.19   47.58
  -8  -8  -1   14.22   25.99
  -8  -8  -1   54.18   28.32
  -8  -8  -1   87.02   27.41
  -8   7   1  662.14   59.74
  -8  -7  -1  746.83   65.94
   8  -7   1  785.50   93.48
  -8  -7  -1  829.97   59.09
  -8  -7  -1  543.71   54.56
  -8  -7  -1  727.44   57.67
  -8  -6  -1  949.58   68.01
  -8  -6  -1  976.34   64.91
  -8  -6  -1 1155.68   77.71
  -8  -6  -1 1022.11   66.72
  -8   6   1  987.46   71.89
   8  -6   1  896.43   90.90
   8   6  -1 1281.75  118.44
  -8   6   1 1101.12  117.40
  -8  -5  -1   48.49   23.14
   8   5  -1    4.53   24.70
   8  -5   1  122.71   46.29
  -8   5   1  114.69   38.27
  -8  -5  -1   71.89   32.45
  -8  -5  -1   35.69   26.25
  -8   5   1   41.51   41.63
  -8  -4  -1   50.17   26.25
   8  -4   1   18.75   28.06
  -8  -4  -1   48.75   27.80
   8  -4   1   32.32   39.31
   8   4  -1   20.43   34.01
  -8   4   1   12.02   31.16
   8   3  -1  672.23   73.31
   8  -3   1  610.42   51.98
  -8  -3  -1  543.06   53.66
  -8  -3  -1  501.04   47.97
   8   3  -1  698.99   47.45
  -8   3   1  601.50   48.10
   8  -3   1  564.01   60.25
   8  -2   1 1063.49   81.46
  -8  -2  -1 1034.40   68.14
   8  -2   1  933.93   78.61
  -8  -2  -1 1045.52   65.17
   8   2  -1 1072.93   70.21
   8  -2   1  974.27   62.06
   8   2  -1 1067.50  102.02
  -8   2   1  878.46   65.04
   8  -1   1  476.08   43.06
   8  -1   1  421.78   40.60
  -8  -1  -1  413.89   45.77
   8  -1   1  470.13   53.66
   8   1  -1  471.04   58.44
   8   1  -1  454.10   28.96
  -8   1   1  384.54   43.32
   8   1  -1  411.43   48.36
  -8   0   1  543.45   50.56
   8   0  -1  681.67   38.27
   8   0  -1  730.28   57.41
   8   0  -1  751.36   80.04
   8   0   1  622.97   58.70
   8   0   1  623.87   62.06
   8   0   1  575.51   45.77
  -8   0  -1  668.61   50.69
   8  -1  -1  450.61   32.84
  -8   1  -1  415.31   40.86
   8   1   1  493.02   51.98
   8   1   1  500.39   52.37
   8  -1  -1  483.06   68.40
   8  -1  -1  478.67   48.10
   8   1   1  382.73   38.53
  -8  -1   1  372.64   48.10
   8   2   1 1016.94   60.64
   8  -2  -1  977.76  115.72
   8   2   1 1081.59   92.06
  -8   2  -1  909.88   62.58
  -8  -2   1  982.42   62.71
   8  -2  -1 1090.25   64.78
   8   2   1  914.41   80.94
   8   3   1  755.24   60.64
  -8  -3   1  647.40   52.88
  -8   3  -1  513.32   47.84
   8  -3  -1  685.29   70.73
  -8   3  -1  661.24   59.22
   8  -3  -1  647.53   57.67
   8   3   1  610.42   46.16
  -8  -4   1   33.49   28.70
   8   4   1    0.00   25.21
  -8   4  -1   42.93   28.58
  -8   4  -1   39.69   37.37
   8  -4  -1    9.31   41.89
   8  -4  -1   25.34   32.32
  -8   5  -1    9.18   34.65
  -8  -5   1   81.07   31.03
  -8   5  -1   92.71   33.23
   8   5   1   74.74   31.68
  -8  -6   1  837.60   74.09
  -8   6  -1 1057.67  101.50
  -8   6  -1 1229.12   81.20
   8   6   1  991.99   89.99
   8   7   1  737.40   75.77
  -8   7  -1  639.77   61.81
  -8  -7   1  643.14   66.59
  -8   7  -1  560.64   70.73
   8   8   1  161.24   42.02
  -8  -8   1  113.65   40.21
  -8  -8   1   92.84   23.27
  -8   8  -1  153.87   40.21
  -8   8  -1    0.00   40.60
   8   9   1  -48.49   46.29
  -8   9  -1   14.22   35.43
  -8  -9   1   16.55   33.10
  -8  -9   1    9.44   18.88
  -8 -10   1  698.09   75.77
  -8 -10   1  844.97   45.90
  -8  10  -1  794.80   71.11
  -8 -10   1  863.08   54.95
  -8  11  -1  654.51   61.55
  -8 -11   1  527.41   73.18
  -8 -11   1  520.82   38.66
  -8 -11   1  585.99   42.93
  -8  12  -1  270.24   54.18
  -8 -12   1  124.64   49.39
  -8  13  -1  121.93   51.59
  -8 -13   1   84.56   46.94
  -8 -14   1  567.75   75.25
  -8  14  -1  421.26   63.49
  -8  15  -1  373.68   79.65
  -8 -15   1  316.40   77.45
  -8  16  -1  328.68   91.03
  -8 -16   1  407.42   74.99
  -8  17  -1  -44.22   62.84
  -8 -17   1   72.54   67.88
  -8  18  -1  118.57   76.67
  -8 -18   1   37.37   53.79
   9 -17   1  -55.86   74.48
  -9  16   1   45.00   66.33
  -9 -16  -1   44.22   65.17
  -9  15   1  196.79   80.68
  -9 -15  -1   67.62   60.64
  -9 -14  -1  150.76   45.64
  -9 -14  -1   49.00   53.66
  -9  14   1  156.58   64.13
  -9 -13  -1   66.33   41.12
  -9  13   1   11.90   54.69
  -9  12   1   83.27   52.37
  -9 -12  -1   63.23   42.15
  -9 -12  -1   61.81   34.26
  -9 -11  -1   34.39   34.39
  -9  11   1  -16.68   47.58
  -9 -11  -1   37.50   42.15
  -9  10   1  221.49   54.82
  -9 -10  -1  265.19   58.44
  -9 -10  -1  225.37   51.72
  -9 -10  -1  267.00   43.06
  -9 -10  -1  298.16   52.88
  -9   9   1    9.57   42.93
  -9  -9  -1   11.77   35.30
  -9  -9  -1   22.63   38.40
  -9  -9  -1  -18.36   32.20
  -9  -9  -1  -23.66   35.56
  -9   8   1  124.00   50.17
  -9  -8  -1  124.52   36.85
  -9  -8  -1   95.29   47.58
  -9  -8  -1  113.14   37.76
  -9  -8  -1   94.39   40.08
  -9  -7  -1  517.46   63.36
  -9  -7  -1  763.13   71.89
  -9   7   1  754.20   62.45
  -9  -7  -1  724.60   57.28
  -9  -7  -1  657.49   61.68
  -9  -6  -1   69.82   39.57
  -9  -6  -1  227.70   38.01
  -9  -6  -1  164.86   39.44
  -9   6   1  160.07   50.17
  -9  -5  -1  340.19   51.33
  -9  -5  -1  540.21   57.28
  -9   5   1  523.40   57.54
   9  -5   1  483.19   49.26
  -9  -5  -1  443.89   57.93
  -9  -4  -1  255.37   54.95
   9  -4   1  185.03   39.82
  -9   4   1  133.95   43.06
   9  -4   1  457.20   71.63
  -9  -4  -1  138.09   39.82
   9  -3   1 1587.54  127.75
  -9  -3  -1 1641.46   88.96
   9   3  -1 1709.73   85.73
  -9   3   1 1340.45   96.20
   9  -3   1 1276.06  111.46
  -9  -3  -1 1287.57   94.39
   9  -2   1  120.90   35.56
   9   2  -1   93.23   32.71
   9  -2   1  104.22   35.56
  -9  -2  -1   98.27   33.62
   9  -2   1  141.32   44.09
  -9   2   1   55.08   38.27
  -9  -1  -1 1871.10  118.05
   9  -1   1 1871.22  127.10
   9  -1   1 1901.35  156.58
   9   1  -1 1894.50  114.04
   9   1  -1 1922.43   87.28
  -9   1   1 1694.47  115.59
   9  -1   1 1881.05  108.22
  -9   0   1   19.14   28.70
   9   0   1   44.48   37.50
   9   0  -1    2.33   14.22
   9   0   1   64.13   38.01
   9   0   1   50.30   31.16
  -9   0  -1   -2.46   26.38
   9   0  -1   80.04   36.59
   9   1   1 1626.07  152.06
   9   1   1 1896.83  115.72
   9   1   1 1833.47  109.00
  -9  -1   1 1694.60   94.13
  -9   1  -1 1712.83  115.46
   9  -1  -1 1860.62   92.71
   9  -1  -1 1845.49  100.47
   9   2   1    2.33   35.17
   9   2   1   43.32   28.83
  -9   2  -1   45.38   33.49
  -9  -2   1  124.52   38.27
   9  -2  -1   43.96   20.82
   9  -2  -1   97.88   38.79
   9   2   1   80.68   47.45
  -9  -3   1 1497.55   98.53
  -9   3  -1 1282.01  123.22
   9   3   1 1561.94  116.89
  -9   3  -1 1554.57   93.74
   9  -3  -1 1723.95   92.97
   9   4   1  309.93   59.74
  -9   4  -1  267.13   45.38
  -9   4  -1  149.73   46.81
  -9  -4   1  167.18   43.06
   9  -4  -1  295.58   52.75
  -9  -5   1  467.16   54.95
   9   5   1  430.96   63.62
  -9   5  -1  273.60   58.06
  -9   5  -1  404.97   57.28
   9  -5  -1  496.90   62.32
   9  -6  -1  209.98   64.65
  -9   6  -1  294.16   62.19
   9   6   1  121.15   40.34
  -9   6  -1  180.89   52.37
  -9  -6   1  192.66   42.80
  -9  -7   1  515.00   57.15
  -9   7  -1  485.26   61.93
   9   7   1  677.66   84.69
  -9   8  -1   42.80   40.47
  -9  -8   1   11.90   40.21
  -9  -8   1  101.89   27.80
  -9   9  -1    0.00   40.34
  -9  -9   1    2.33   44.87
  -9  10  -1  187.61   49.91
  -9 -10   1  177.01   56.63
  -9  11  -1   47.45   45.13
  -9 -11   1   -4.65   47.07
  -9  12  -1   56.89   47.45
  -9 -12   1  -18.88   51.72
  -9  13  -1  -25.99   54.44
  -9 -13   1   18.75   54.05
   9  14   1   49.65   61.42
  -9 -15   1  121.80   51.59
  -9  15  -1  136.80   61.42
  -9  16  -1  186.06   73.05
  -9 -16   1  -28.06   44.48
  -9  17  -1  -25.86   84.69
  -9 -17   1   60.77   58.44
 -10  15   1  262.48   85.98
 -10 -15  -1  256.01   67.62
 -10 -14  -1  219.03   65.30
 -10  14   1  250.71   78.87
  10 -13   1  -69.30   59.74
 -10  12   1  253.30   74.09
 -10 -12  -1  254.85   60.90
 -10 -12  -1  373.03   60.00
 -10  11   1  719.42   88.83
 -10 -11  -1  583.14   77.45
 -10 -11  -1  763.64   78.74
 -10 -10  -1  719.16   76.55
 -10  10   1  697.96  100.72
 -10 -10  -1  483.45   72.93
 -10   9   1  157.75   62.19
 -10  -9  -1  253.94   58.83
 -10  -9  -1  183.22   48.75
 -10  -8  -1   30.64   42.41
 -10  -8  -1   44.22   39.57
 -10   8   1  -16.68   47.84
 -10  -8  -1   65.81   51.72
 -10  -7  -1  415.96   59.22
 -10  -7  -1  324.54   46.81
 -10   7   1  399.02   62.19
 -10  -7  -1  350.27   60.77
 -10   6   1  468.32   59.87
 -10  -6  -1  578.10   66.46
  10  -6   1  494.83   72.67
 -10  -6  -1  533.49   67.37
 -10  -6  -1  494.57   63.36
 -10  -5  -1  233.00   73.83
 -10  -5  -1  270.75   49.91
 -10   5   1  334.50   57.41
  10  -5   1  395.40   51.72
 -10  -5  -1  218.77   44.74
 -10  -4  -1   35.69   33.36
  10  -4   1    6.98   30.51
 -10   4   1  -19.14   38.27
  10  -3   1  200.67   42.54
 -10   3   1  114.69   47.84
  10   3  -1  179.47   42.54
 -10  -3  -1  114.56   35.82
 -10  -2  -1  219.81   45.38
  10  -2   1  194.60   35.69
  10   2  -1  172.87   37.37
 -10   2   1  109.90   43.06
  10  -1   1  128.65   31.03
  10   1  -1   52.62   19.14
 -10  -1  -1  126.71   35.82
  10  -1   1  360.75   72.15
 -10   1   1   64.52   40.60
  10   1  -1   66.98   39.31
  10   0  -1   38.92   41.25
  10   0   1  168.48   60.90
 -10   0  -1   -7.11   28.70
 -10   0   1   21.46   38.27
  10   0  -1    0.00   19.14
  10   0   1    0.00   31.03
  10   0   1  227.70   64.13
  10  -1  -1  103.96   25.99
  10   1   1   79.00   31.16
 -10   1  -1   21.46   31.03
 -10  -1   1    0.00   35.82
  10  -1  -1   75.25   36.46
  10   1   1   44.74   44.74
  10   1   1  352.08   73.31
  10  -2  -1  203.13   32.84
 -10   2  -1  126.58   40.60
  10   2   1  239.33   38.27
 -10   2  -1  518.88   85.47
  10   2   1  391.91   75.12
 -10  -2   1  124.13   45.38
  10  -2  -1  159.17   52.37
  10  -3  -1  187.23   34.78
 -10  -3   1  107.32   50.04
  10  -3  -1  195.76   56.89
 -10   3  -1  152.70   45.38
  10  -4  -1  207.53   66.20
 -10  -4   1   -2.33   35.69
 -10   4  -1   -9.57   35.82
 -10   5  -1  314.72   50.17
 -10  -5   1  290.15   61.93
 -10   6  -1  567.37   62.19
 -10  -6   1  482.03   61.81
 -10   7  -1  352.99   54.95
 -10  -7   1  312.91   59.35
 -10  -8   1   94.65   54.44
 -10   8  -1   64.39   42.93
 -10  -9   1  250.32   59.09
 -10   9  -1  224.33   57.28
 -10 -10   1  730.93   89.86
 -10  10  -1  589.61   79.13
 -10 -11   1  645.08   80.30
 -10  11  -1  615.85   81.59
 -10 -12   1  293.90   72.93
 -10  12  -1  207.66   69.30
 -10  13  -1  -38.14   59.61
 -10 -13   1   23.53   42.28
 -10 -14   1  180.50   70.34
 -10  14  -1  200.16   76.29
 -10 -15   1  177.92   77.32
 -10  15  -1  359.45   83.53
 -11  13   1  100.72   79.13
 -11 -13  -1  -20.95   60.64
 -11  12   1   93.48   74.35
 -11 -12  -1   37.37   60.64
 -11  11   1  103.05   69.56
 -11 -11  -1  166.02   63.23
 -11 -10  -1   14.09   51.59
 -11  10   1   55.08   64.65
 -11  -9  -1   63.36   46.94
 -11   9   1   -9.57   57.41
 -11  -9  -1   75.12   51.72
 -11  -8  -1  101.11   51.72
  11  -8   1   55.99   46.68
 -11  -8  -1   75.25   51.72
 -11   8   1  -38.27   47.84
 -11  -7  -1  207.78   49.65
 -11  -7  -1  127.36   58.96
  11  -7   1  109.78   51.46
 -11   7   1  186.45   54.95
 -11  -6  -1  442.08   66.20
  11  -6   1  397.86   68.14
 -11   6   1  487.07   69.43
 -11   5   1   78.74   50.17
 -11  -5  -1   52.11   42.67
  11  -5   1   -9.44   35.17
  11  -4   1   87.15   40.08
 -11   4   1   52.50   45.25
 -11  -4  -1   11.90   45.13
 -11   3   1  169.25   50.04
 -11  -3  -1  163.95   47.58
  11  -3   1  137.19   42.54
  11  -2   1 1699.39  143.13
 -11  -2  -1 1384.67  135.89
 -11   2   1 1776.96  131.63
  11   2  -1 1520.69  154.77
  11  -1   1  126.07   40.47
  11   1  -1  129.82   53.27
 -11   1   1  119.08   47.58
 -11  -1  -1  140.42   45.25
  11   0   1   42.93   35.69
 -11   0  -1   42.80   47.58
 -11   0   1   45.25   45.25
  11   0  -1   29.87   41.38
 -11   1  -1  107.19   42.93
  11  -1  -1  114.17   54.82
  11   1   1  109.65   38.14
 -11  -1   1  142.75   47.58
  11  -1  -1  123.35   26.12
  11  -2  -1 1564.78  102.92
 -11   2  -1 1521.47  117.15
  11   2   1 1524.83  129.17
 -11  -2   1 1443.11  138.22
 -11   3  -1   69.05   47.58
 -11  -3   1   99.82   49.91
  11  -3  -1  109.52   30.39
 -11   4  -1    0.00   50.04
 -11  -4   1  109.13   61.68
  11  -4  -1   83.27   39.31
 -11  -5   1   35.56   47.45
 -11   5  -1    7.11   45.25
 -11   6  -1  617.66   74.22
 -11  -6   1  478.28   78.23
 -11  -7   1  215.15   59.09
 -11   7  -1  186.19   47.84
 -11   8  -1   26.25   43.06
 -11  -8   1   35.43   49.52
 -11   9  -1   19.14   52.62
 -11  -9   1   82.49   56.63
 -11 -10   1   49.39   61.16
 -11  10  -1    2.46   50.30
 -11 -11   1  115.21   68.14
 -11  11  -1  139.00   67.11
 -11  12  -1  -28.83   64.78
 -11 -12   1    4.65   72.80
  11  13   1  -31.16   67.24
  12 -11   1  441.17   91.16
 -12  10   1  134.34   72.02
  12 -10   1  105.12   65.43
 -12 -10  -1   70.21   56.12
  12  -9   1   53.79   53.79
 -12  -9  -1  107.71   65.55
 -12   9   1   52.75   67.11
 -12  -8  -1  168.99   70.47
  12  -8   1  175.46   63.23
 -12   8   1   66.98   66.98
  12  -7   1  196.79   63.36
 -12   7   1  226.92   74.09
 -12  -7  -1  225.76   61.16
  12  -6   1  100.98   63.36
 -12   6   1   23.79   54.82
 -12  -6  -1  136.67   51.85
  12  -5   1  211.79   56.50
 -12  -5  -1   96.72   47.19
 -12   5   1  102.41   61.93
  12  -4   1  103.83   54.31
 -12  -4  -1  -25.99   49.65
 -12   4   1   54.69   57.02
  12  -3   1  144.30   45.00
 -12  -3  -1   85.21   52.11
 -12   3   1   95.04   54.69
 -12   2   1  251.62   59.35
  12  -2   1  208.69   52.24
 -12  -2  -1  217.87   49.78
 -12  -1  -1  109.00   52.11
 -12   1   1  102.02   54.56
  12  -1   1  149.47   42.67
 -12   0  -1   21.33   47.45
  12   0   1   21.33   40.34
 -12   0   1   -7.11   52.11
 -12  -1   1  113.65   59.22
 -12   1  -1   52.24   45.13
  12   1   1   37.88   45.00
 -12   2  -1  234.94   59.35
 -12  -2   1  201.19   63.87
 -12   3  -1   47.45   49.91
 -12  -3   1   11.77   56.76
 -12  -4   1   73.31   54.31
 -12   4  -1    9.57   52.24
 -12  -5   1  158.26   70.86
 -12   5  -1   66.59   64.26
 -12   6  -1  140.55   64.39
 -12  -6   1  169.90   75.51
 -12  -7   1  200.29   65.94
 -12   7  -1  202.87   59.74
 -12   8  -1  110.03   62.19
 -12  -8   1  167.18   75.38
 -12  -9   1   63.49   51.72
 -12   9  -1   83.79   74.22
 -12  10  -1   74.35   64.78
 -12 -10   1   84.56   72.80
 -12 -11   1  253.30   84.43
 -12  11  -1  572.02   96.59
 -13  -7  -1  180.37   68.01
  13  -7   1  136.41   77.58
 -13  -6  -1  107.97   63.36
  13  -6   1   73.05   68.27
 -13   6   1   54.69   71.37
 -13   5   1  154.38   71.24
 -13  -5  -1  131.63   63.49
 -13   4   1  104.34   75.90
 -13  -4  -1   75.25   61.16
 -13  -3  -1  176.62   68.27
 -13   3   1  310.19   92.32
 -13   2   1  -25.99   63.87
 -13  -2  -1  -32.97   47.19
 -13  -1  -1  252.39   75.51
 -13   1   1  205.46   82.62
 -13   0   1  -21.21   56.63
 -13   0  -1   47.19   66.07
 -13   1  -1  252.78   70.86
 -13  -1   1  278.25   84.95
 -13  -2   1   70.73   58.96
 -13   2  -1   94.52   51.98
 -13   3  -1  172.74   80.42
 -13  -3   1  200.16   73.05
 -13  -4   1   42.41   75.25
 -13   4  -1   14.22   71.11
 -13  -5   1  235.07   82.36
 -13   5  -1   73.57   57.02
 -13   6  -1  -11.90   64.26
 -13  -6   1  105.77  100.98
 -13   7  -1   52.50   85.85
 -13  -7   1   30.51   72.80
   0   0   2 4368.13  210.24
   0   0   2 5235.21  272.95
   0   0   2 5260.69  223.30
   0   0  -2 4266.37  192.66
   0   0  -2 4955.28  221.49
   0   1  -2  276.96   19.01
   0  -1  -2  268.68   23.66
   0   1   2  260.54   16.94
   0   1   2  294.16   22.89
   0   1  -2  282.26   18.88
   0   1  -2  281.36   20.95
   0   1  -2  339.28   22.89
   0  -1   2  291.31   16.16
   0  -1   2  347.17   22.89
   0  -1   2  252.78   18.88
   0  -2   2   23.79   11.90
   0   2   2   20.43    6.85
   0   2   2   19.27    9.70
   0   2   2   36.72   13.84
   0   2  -2   32.32    9.31
   0   2  -2   13.96   11.64
   0   2  -2   20.56   11.38
   0  -2   2    4.53    6.85
   0  -2   2   36.72   11.51
   0   3  -2  770.24   48.10
   0   3  -2  647.14   37.24
   0   3  -2  718.13   41.51
   0   3   2  734.55   35.82
   0   3   2  787.56   45.13
   0  -3   2  799.98   38.92
   0  -3   2  758.73   39.95
   0  -3   2  619.60   39.31
   0  -3   2  850.15   42.93
   0   4  -2 3683.49  177.53
   0   4  -2 3652.46  164.60
   0   4   2 3748.66  206.10
   0   4  -2 4176.38  184.51
   0  -4   2 3489.93  155.55
   0  -4   2 3667.20  170.42
   0  -4  -2 3644.70  183.35
   0  -5   2 1843.81   87.92
   0   5   2 2155.17  109.52
   0   5  -2 2008.67   96.72
   0   5  -2 2036.34  108.74
   0  -5   2 1994.96   89.09
   0  -5  -2 1788.47   83.92
   0   6  -2  702.87   37.24
   0   6   2  754.08   40.08
   0  -6   2  834.24   47.71
   0   6  -2  888.42   57.28
   0  -6   2  810.97   45.38
   0  -6  -2  766.23   48.62
   0  -7   2   33.36   14.35
   0   7   2   26.25   13.06
   0   7  -2   18.23   15.90
   0   7  -2   21.08   11.64
   0  -7   2   69.82   17.97
   0  -7  -2   34.39   16.03
   0   8  -2  363.33   31.94
   0   8   2  338.25   28.58
   0  -8   2  301.40   33.75
   0  -8   2  275.80   26.51
   0  -8  -2  252.39   25.34
   0   9   2 3499.88  182.05
   0   9  -2 3774.00  241.53
   0  -9   2 3546.82  170.93
   0  -9   2 3164.61  159.17
   0  -9  -2 3309.68  191.62
   0  10  -2   83.66   24.83
   0 -10   2  103.44   24.70
   0 -10  -2   96.33   22.89
   0  11   2  228.47   37.11
   0  11  -2  279.68   38.40
   0 -11   2  303.85   36.07
   0 -11  -2  250.19   32.20
   0  12  -2   24.70   27.02
   0 -12  -2   13.84   25.21
   0  13   2 1793.39  127.36
   0  13  -2 1466.78  139.64
   0 -13   2 1863.73  117.92
   0 -13  -2 1677.53  119.99
   0  14   2   45.64   36.98
   0  14  -2   96.46   51.59
   0 -14   2   51.85   36.07
   0 -14  -2   -4.65   23.02
   0  15   2  365.01   67.49
   0 -15   2   15.77   33.88
   0 -15  -2   66.72   36.85
   0 -16   2  282.26   49.78
   0 -16  -2  253.30   46.03
   0 -17   2 1464.45  151.80
   0 -17  -2 1492.64  133.95
   0 -18   2   81.46   54.31
   0 -18  -2   36.85   41.51
   0 -19   2  -24.83   40.73
   0 -19  -2   23.02   53.01
   0 -20   2  344.07   72.54
   0 -20  -2  419.71   78.48
   0 -21   2  158.52   65.68
   0 -21  -2  110.68   64.65
   0  22   2  207.66   89.99
   1 -22   2  212.57   83.14
  -1 -21  -2  637.71   87.92
   1 -21   2  549.52   94.65
  -1 -20  -2   78.61   66.98
   1 -20   2  148.57   67.49
  -1 -19  -2   27.67   46.16
   1 -19   2   49.39   58.44
  -1 -18  -2  406.52   69.30
   1 -18   2  374.97   80.94
  -1 -17  -2  415.70   62.45
   1 -17   2  583.27   74.09
  -1 -16  -2  433.93   55.47
   1 -16   2  250.97   51.59
  -1 -15  -2  122.32   39.18
   1 -15   2  178.95   40.34
  -1 -14  -2  389.71   43.83
   1 -14   2  270.37   49.26
   1  14  -2  452.81   76.29
  -1  14   2  336.83   56.63
  -1  13   2 1526.77  105.77
  -1 -13  -2 1048.49   92.45
   1 -13   2 1405.88   83.27
   1  13  -2 1226.41  105.90
  -1 -12  -2  324.67   46.16
   1 -12   2  278.51   35.69
   1  12  -2  310.71   56.37
   1  12  -2  278.90   25.60
  -1  12   2  387.64   48.10
   1  11  -2  498.71   49.78
  -1 -11  -2  384.28   39.18
  -1  11   2  438.33   54.69
   1 -11   2  425.01   49.00
   1  11  -2  470.00   32.45
   1  10  -2  226.27   29.48
  -1 -10  -2  220.71   36.85
   1 -10   2  162.14   31.16
   1 -10   2  183.86   31.42
   1  10  -2  191.23   18.49
  -1  10   2  242.57   30.64
  -1   9   2  858.42   44.61
  -1  -9  -2  806.05   64.52
   1  -9   2  774.25   51.46
   1  -9   2  885.83   53.40
   1   9  -2  854.28   52.88
   1   9  -2  845.88   68.14
   1  -8   2 1490.95   81.98
  -1  -8  -2 1546.42  106.16
   1  -8   2 1552.89   76.42
  -1   8   2 1627.37   82.88
   1   8  -2 1589.35  111.71
   1   8  -2 1614.05   89.09
   1  -7   2  922.42   51.46
  -1  -7  -2  976.60   69.05
   1  -7   2  923.20   55.08
   1   7  -2  961.86   82.23
   1   7  -2  973.24   52.37
  -1   7   2  991.86   55.86
  -1  -6  -2  194.73   18.36
   1  -6   2  154.64   19.91
   1  -6   2  184.64   21.33
   1   6  -2  159.94   29.74
   1   6  -2  155.42   15.77
  -1   6   2  212.57   22.24
  -1  -5  -2  939.23   62.19
   1  -5   2  917.64   42.67
   1  -5   2  872.90   47.45
   1   5  -2 1016.17   48.23
   1   5  -2 1034.27   54.44
  -1   5   2  973.50   54.05
  -1  -4  -2 4830.25  258.73
   1  -4   2 4675.22  189.29
   1  -4   2 4288.09  173.39
   1   4  -2 4752.93  303.34
   1   4  -2 4586.65  205.97
   1   4  -2 4844.34  262.09
  -1   4   2 4813.70  224.21
  -1   4   2 4632.42  185.42
  -1  -3  -2 1956.82   98.27
  -1   3   2 1845.75   96.46
   1   3  -2 1882.47  117.66
  -1  -3  -2 1903.68  102.41
   1  -3   2 1888.42   83.01
   1  -3   2 1584.70   94.52
   1  -3   2 1841.61   83.79
   1   3  -2 1876.78   93.48
  -1   3   2 1920.23   91.80
  -1  -2  -2   92.32   11.51
   1   2  -2  116.24   13.96
   1   2  -2   91.29   11.77
  -1  -2  -2   84.17   16.42
   1  -2   2  116.50   10.99
   1  -2   2  122.19   16.42
   1  -2   2  169.38   19.14
   1   2  -2   96.20   11.77
  -1   2   2   94.39   14.61
   1  -1   2 3081.21  132.40
   1  -1   2 3102.03  140.68
  -1  -1  -2 3134.35  145.98
  -1  -1  -2 3296.49  116.89
   1  -1   2 3096.08  129.82
   1   1  -2 3029.88  152.44
   1   1  -2 3134.35  137.19
  -1   1   2 2783.43  120.38
   1   0   2 3863.86  160.72
   1   0   2 3848.99  157.87
  -1   0  -2 2994.45  124.77
  -1   0  -2 3764.17  201.71
  -1   0  -2 4140.56  153.61
  -1   0  -2 3709.87  156.97
  -1   0   2 3164.61  144.04
   1   0  -2 3214.91  143.52
   1   0  -2 3572.16  157.75
  -1   1  -2 2971.82  112.36
  -1   1  -2 3177.67  120.90
   1   1   2 1564.27   90.12
   1   1   2 2954.50  125.81
   1   1   2 3379.38  151.41
  -1   1  -2 2908.98  148.95
  -1   1  -2 2561.81  114.43
  -1  -1   2 3041.77  145.59
  -1  -1   2 3064.66  136.41
  -1  -1   2 3153.75  131.63
   1  -1  -2 3163.32  142.49
   1  -1  -2 3164.22  176.11
   1   2   2  119.86   18.10
  -1   2  -2   87.67    9.18
   1   2   2   83.01    7.11
  -1   2  -2  111.33   20.82
  -1   2  -2  111.07   16.16
  -1  -2   2  101.76   13.84
  -1  -2   2  100.98   13.84
  -1  -2   2   96.33   11.77
   1   3   2 1817.05   80.30
  -1  -3   2 1836.57   72.02
   1   3   2 1918.55  106.80
  -1   3  -2 1834.76  106.28
  -1   3  -2 1842.78   88.44
  -1   3  -2 1816.27   79.52
  -1  -3   2 1861.01   87.92
  -1  -3   2 1824.68   78.74
   1   4   2 4892.70  201.19
   1   4   2 4640.95  257.56
  -1   4  -2 4722.15  244.76
  -1   4  -2 4564.67  218.00
  -1   4  -2 4542.17  207.14
  -1  -4   2 4757.71  201.84
  -1  -4   2 4185.04  217.74
  -1  -4   2 4533.25  248.13
   1   5   2  971.95   48.75
   1   5   2  924.10   54.95
  -1   5  -2  902.38   64.26
  -1  -5   2  911.17   50.81
  -1  -5   2  946.34   45.00
   1  -5  -2  928.37   54.18
   1   6   2  193.82   17.46
   1   6   2  248.13   25.21
  -1  -6   2  169.51   22.89
  -1  -6   2  194.34   16.68
   1  -6  -2  185.80   20.95
   1   7   2  927.72   57.28
   1   7   2 1059.87   51.59
  -1   7  -2  861.65   75.25
  -1  -7   2  917.25   48.49
  -1  -7   2  880.01   50.43
   1  -7  -2  802.30   46.55
  -1   8  -2 1442.85   89.22
   1   8   2 1515.26   81.72
  -1  -8   2 1450.48   82.88
  -1  -8   2 1450.61   68.01
   1  -8  -2 1505.31   79.00
  -1  -9   2  714.25   43.70
   1   9   2  888.16   59.35
  -1   9  -2  828.81   70.47
  -1  -9   2  734.94   46.29
   1  -9  -2  793.77   55.47
   1  10   2  232.87   30.51
  -1  10  -2  108.48   27.15
  -1 -10   2  182.44   22.89
   1 -10  -2  241.27   36.85
  -1  11  -2  403.93   49.78
   1 -11  -2  312.39   34.52
   1  11   2  504.92   39.44
  -1 -11   2  453.58   45.64
   1  12   2  315.62   43.57
  -1 -12   2  380.53   38.79
  -1  12  -2  333.46   49.65
   1 -12  -2  328.42   39.05
   1  13   2 1547.85   99.04
  -1  13  -2 1502.33  104.09
  -1 -13   2 1505.82   87.28
   1 -13  -2 1447.12   96.97
   1  14   2  461.60   54.56
  -1  14  -2  361.52   60.64
  -1 -14   2  307.47   52.50
   1 -14  -2  328.55   43.70
   1  15   2  311.48   71.89
  -1 -15   2  107.06   38.79
   1 -15  -2   48.23   36.72
   1  16   2  361.00   55.21
   1  17   2  658.26   61.81
  -1 -17   2  510.35   70.73
   1 -17  -2  347.43   53.01
   1  18   2  295.32   54.05
  -1 -18   2  362.30   61.55
   1 -18  -2  283.04   59.87
  -1 -19   2   47.84   45.64
   1  19   2   98.14   53.79
   1 -19  -2   48.36   53.01
   1 -20  -2  168.09   71.37
   1  20   2  199.90   58.18
  -1 -20   2  127.62   50.17
   1  21   2  568.66   97.36
  -1 -21   2  521.85   93.48
   1 -21  -2  430.83   89.86
   1  22   2  145.20   80.68
   2 -22   2  -20.82   67.11
   2 -21   2  231.06   87.54
  -2 -21  -2  240.76   81.07
   2 -20   2  237.52   65.04
  -2 -20  -2  138.87   67.11
   2 -19   2   55.99   58.18
  -2 -19  -2   23.14   46.29
  -2 -18  -2   20.82   50.94
   2 -18   2  138.61   51.46
  -2 -17  -2  231.58   57.93
   2 -17   2  421.78   71.50
  -2 -16  -2  606.67   67.24
   2 -16   2  688.65   82.62
  -2 -15  -2  173.65   39.44
   2 -15   2  100.21   40.08
   2 -14   2 1317.82  104.99
  -2 -14  -2 1335.54  109.13
  -2  14   2 1678.96  140.42
  -2  13   2  228.08   45.77
  -2 -13  -2  143.39   30.13
   2 -13   2  117.66   37.76
   2  13  -2   87.67   33.75
  -2 -12  -2 1905.88   98.01
   2 -12   2 1983.07  100.98
   2  12  -2 1829.46  149.08
  -2  12   2 1771.92  128.01
   2  11  -2   42.93   27.15
  -2 -11  -2   53.14   23.14
   2 -11   2   48.62   26.51
   2 -11   2   16.94   24.18
  -2  11   2   74.22   28.32
   2 -10   2  682.70   44.48
  -2 -10  -2  700.03   48.75
   2 -10   2  617.66   55.73
   2  10  -2  622.45   63.49
  -2  10   2  721.62   59.61
   2  -9   2  556.12   42.15
  -2  -9  -2  588.83   41.76
   2  -9   2  672.10   60.25
  -2   9   2  535.17   53.01
   2   9  -2  619.22   50.04
  -2   8   2 2850.93  165.50
  -2  -8  -2 2646.51  158.13
   2  -8   2 2640.95  110.03
   2  -8   2 2370.71  110.94
   2   8  -2 2726.93  150.50
  -2  -7  -2  216.71   20.82
   2  -7   2  288.60   26.51
   2  -7   2  344.32   33.36
   2   7  -2  250.32   34.14
  -2   7   2  254.33   33.23
  -2   6   2  267.00   26.77
  -2  -6  -2  407.68   30.13
   2  -6   2  442.72   28.83
   2  -6   2  368.63   33.10
   2   6  -2  448.93   29.74
  -2   6   2  438.46   39.95
   2   5  -2 2247.74  107.71
  -2  -5  -2 2170.29  118.57
   2  -5   2 2182.84   91.80
   2  -5   2 2346.14   97.49
  -2   5   2 2217.49  114.17
  -2   5   2 2095.56   95.68
  -2  -4  -2 1883.38   80.17
  -2   4   2 1677.92   93.87
   2   4  -2 1700.68   89.60
  -2  -4  -2 1728.99   74.86
  -2  -4  -2 1805.93   99.17
   2  -4   2 1735.46   71.76
   2  -4   2 1760.29   89.86
  -2   4   2 1710.38   79.39
  -2   3   2 1787.05   87.41
   2  -3   2 1787.96   89.73
  -2  -3  -2 1832.56   83.92
  -2  -3  -2 1822.61   77.45
  -2  -3  -2 1754.98   77.06
   2  -3   2 1579.27   74.09
   2   3  -2 1583.14   74.09
   2   3  -2 1570.86   75.25
   2  -3   2 1992.64   94.65
  -2  -2  -2  740.76   44.35
  -2  -2  -2  811.10   44.22
   2  -2   2  814.46   38.53
   2  -2   2  924.36   49.65
   2  -2   2  797.26   43.19
   2   2  -2  870.45   53.79
   2   2  -2  687.87   40.21
  -2   2   2  792.74   44.09
   2  -1   2 1973.24   95.04
  -2  -1  -2 2233.78   87.15
  -2  -1  -2 1859.07  112.88
  -2  -1  -2 2403.16   93.61
   2  -1   2 2097.89  122.83
   2  -1   2 2007.76   91.67
   2   1  -2 1999.23   95.55
   2   1  -2 2192.79   96.59
  -2   1   2 2058.71   98.14
   2   0   2   41.25   16.03
  -2   0  -2   41.51   16.16
  -2   0  -2   32.58   16.29
   2   0  -2   26.38    9.57
   2   0   2   43.06   16.81
  -2   0  -2   28.96    2.46
  -2   0  -2   35.17   18.75
  -2   0   2   33.75   14.48
   2   0  -2   23.92   12.02
  -2  -1   2 1930.06  100.21
   2  -1  -2 1859.85   91.93
   2   1   2 2012.94  103.31
   2   1   2 2015.78   91.41
  -2   1  -2 2087.41   84.30
  -2   1  -2 2099.83  116.11
  -2   1  -2 2286.53   96.33
  -2   1  -2 2091.42   89.99
   2   2   2  522.89   27.93
   2   2   2  846.27   43.44
  -2   2  -2  768.69   34.91
  -2   2  -2  757.83   44.09
  -2   2  -2  969.23   51.72
  -2  -2   2  856.87   42.41
  -2  -2   2  759.12   37.24
   2  -2  -2  788.21   40.47
   2   3   2 1777.61   88.83
   2   3   2 1831.92   84.30
  -2   3  -2 1928.25   77.06
   2  -3  -2 2019.14   86.63
  -2   3  -2 1693.31   83.66
  -2   3  -2 1721.62   78.23
  -2  -3   2 1730.42   81.98
  -2  -3   2 1904.84   74.09
  -2  -3   2 1782.52   75.38
  -2  -4   2 1570.34   79.26
   2   4   2 1812.13   72.80
   2   4   2 1887.00   79.52
  -2   4  -2 1825.32   85.85
  -2   4  -2 1594.91   76.67
  -2  -4   2 1810.84   84.04
  -2  -4   2 1652.32   78.48
  -2  -5   2 2160.08  109.39
  -2  -5   2 2206.24   93.35
   2   5   2 2311.88  103.96
   2   5   2 2241.80   86.37
  -2   5  -2 2397.22  106.80
  -2  -5   2 1849.11  115.46
   2   6   2  450.74   31.29
   2   6   2  445.83   29.22
  -2   6  -2  384.67   27.54
  -2  -6   2  367.60   30.13
   2   7   2  234.29   22.24
   2   7   2  199.12   22.37
  -2   7  -2  190.98   27.28
  -2  -7   2  210.24   25.47
  -2  -7   2  211.79   14.35
   2  -7  -2  209.85   28.06
   2  -8  -2 2772.57  172.74
   2   8   2 2814.59  129.69
   2   8   2 2922.17  140.81
  -2   8  -2 2744.13  135.89
  -2  -8   2 2716.59  105.51
  -2  -8   2 2566.99  128.39
   2  -9  -2  527.80   41.76
   2   9   2  530.00   42.02
   2   9   2  544.09   38.40
  -2   9  -2  648.31   47.97
  -2  -9   2  555.73   43.96
  -2  -9   2  544.48   34.14
   2  10   2  674.94   47.58
   2 -10  -2  678.95   53.27
   2  10   2  728.99   48.62
  -2  10  -2  563.62   63.62
  -2 -10   2  682.06   53.27
  -2  11  -2   72.28   27.15
   2  11   2   28.58   24.18
   2  11   2   60.64   20.17
  -2 -11   2    2.33   23.02
   2 -11  -2   50.69   23.02
   2  12   2 1884.93  110.68
   2  12   2 1878.21  107.84
  -2  12  -2 1656.85  122.71
  -2 -12   2 1735.20  104.47
   2 -12  -2 1773.34  120.38
  -2 -13   2  165.63   34.52
   2  13   2  223.43   43.83
   2  13   2  168.99   27.15
  -2  13  -2  175.85   49.65
   2 -13  -2  174.94   36.85
   2  14   2 1176.11  114.30
   2  14   2 1287.44   87.15
  -2  14  -2 1357.00  133.31
  -2 -14   2 1130.98   99.30
   2 -14  -2 1269.98  103.96
   2  15   2  431.47   68.01
   2  15   2  135.38   31.68
   2 -15  -2   64.39   39.05
  -2 -16   2  583.40   82.75
   2  16   2  692.53   52.62
   2 -16  -2  554.44   69.18
  -2 -17   2  507.50   69.05
   2 -17  -2  393.46   62.19
   2  18   2   54.05   33.75
  -2 -18   2   39.05   50.56
   2 -18  -2  163.43   52.88
   2  19   2   87.67   38.27
  -2 -19   2    2.33   57.41
   2 -19  -2   55.21   55.21
   2  20   2  141.32   49.39
  -2 -20   2  100.98   73.44
   2 -20  -2   62.19   57.54
  -2 -21   2  128.39   64.26
   2 -21  -2  257.95   78.36
   2  22   2   16.16   69.05
   3 -22   2  171.58   92.71
   3 -21   2  447.76  100.85
  -3 -21  -2  426.69   97.49
  -3 -20  -2  -48.75   53.40
   3 -20   2   82.75   51.46
  -3 -19  -2   65.04   55.73
   3 -19   2   20.17   55.86
  -3 -18  -2  643.01   79.00
   3 -18   2  678.44   98.40
  -3 -17  -2  313.42   48.75
   3 -17   2  167.18   49.00
  -3 -16  -2  185.80   51.07
   3 -16   2  195.89   53.40
  -3 -15  -2   37.11   34.78
   3 -15   2   71.11   35.56
  -3 -14  -2  759.76   74.48
   3 -14   2  751.10   73.57
  -3 -13  -2  181.28   34.91
   3 -13   2  299.72   44.48
   3 -13   2  230.80   51.07
   3  13  -2  326.09   67.49
  -3  13   2  248.90   52.11
  -3 -12  -2  783.04   65.30
   3 -12   2  892.17   60.38
   3 -12   2  758.60   72.93
   3  12  -2  782.00   81.20
  -3  12   2  713.73   67.88
  -3 -11  -2   25.60   25.60
  -3  11   2   -8.66   28.32
   3 -11   2   15.52   22.24
   3 -11   2  -19.27   28.96
   3  11  -2  -11.25   29.35
   3 -10   2  395.01   40.08
   3 -10   2  514.74   55.47
   3  10  -2  363.98   47.58
  -3  10   2  388.55   46.03
  -3 -10  -2  420.61   46.55
  -3  -9  -2  536.85   39.69
   3  -9   2  464.19   37.88
   3  -9   2  464.32   47.97
   3   9  -2  432.38   52.11
  -3   9   2  477.76   42.02
  -3   9   2  506.21   44.22
   3   8  -2 2444.93  127.49
  -3  -8  -2 2442.86  115.34
   3  -8   2 2456.18   99.43
   3  -8   2 2280.97  127.10
  -3   8   2 2383.90  127.23
  -3   8   2 2325.71  162.53
  -3  -7  -2  192.92   20.95
   3  -7   2  127.10   22.37
   3  -7   2  175.33   26.12
   3   7  -2  208.56   31.81
  -3   7   2   98.66   23.53
  -3   7   2  277.09   33.36
  -3   6   2  145.33   22.37
  -3  -6  -2  111.59   18.62
  -3  -6  -2  129.43   23.53
   3  -6   2   85.08   22.37
   3  -6   2   80.17   25.99
   3   6  -2  102.15   24.95
  -3   6   2  113.40   23.66
  -3   5   2 1128.40   75.25
  -3  -5  -2 1184.26   91.67
  -3  -5  -2 1165.12   83.40
   3  -5   2 1253.17   65.81
   3  -5   2 1248.65   61.55
   3   5  -2 1242.18   66.33
  -3   5   2 1165.38   66.98
  -3  -4  -2 2363.08   99.17
  -3  -4  -2 2565.82  152.70
  -3  -4  -2 2330.11  103.96
   3  -4   2 2438.07  101.11
   3  -4   2 2170.94  104.09
   3   4  -2 2485.27  106.03
  -3   4   2 2371.23  115.85
  -3   4   2 2452.17   96.07
  -3  -3  -2 2210.89   94.26
  -3  -3  -2 2517.08   96.59
  -3  -3  -2 2556.25  149.73
   3  -3   2 2372.78  111.20
   3  -3   2 2335.93   92.58
   3  -3   2 2218.39   91.16
   3   3  -2 2246.58  132.01
   3   3  -2 2119.09   95.16
  -3   3   2 1946.35  102.15
  -3  -2  -2  676.37   30.51
  -3  -2  -2  600.60   45.77
  -3  -2  -2  678.82   56.12
  -3  -2  -2  628.01   41.76
   3  -2   2  738.17   40.21
   3  -2   2  603.83   40.73
   3   2  -2  591.03   46.81
  -3   2   2  664.34   41.51
  -3  -1  -2 2820.03  137.70
  -3  -1  -2 2900.58  143.13
  -3  -1  -2 2941.18  117.79
  -3  -1  -2 3438.98  161.62
   3  -1   2 3186.20  147.27
   3  -1   2 2920.62  130.72
   3   1  -2 2804.12  129.04
   3   1  -2 2858.94  147.27
  -3   1   2 3046.95  137.57
   3   0   2  218.77   26.51
   3   0   2  217.61   28.45
  -3   0  -2  225.11   14.61
  -3   0  -2  239.98   14.09
  -3   0  -2  250.97   25.34
  -3   0  -2  252.13   25.73
  -3   0  -2  249.42   25.73
  -3   0   2  232.22   24.18
   3   0  -2  298.81   26.38
   3  -1  -2 3200.30  147.79
  -3   1  -2 2990.44  136.54
   3   1   2 2978.93  127.88
   3   1   2 2759.25  137.57
  -3   1  -2 2577.98  116.24
  -3   1  -2 3091.04  128.27
  -3   1  -2 3207.15  137.19
  -3  -1   2 2753.69  120.77
   3   2   2  583.14   31.29
   3   2   2  608.10   43.44
  -3   2  -2  673.78   35.17
  -3   2  -2  656.33   32.45
  -3   2  -2  650.12   43.96
  -3  -2   2  586.76   42.80
   3  -2  -2  769.33   45.38
   3   3   2 2309.29  110.81
   3   3   2 2396.05  101.11
  -3   3  -2 2211.41  111.46
  -3  -3   2 2458.76  109.00
  -3  -3   2 2200.68   91.16
   3  -3  -2 2261.19  106.41
   3   4   2 2266.11  104.73
   3   4   2 2418.81  107.58
  -3   4  -2 2470.14  100.21
  -3   4  -2 2343.30  100.34
  -3  -4   2 2495.35  119.99
  -3  -4   2 2170.55  105.25
   3   5   2 1217.87   56.76
   3   5   2 1252.27   59.35
  -3  -5   2 1247.74   67.88
  -3  -5   2 1161.63   47.71
  -3  -5   2 1201.84   57.02
   3   6   2   99.17   18.10
   3   6   2   94.78   20.30
  -3   6  -2  138.87   22.76
  -3  -6   2  121.02   23.27
  -3  -6   2  109.39    9.31
   3   7   2  188.91   20.30
   3   7   2  220.33   24.83
  -3   7  -2  204.68   29.61
  -3  -7   2  146.50   25.60
  -3  -7   2  162.53   11.64
   3   8   2 2562.98  128.91
   3   8   2 2509.32  117.79
  -3   8  -2 2442.99  131.37
  -3  -8   2 2453.07  130.98
  -3  -8   2 2270.37  110.68
   3   9   2  471.17   40.34
   3   9   2  484.87   42.67
  -3  -9   2  392.42   37.24
  -3  -9   2  372.00   26.64
   3  -9  -2  417.25   35.04
   3  10   2  351.82   35.69
   3  10   2  499.48   40.34
  -3  10  -2  480.74   50.04
  -3 -10   2  406.13   46.55
   3 -10  -2  439.23   39.57
   3 -11  -2   44.09   25.47
   3  11   2   20.04   31.16
   3  11   2   11.12   15.65
  -3 -11   2  -20.82   25.47
  -3  12  -2  759.89   95.29
  -3 -12   2  864.50   74.48
   3  12   2  909.62   60.64
   3  12   2  864.63   80.17
   3 -12  -2  802.82   67.37
   3 -13  -2  191.75   36.98
   3  13   2  250.19   46.55
   3  13   2  268.94   33.49
  -3  13  -2  144.56   47.45
  -3 -13   2  210.76   44.09
  -3  14  -2  739.59   90.51
   3  14   2  895.53   97.62
   3  14   2  815.10   67.11
  -3 -14   2  814.85   83.66
   3 -14  -2  847.04   78.74
   3  15   2  258.47   61.93
   3  15   2   48.88   26.64
  -3 -15   2   18.49   43.96
   3 -15  -2    2.33   34.65
   3  16   2  219.68   35.56
  -3 -16   2  249.68   60.12
   3 -16  -2  172.87   50.69
   3  17   2  354.93   51.20
  -3 -17   2  221.88   55.47
   3 -17  -2  274.24   55.34
   3  18   2  529.74   64.52
   3 -18  -2  640.81   92.32
   3  19   2   84.17   39.82
   3 -19  -2   99.17   62.19
   3  20   2  -31.03   46.42
  -3 -20   2  -39.18   48.49
   3 -20  -2   46.16   46.16
  -3 -21   2  433.28   85.34
   3 -21  -2  461.08   92.32
   4 -21   2   44.87   76.16
  -4 -21  -2   53.40   58.06
   4 -20   2  154.51   53.79
  -4 -20  -2  120.77   67.37
  -4 -19  -2   20.95   58.06
   4 -19   2  196.92   67.11
  -4 -18  -2   88.31   46.55
   4 -18   2  127.49   58.18
  -4 -17  -2  690.85   76.93
   4 -17   2  751.10   76.29
  -4 -16  -2    4.65   34.91
   4 -16   2   76.03   49.13
  -4 -15  -2  572.80   74.61
   4 -15   2  531.68   73.83
  -4 -14  -2  125.81   39.57
   4 -14   2   58.06   33.49
  -4 -13  -2  773.86   67.88
   4 -13   2  646.11   62.84
   4 -13   2  918.03  102.02
   4 -12   2  125.55   48.36
  -4 -12  -2   93.23   30.39
   4 -12   2  120.90   31.29
   4  12  -2  258.86   63.10
  -4  12   2   97.75   32.58
  -4  12   2  127.36   47.58
  -4 -11  -2  839.80   58.70
   4 -11   2  784.33   63.10
   4 -11   2  796.74   82.11
   4  11  -2  720.85   81.20
  -4  11   2  662.40   63.10
  -4  11   2  999.10   79.13
  -4 -10  -2   -6.98   18.62
   4 -10   2   13.45   22.50
   4 -10   2   -2.46   28.70
   4  10  -2  -24.83   31.55
  -4  10   2  -16.42   25.73
  -4  10   2  -10.86   32.71
  -4   9   2 3083.15  176.75
  -4  -9  -2 2995.36  137.45
   4  -9   2 2967.30  166.02
   4  -9   2 3471.57  161.50
   4   9  -2 3139.14  181.41
  -4   9   2 3111.60  167.83
   4  -8   2  314.46   34.01
   4   8  -2  320.28   45.13
  -4  -8  -2  289.63   32.71
   4  -8   2  313.42   35.69
  -4   8   2  325.06   40.08
  -4   8   2  299.98   37.63
   4  -7   2  290.67   42.54
  -4   7   2  335.92   35.56
  -4  -7  -2  324.67   35.17
  -4  -7  -2  312.26   33.23
  -4  -7  -2  333.98   41.25
   4  -7   2  304.63   27.41
   4   7  -2  322.73   42.93
  -4   7   2  291.44   37.88
  -4  -6  -2  612.88   49.65
  -4   6   2  753.69   52.24
  -4  -6  -2  752.39   40.08
  -4  -6  -2  754.46   61.68
   4  -6   2  670.03   41.38
   4  -6   2  708.43   49.65
   4   6  -2  884.02   65.81
  -4   6   2  751.23   52.50
  -4   5   2 2447.00  117.92
  -4  -5  -2 2621.81  102.15
  -4  -5  -2 2662.80  118.44
  -4  -5  -2 2587.67  112.23
   4  -5   2 2522.77  102.53
  -4   5   2 2778.65  114.43
   4  -5   2 2431.87  122.83
   4   5  -2 2550.44  155.03
  -4  -4  -2 1172.10   58.96
   4  -4   2 1215.03   66.07
  -4  -4  -2 1107.97   49.52
  -4  -4  -2 1004.01   68.27
  -4  -4  -2 1193.82   73.05
   4   4  -2 1046.03   66.46
  -4   4   2 1165.25   62.84
  -4  -3  -2   52.62   20.56
  -4  -3  -2  110.03   14.09
  -4  -3  -2   88.70   20.43
  -4  -3  -2   67.88   21.08
   4  -3   2   68.14   23.53
   4  -3   2   92.45   21.33
   4   3  -2   50.69   20.82
   4   3  -2   86.50    6.85
  -4   3   2   70.08   21.72
  -4  -2  -2 1747.23   71.37
  -4  -2  -2 1718.39   85.08
  -4  -2  -2 1694.08  114.95
  -4  -2  -2 1875.10   88.31
   4  -2   2 1736.24   89.99
   4  -2   2 1698.87   81.85
   4   2  -2 1573.45   89.22
  -4   2   2 1437.04   82.88
  -4  -1  -2 1218.52   65.04
  -4  -1  -2 1219.81   78.23
  -4  -1  -2 1340.84   72.80
  -4  -1  -2 1433.03   69.95
   4  -1   2 1588.70   92.58
   4  -1   2 1277.35   65.30
   4   1  -2 1374.97   71.37
   4   1  -2 1375.10   67.88
  -4   1   2 1234.94   68.40
   4   0   2 2394.63  100.21
   4   0   2 2116.89   89.86
   4   0   2 1915.32   89.73
  -4   0  -2 2052.50   92.84
  -4   0  -2 1852.73   87.92
  -4   0  -2 2104.09   94.39
  -4   0  -2 1998.97   88.96
  -4   0   2 1990.31  107.32
   4   0  -2 2072.29  112.88
   4   1   2 1386.35   68.79
   4   1   2 1340.06   63.10
  -4   1  -2 1337.99   67.75
  -4   1  -2 1249.94   75.25
  -4   1  -2 1220.33   60.25
  -4  -1   2 1467.16   68.01
   4  -1  -2 1345.62   72.28
   4   2   2 1702.49   84.95
   4   2   2 1735.72   80.30
  -4   2  -2 1743.22   85.73
  -4   2  -2 1872.13   91.16
  -4   2  -2 1693.83   92.71
  -4  -2   2 1904.45   81.98
   4   3   2   84.17   14.09
  -4   3  -2   42.02   11.64
  -4   3  -2   91.67   16.03
  -4   3  -2   60.00   20.82
  -4  -3   2   59.35   19.01
   4  -3  -2  103.18   23.53
   4   4   2 1023.92   57.28
  -4   4  -2 1129.04   56.12
  -4   4  -2 1057.93   51.07
  -4   4  -2 1037.89   60.38
  -4  -4   2 1092.97   71.11
   4  -4  -2 1149.22   67.75
  -4  -5   2 2612.89  123.09
  -4  -5   2 2463.16  101.89
   4   5   2 2553.93  113.65
  -4   5  -2 2504.40  111.71
   4   6   2  722.66   49.65
   4   6   2  776.44   50.30
  -4   6  -2  788.21   46.16
  -4  -6   2  665.25   46.94
  -4  -7   2  271.14   30.39
   4   7   2  303.98   36.07
   4   7   2  256.53   29.61
  -4   7  -2  323.12   38.79
  -4  -7   2  289.89   14.09
   4   8   2  333.21   31.55
   4   8   2  298.68   31.81
  -4  -8   2  410.91   39.82
  -4  -9   2 2636.03  129.43
   4   9   2 3015.01  179.21
   4   9   2 2689.69  134.73
  -4   9  -2 3242.96  157.62
   4  10   2    2.20   29.22
   4  10   2  -13.45   15.77
  -4  10  -2    4.53   20.43
  -4 -10   2   11.64   25.60
  -4 -10   2    7.24    9.70
   4  11   2  803.08   69.95
   4  11   2  929.41   56.63
  -4  11  -2  851.96   79.78
  -4 -11   2 1064.91   79.65
   4  12   2   53.79   31.42
   4  12   2   91.80   26.89
  -4 -12   2    6.98   27.93
   4 -12  -2   74.48   37.24
   4  13   2  775.93   87.54
   4  13   2  668.48   58.44
  -4  13  -2  424.88   65.68
  -4 -13   2  633.18   65.43
   4 -13  -2  743.21   65.17
   4  14   2  116.11   44.74
  -4 -14   2  102.41   39.57
   4  14   2  102.66   31.29
   4 -14  -2  194.85   41.76
   4  15   2  570.60   53.79
  -4 -15   2  546.42   55.99
   4 -15  -2  416.99   62.58
   4 -16  -2   11.51   43.96
   4  16   2   91.29   33.36
   4  17   2  691.75   91.41
  -4 -17   2  668.74   88.44
   4 -17  -2  538.92   83.40
   4  18   2  177.79   42.28
  -4 -18   2  153.09   48.75
   4 -18  -2  108.61   46.29
  -4 -19   2  -16.29   62.58
   4  19   2   44.48   46.68
   4 -19  -2   41.63   60.12
  -4 -20   2  155.16   85.73
   4 -20  -2  122.45   76.29
   4  21   2   69.30   69.30
   5 -21   2   62.71   81.33
  -5 -20  -2    4.65   65.04
   5 -20   2   11.25   51.72
  -5  20   2   13.96   64.91
   5 -19   2  285.75   69.82
  -5 -19  -2  213.86   69.82
  -5  19   2  194.85   74.22
  -5 -18  -2  179.21   65.17
   5 -18   2  186.71   63.10
  -5  18   2   99.82   62.71
  -5  17   2  118.44   58.06
   5 -17   2  166.54   38.27
  -5 -17  -2  225.89   55.86
   5 -16   2  331.01   58.70
  -5  16   2  246.57   60.51
   5 -15   2  633.31   72.41
  -5  15   2  521.59   69.95
  -5 -14  -2   -6.98   32.71
   5 -14   2  -27.02   36.07
  -5  14   2    4.65   35.04
  -5 -13  -2  739.98   74.99
   5 -13   2  673.65   68.14
  -5  13   2  663.44   70.21
  -5 -12  -2  -11.64   28.06
   5 -12   2   31.68   31.68
  -5  12   2   30.39   32.84
  -5  11   2 1591.29  103.83
  -5 -11  -2 1857.78  108.61
   5 -11   2 1858.68  137.32
   5 -11   2 1561.29  134.73
   5  11  -2 2109.27  148.95
  -5  11   2 2119.61  182.05
   5 -10   2  763.77   57.41
  -5 -10  -2  916.48   58.96
  -5 -10  -2  849.76   80.68
   5 -10   2  900.57   79.13
   5  10  -2  774.12   76.55
  -5  10   2  884.93   59.09
  -5  10   2  691.49   68.14
   5   9  -2 1011.77   94.52
  -5  -9  -2  989.40   68.27
  -5  -9  -2  933.93   91.29
   5  -9   2 1050.82   60.12
   5  -9   2 1027.41   81.20
  -5   9   2  864.11   75.77
  -5   9   2  898.50   79.78
  -5   8   2   17.71   28.70
   5   8  -2   17.97   31.42
  -5  -8  -2   42.80   28.58
  -5  -8  -2   69.82   33.88
   5  -8   2   36.85   23.02
   5  -8   2   54.44   37.88
  -5   8   2   33.23   28.45
  -5  -7  -2 1323.64   88.05
  -5  -7  -2 1308.12   64.00
  -5   7   2 1098.01   79.26
  -5  -7  -2 1235.98   76.93
   5  -7   2 1398.12   85.98
   5  -7   2 1265.71   99.30
   5   7  -2 1284.98   99.17
  -5   7   2 1160.46   71.76
  -5   6   2  510.86   50.17
  -5  -6  -2  641.33   37.76
  -5  -6  -2  647.66   47.58
  -5  -6  -2  561.55   56.76
  -5  -6  -2  454.23   45.13
   5   6  -2  531.55   45.13
  -5   6   2  502.59   45.64
   5  -6   2  655.29   56.50
  -5  -5  -2   58.83   23.53
  -5  -5  -2   18.75   14.09
  -5  -5  -2   47.58   22.63
  -5  -5  -2   63.23   24.83
   5  -5   2   70.34   35.17
   5   5  -2   67.88   29.48
  -5   5   2   23.92   26.38
  -5   5   2   22.89   22.89
  -5  -4  -2 1070.99   56.63
  -5  -4  -2  942.47   54.82
  -5  -4  -2  994.18   65.94
  -5  -4  -2 1017.33   70.73
   5  -4   2 1138.22   75.25
   5  -4   2  879.63   59.35
   5   4  -2 1017.20   73.31
  -5   4   2 1138.22   62.97
  -5  -3  -2 1036.85   49.91
  -5  -3  -2  929.54   50.43
  -5  -3  -2  982.42   65.68
  -5  -3  -2 1010.35   73.44
   5  -3   2 1008.54   65.94
   5  -3   2  903.16   61.93
   5   3  -2 1064.39   73.96
   5   3  -2  917.51   44.09
  -5   3   2  997.29   63.10
  -5  -2  -2 1042.16   52.75
  -5  -2  -2 1122.19   64.39
  -5  -2  -2 1160.85   77.32
  -5  -2  -2 1105.64   71.63
   5  -2   2 1039.83   73.18
   5  -2   2  992.63   55.21
   5   2  -2 1027.67   70.21
  -5   2   2  985.26   58.44
   5   1  -2  292.35   17.07
  -5  -1  -2  240.89   21.72
  -5  -1  -2  302.56   32.20
  -5  -1  -2  259.12   32.71
  -5  -1  -2  295.19   36.98
   5  -1   2  356.74   40.21
   5  -1   2  273.73   33.62
   5   1  -2  259.12   32.97
  -5   1   2  295.58   34.01
   5   0   2 1879.76   90.25
   5   0   2 1781.10  100.08
   5   0   2 1841.87   84.95
  -5   0  -2 1819.25   75.77
  -5   0  -2 1580.82   80.94
  -5   0   2 1728.22   90.25
   5   0  -2 1673.27   98.01
   5   1   2  234.29   24.18
   5  -1  -2  295.06   35.82
   5   1   2  306.57   33.88
  -5   1  -2  243.08   21.72
  -5   1  -2  276.18   26.12
  -5   1  -2  216.45   27.67
  -5  -1   2  296.74   36.20
   5   2   2 1203.65   58.44
  -5   2  -2 1044.87   58.06
   5   2   2 1070.08   60.77
  -5   2  -2 1132.02   57.67
  -5   2  -2 1141.46   54.44
  -5  -2   2 1138.22   69.95
   5  -2  -2 1029.48   74.09
   5   3   2 1150.64   64.13
   5   3   2 1128.01   70.73
  -5   3  -2 1124.39   59.48
  -5   3  -2 1121.55   56.25
  -5   3  -2  942.47   58.06
  -5  -3   2  967.29   64.78
   5  -3  -2  887.00   57.02
   5   4   2 1057.93   60.25
  -5   4  -2 1063.10   59.09
  -5   4  -2  949.58   57.93
  -5  -4   2 1090.38   62.06
   5  -4  -2 1106.80   68.27
   5   5   2   29.48   18.10
  -5   5  -2   39.69   18.62
  -5   5  -2   27.41   18.23
  -5  -5   2   89.86   28.32
   5   6   2  593.10   40.60
  -5   6  -2  566.85   44.35
  -5   6  -2  467.16   41.25
  -5  -6   2  636.02   51.98
   5   7   2 1407.43   90.12
  -5   7  -2 1267.14   76.16
  -5  -7   2 1151.28   70.86
  -5   8  -2   50.04   24.95
   5   8   2   56.12   22.37
  -5  -8   2   93.74   30.51
   5   9   2 1005.82   74.48
  -5   9  -2  893.85   88.96
  -5  -9   2  936.78   79.91
   5  10   2  878.72   76.80
  -5  10  -2  824.80   75.25
  -5 -10   2  868.12   68.14
  -5 -11   2 1484.75  101.11
   5  11   2 1938.20  129.56
   5  11   2 1848.60  148.31
   5  12   2    2.20   35.95
   5  12   2   11.38   24.95
  -5  12  -2  -27.15   42.93
  -5 -12   2    4.65   32.71
  -5 -12   2   -7.37    9.70
   5  13   2  591.16   69.95
   5  13   2  557.93   65.68
  -5 -13   2  558.19   58.57
   5  14   2  193.17   60.64
   5  14   2   11.25   31.55
  -5 -14   2   -2.33   44.35
   5  15   2  560.51   74.48
  -5 -15   2  461.86   72.41
   5  16   2  229.25   51.72
  -5 -16   2  216.84   58.31
   5  17   2  213.34   45.00
  -5 -17   2  335.40   69.95
   5 -17  -2  199.90   65.04
   5  18   2   96.46   47.07
  -5 -18   2  223.43   76.80
   5 -18  -2  257.69   67.37
   5  19   2  238.95   69.69
   5  20   2  109.00   76.55
  -6 -20  -2   44.09   62.71
   6 -20   2  102.02   77.06
  -6 -19  -2   53.40   65.04
   6 -19   2   74.86   63.49
  -6  19   2  137.57   74.61
  -6 -18  -2   25.60   58.18
   6 -18   2  -11.38   54.44
  -6  18   2  -30.39   55.99
   6 -17   2   88.70   59.09
  -6  17   2  105.12   58.44
  -6 -16  -2  307.47   58.31
   6 -16   2  550.82   77.71
  -6  16   2  360.23   74.86
[truncated: 494,158 more chars]
