# Supplementary material for: Polymorphism and phase transformation in the dimethyl sulfoxide solvate of 2,3,5,6-tetra­fluoro-1,4-di­iodo­benzene
Source: Acta Crystallogr C Struct Chem. 2020 Apr 30;76(Pt 5):524–9. doi: 10.1107/S2053229620005690 (PMC7199196; doi:10.1107/S2053229620005690)
Supplement: Supplementary file 2 [file c-76-00524-Form_IIsup2.hkl]

data_Form_II                                                                    
_shelx_title ' cl_k3_0001 in Pnma'                                              
_shelx_refln_list_code          4                                               
_shelx_F_calc_maximum      366.97                                               
_exptl_crystal_F_000       880.00                                               
_reflns_d_resolution_high  0.7700                                               
                                                                                
loop_                                                                           
 _space_group_symop_operation_xyz                                               
 'x, y, z'                                                                      
 '-x+1/2, -y, z+1/2'                                                            
 '-x, y+1/2, -z'                                                                
 'x+1/2, -y+1/2, -z+1/2'                                                        
 '-x, -y, -z'                                                                   
 'x-1/2, y, -z-1/2'                                                             
 'x, -y-1/2, z'                                                                 
 '-x-1/2, y-1/2, z-1/2'                                                         
                                                                                
_cell_length_a    12.8308                                                       
_cell_length_b    21.3307                                                       
_cell_length_c     4.6463                                                       
_cell_angle_alpha  90.000                                                       
_cell_angle_beta   90.000                                                       
_cell_angle_gamma  90.000                                                       
                                                                                
_shelx_F_squared_multiplier     1.000                                           
                                                                                
loop_                                                                           
 _refln_index_h                                                                 
 _refln_index_k                                                                 
 _refln_index_l                                                                 
 _refln_F_squared_calc                                                          
 _refln_F_squared_meas                                                          
 _refln_F_squared_sigma                                                         
 _refln_observed_status                                                         
   4   0   0     134453.42     121911.22      3807.14 o                         
   6   0   0      19171.98      19509.60       619.12 o                         
   8   0   0      25534.80      23083.66      1163.06 o                         
  10   0   0      13322.28      15117.15       541.12 o                         
  12   0   0       8709.20       9148.72       343.85 o                         
  14   0   0       8027.43       9346.67       466.03 o                         
   4   1   0       5933.82       5460.14       117.03 o                         
   6   1   0      23191.56      21408.79       494.46 o                         
   8   1   0       8848.93       8921.85       225.56 o                         
  10   1   0       8687.29       8600.16       212.80 o                         
  12   1   0       6274.91       6491.54       178.20 o                         
  14   1   0       2400.94       2315.85       194.95 o                         
   2   2   0       9980.01       7001.78       873.68 o                         
   4   2   0        405.87        420.79        14.82 o                         
   6   2   0          1.58         51.88        30.34 o                         
   8   2   0       5719.08       5807.18       148.13 o                         
  10   2   0        173.86        130.10        23.70 o                         
  12   2   0         26.56         34.89        31.85 o                         
  14   2   0          3.19         65.93        56.05 o                         
  16   2   0          1.23         57.09       138.54 o                         
   2   3   0      37573.72      28974.32      2538.60 o                         
   4   3   0        174.75        185.92        15.78 o                         
   6   3   0       6241.49       5785.80       113.60 o                         
   8   3   0        677.19        623.35        30.41 o                         
  10   3   0       2940.55       2717.73        77.96 o                         
  12   3   0       1272.42       1219.09        72.38 o                         
  14   3   0        531.37        573.27        69.53 o                         
  16   3   0        845.36        992.93       171.15 o                         
   2   4   0      12286.16      11618.99       232.46 o                         
   4   4   0     101863.92      94790.02      1855.42 o                         
   6   4   0       7434.14       7153.03       137.64 o                         
   8   4   0      35868.48      36639.75       885.02 o                         
  10   4   0       8275.05       8524.96       217.36 o                         
  12   4   0       6027.51       6130.56       165.85 o                         
  14   4   0       3496.32       3750.09       164.33 o                         
  16   4   0        662.01        520.75       179.00 o                         
   2   5   0      98806.98      92474.40      1762.56 o                         
   4   5   0      16195.58      15605.85       260.45 o                         
   6   5   0      67561.96      65180.43      1583.10 o                         
   8   5   0      11430.32      11224.44       343.15 o                         
  10   5   0      14476.95      14667.81       363.68 o                         
  12   5   0       5042.60       5531.71       158.49 o                         
  14   5   0        953.24        994.65       123.93 o                         
  16   5   0       3637.18       4512.09       401.83 o                         
   0   6   0      15079.68      14172.56       546.73 o                         
   2   6   0       2400.03       2393.18        55.21 o                         
   4   6   0      28836.41      27518.43       460.29 o                         
   6   6   0        604.52        603.47        26.61 o                         
   8   6   0       4527.79       4563.75       150.14 o                         
  10   6   0       3611.78       3629.77       125.94 o                         
  12   6   0       1476.39       1433.84        70.32 o                         
  14   6   0        782.15        802.98       123.15 o                         
  16   6   0        145.30        101.74       158.84 o                         
   2   7   0        479.58        459.91        38.95 o                         
   4   7   0       2420.56       2262.73        57.76 o                         
   6   7   0       3734.56       3509.13        90.36 o                         
   8   7   0         54.41         58.01        21.22 o                         
  10   7   0        932.34        854.68        57.98 o                         
  12   7   0         89.11         34.81        36.04 o                         
  14   7   0        203.01        156.79       101.43 o                         
  16   7   0          0.24         16.37       162.90 o                         
   0   8   0      44228.09      43293.04      1567.26 o                         
   2   8   0       2182.29       2472.38        61.68 o                         
   4   8   0      21554.63      20904.29       463.32 o                         
   6   8   0       5056.48       5068.31       137.72 o                         
   8   8   0      15682.71      15673.49       394.12 o                         
  10   8   0       5273.35       5057.90       151.08 o                         
  12   8   0       1666.06       1655.03        88.27 o                         
  14   8   0       2052.20       2266.52       208.06 o                         
   2   9   0     134664.98     129643.05      2937.95 o                         
   4   9   0       2265.09       2292.56        63.60 o                         
   6   9   0      50259.86      50576.98      1661.30 o                         
   8   9   0      16416.59      17629.23       470.65 o                         
  10   9   0      12059.03      12708.35       375.03 o                         
  12   9   0      10945.42      12810.82       564.92 o                         
  14   9   0       2572.68       2623.74       256.72 o                         
   0  10   0      97791.32     100023.19      3667.31 o                         
   2  10   0          8.59         53.98        31.98 o                         
   4  10   0      19783.64      19235.87       428.46 o                         
   6  10   0       5525.29       5491.75       122.47 o                         
   8  10   0       8210.06       8289.69       257.21 o                         
  10  10   0       3266.67       3347.18       131.44 o                         
  12  10   0       3222.12       3331.58       157.05 o                         
  14  10   0       3464.50       3704.86       254.74 o                         
   2  11   0         29.79         34.08        23.97 o                         
   4  11   0       2106.30       2167.79        56.45 o                         
   6  11   0        331.84        613.95       147.52 o                         
   8  11   0         75.29         51.70        29.63 o                         
  10  11   0        454.36        440.66        94.77 o                         
  12  11   0          2.09        -89.97        89.97 o                         
  14  11   0        227.46        238.13       231.35 o                         
   0  12   0       8901.86       9246.19       400.88 o                         
   2  12   0       2091.10       2301.24       104.66 o                         
   4  12   0       8304.87       8461.33       219.84 o                         
   6  12   0         79.02         43.40        18.53 o                         
   8  12   0       1084.13       1061.79        84.07 o                         
  10  12   0        778.24        800.85        52.34 o                         
  12  12   0       2519.75       2530.42       238.39 o                         
  14  12   0        534.34        306.85       163.57 o                         
   2  13   0      43323.27      43474.09       996.10 o                         
   4  13   0       3154.19       3180.21        79.34 o                         
   6  13   0      21846.11      22199.78       470.65 o                         
   8  13   0       1741.87       1492.06        71.72 o                         
  10  13   0       8347.32       8072.26       307.24 o                         
  12  13   0       1714.14       1903.60       213.90 o                         
  14  13   0       1257.65       1421.81       209.30 o                         
   0  14   0      24568.99      25271.48      1100.22 o                         
   2  14   0       6375.02       6195.35       189.34 o                         
   4  14   0      46924.44      48480.33       980.05 o                         
   6  14   0       7637.33       7892.41       196.50 o                         
   8  14   0      18631.35      19703.18       622.70 o                         
  10  14   0       7323.56       7752.00       493.42 o                         
  12  14   0       2944.42       3268.73       284.80 o                         
  14  14   0       2966.83       2955.11       349.74 o                         
   2  15   0      14973.01      15519.16       370.18 o                         
   4  15   0        278.76        247.26        32.29 o                         
   6  15   0       6958.61       7270.31       229.83 o                         
   8  15   0       1996.40       1936.52       119.31 o                         
  10  15   0       1409.14       1229.97       218.91 o                         
  12  15   0       1043.93        762.39       173.18 o                         
   0  16   0       3444.03       3399.50       136.97 o                         
   2  16   0         98.01         89.26        63.02 o                         
   4  16   0        671.49        692.47        41.44 o                         
   6  16   0        150.93        151.09        39.24 o                         
   8  16   0       1672.54       1592.78        94.13 o                         
  10  16   0        165.51        211.06       132.45 o                         
  12  16   0         68.24         37.21       144.50 o                         
   2  17   0      11804.40      12224.80       300.92 o                         
   4  17   0       2127.05       2234.48        92.17 o                         
   6  17   0       8283.41       8609.76       245.92 o                         
   8  17   0       2047.73       2189.49       120.23 o                         
  10  17   0       3183.65       3239.23       324.44 o                         
  12  17   0       1515.72       1163.13       244.34 o                         
   0  18   0      51470.12      54811.52      1729.88 o                         
   2  18   0        211.92        378.44       135.94 o                         
   4  18   0      23045.01      24584.90       689.14 o                         
   6  18   0       3262.15       3311.06       126.56 o                         
   8  18   0      10029.03      10608.77       502.02 o                         
  10  18   0       4444.61       4851.68       359.34 o                         
  12  18   0       1952.27       1651.00       282.36 o                         
   2  19   0      13584.27      13960.54       399.09 o                         
   4  19   0        439.46        468.92        58.29 o                         
   6  19   0       9430.23       9712.58       333.19 o                         
   8  19   0       3265.08       3672.99       272.35 o                         
  10  19   0       2221.05       2029.15       271.27 o                         
   0  20   0       1576.77       1574.43       140.98 o                         
   2  20   0         20.01        -10.61        51.77 o                         
   4  20   0         17.48         -4.49        51.23 o                         
   6  20   0        264.64        203.15       129.88 o                         
   8  20   0        237.55        238.12       125.28 o                         
  10  20   0          1.79         20.84       150.18 o                         
   2  21   0       2896.25       3502.11       149.67 o                         
   4  21   0        371.71        264.92        65.10 o                         
   6  21   0       2349.48       2398.72       230.14 o                         
   8  21   0        417.34        293.05       159.11 o                         
   0  22   0       8507.60       8899.84       517.50 o                         
   2  22   0       1049.68        970.22        92.05 o                         
   4  22   0      11459.47      12574.27       523.72 o                         
   6  22   0        591.34        352.52        84.77 o                         
   8  22   0       4317.84       4807.57       412.65 o                         
   2  23   0      15327.47      16412.54       698.48 o                         
   4  23   0       2706.87       2666.78       180.76 o                         
   6  23   0       6742.56       7127.07       667.95 o                         
   8  23   0       1908.58       1834.06       231.35 o                         
   0  24   0       2492.97       2709.28       257.47 o                         
   2  24   0        643.41        501.94        88.92 o                         
   4  24   0       4232.82       4522.47       316.86 o                         
   6  24   0        573.87        435.65       150.72 o                         
   2  25   0        322.74        298.57       111.01 o                         
   4  25   0        262.47        276.89        98.15 o                         
   6  25   0        305.35        297.65       180.35 o                         
   0  26   0       5986.28       6197.05       490.71 o                         
   2  26   0          0.77          5.97       153.70 o                         
   4  26   0       2554.90       2503.36       304.68 o                         
   2  27   0       6723.31       7277.79       445.75 o                         
   1   0   1       4289.52       4087.05        88.16 o                         
   2   0   1      86533.11      78844.41      1471.15 o                         
   3   0   1        131.14        137.97        12.27 o                         
   4   0   1       4736.54       4775.49        88.41 o                         
   5   0   1        218.02        181.20        15.26 o                         
   6   0   1      56659.22      55715.93      1026.72 o                         
   7   0   1          0.13         -3.59        14.43 o                         
   8   0   1       6915.70       7177.51       165.75 o                         
   9   0   1        493.48        449.81        33.67 o                         
  10   0   1      19706.47      20326.56       588.01 o                         
  11   0   1         45.96         39.80        29.79 o                         
  12   0   1       2778.99       2804.08       120.04 o                         
  13   0   1         80.52         26.82        45.73 o                         
  14   0   1       1080.41       1045.22        93.83 o                         
  15   0   1          1.99         68.45        87.03 o                         
  16   0   1       2893.29       2736.07       337.43 o                         
   0   1   1      58090.83      47662.41      2293.85 o                         
   1   1   1        716.52        697.62        16.40 o                         
   2   1   1       7299.98       6728.12        92.14 o                         
   3   1   1       2453.25       2453.73        36.39 o                         
   4   1   1      50455.20      46633.78       611.71 o                         
   5   1   1          0.76          9.79         8.04 o                         
   6   1   1       8035.13       8062.78       103.66 o                         
   7   1   1        301.37        270.73        14.35 o                         
   8   1   1      15133.29      14532.03       332.85 o                         
   9   1   1          0.51         16.53        15.29 o                         
  10   1   1       7287.89       7413.19       146.34 o                         
  11   1   1        182.64        152.27        22.94 o                         
  12   1   1       4298.40       4231.79        99.55 o                         
  13   1   1          4.93        -29.75        29.75 o                         
  14   1   1       3182.42       3632.08       131.94 o                         
  15   1   1         27.67         17.94        59.34 o                         
  16   1   1        350.09        245.09       178.59 o                         
   1   2   1        959.91        936.82        16.70 o                         
   2   2   1      31021.62      28950.15       405.10 o                         
   3   2   1        307.85        319.86         8.89 o                         
   4   2   1        287.02        261.74        15.95 o                         
   5   2   1        470.84        489.24        15.18 o                         
   6   2   1        340.65        315.45        12.64 o                         
   7   2   1       1130.37       1194.16        25.39 o                         
   8   2   1       2257.30       2322.42        42.62 o                         
   9   2   1          2.23         23.85        16.85 o                         
  10   2   1        652.95        576.81        25.10 o                         
  11   2   1         16.66         -2.24        20.66 o                         
  12   2   1        350.19        368.60        28.88 o                         
  13   2   1         70.68         52.26        41.29 o                         
  14   2   1         57.52         83.60        55.08 o                         
  15   2   1          8.22         13.21        55.60 o                         
  16   2   1        170.64        113.20       105.42 o                         
   0   3   1      61767.06      57488.51      1274.61 o                         
   1   3   1       9576.90       9497.71       145.59 o                         
   2   3   1       3942.12       3986.62        57.26 o                         
   3   3   1        767.16        767.87        14.58 o                         
   4   3   1      23477.02      22529.47       309.88 o                         
   5   3   1          4.74         12.88         9.95 o                         
   6   3   1       6972.84       6948.67        95.41 o                         
   7   3   1         90.20         61.71        11.31 o                         
   8   3   1      11513.74      11459.63       188.57 o                         
   9   3   1         30.23          7.52        15.31 o                         
  10   3   1        734.13        777.68        31.59 o                         
  11   3   1         86.36         22.59        24.74 o                         
  12   3   1       1861.24       1748.32        50.99 o                         
  13   3   1         24.20        -37.00        37.00 o                         
  14   3   1       1433.96       1393.92        71.18 o                         
  15   3   1         28.21         68.88        66.17 o                         
  16   3   1        144.28         90.92       181.84 o                         
   1   4   1       1526.51       1501.27        23.75 o                         
   2   4   1     112524.65     102345.47      1466.34 o                         
   3   4   1        156.35        155.75         9.11 o                         
   4   4   1       4755.12       4622.24        75.87 o                         
   5   4   1         36.53         61.21        11.73 o                         
   6   4   1      37613.26      34882.65       854.45 o                         
   7   4   1         92.25        131.73        10.65 o                         
   8   4   1       7349.83       7422.52       117.22 o                         
   9   4   1        109.60         69.54        15.73 o                         
  10   4   1       8024.05       7987.83       155.46 o                         
  11   4   1        192.34        265.48        58.83 o                         
  12   4   1       8454.15       9065.91       207.49 o                         
  13   4   1          1.40        -36.64        36.64 o                         
  14   4   1       3043.40       3008.48       130.46 o                         
  15   4   1         65.35         51.16        60.22 o                         
  16   4   1       1780.60       1721.90       281.68 o                         
   0   5   1      85227.88      77455.15      1632.92 o                         
   1   5   1         45.00         50.69         7.84 o                         
   2   5   1       1232.07       1249.32        22.72 o                         
   3   5   1       2152.88       2283.96        35.86 o                         
   4   5   1      51557.16      49463.70       873.83 o                         
   5   5   1        135.22        130.88        17.25 o                         
   6   5   1       6327.00       6038.52        98.16 o                         
   7   5   1          5.12          8.62        15.71 o                         
   8   5   1      21701.85      22151.12       402.50 o                         
   9   5   1        191.72        194.29        18.76 o                         
  10   5   1      11902.18      12551.52       204.32 o                         
  11   5   1         72.54         53.03        19.79 o                         
  12   5   1       3490.45       3491.61        83.94 o                         
  13   5   1         10.35        -18.44        44.09 o                         
  14   5   1       4036.90       4434.01       165.13 o                         
  15   5   1          0.20          4.32        59.86 o                         
  16   5   1        733.32        614.78       181.70 o                         
   1   6   1       1456.21       1444.02        25.62 o                         
   2   6   1      30430.93      28708.47       446.67 o                         
   3   6   1        789.87        894.92        21.24 o                         
   4   6   1       2864.68       2912.60        56.77 o                         
   5   6   1       1366.10       1584.59        33.58 o                         
   6   6   1      23965.92      24502.68       388.40 o                         
   7   6   1        144.04        131.67        14.59 o                         
   8   6   1       1725.90       1730.15        53.74 o                         
   9   6   1       1176.44       1232.86        48.34 o                         
  10   6   1       2644.41       2632.33        60.55 o                         
  11   6   1         63.26         33.66        29.28 o                         
  12   6   1       2439.14       2405.34       170.80 o                         
  13   6   1         58.22         89.15        42.66 o                         
  14   6   1        540.86        496.01        58.02 o                         
  15   6   1          0.82         83.61        83.51 o                         
  16   6   1        471.75        490.71       185.62 o                         
   0   7   1       7240.85       6935.76       139.62 o                         
   1   7   1       3821.38       4054.37        66.40 o                         
   2   7   1       1550.58       1701.32        49.94 o                         
   3   7   1        188.37        207.72        23.60 o                         
   4   7   1       6698.58       6640.37       161.66 o                         
   5   7   1         16.00        -10.61        17.37 o                         
   6   7   1        543.59        596.54        21.24 o                         
   7   7   1         57.84         56.93        16.45 o                         
   8   7   1        314.86        326.47        25.94 o                         
   9   7   1        136.46        108.21        23.80 o                         
  10   7   1       1483.95       1378.69        91.14 o                         
  11   7   1         17.36         34.23        32.15 o                         
  12   7   1        197.07        262.28        73.59 o                         
  13   7   1         41.23         27.35        44.10 o                         
  14   7   1         24.09         22.39        47.64 o                         
  15   7   1          2.69         92.80        90.85 o                         
   1   8   1        394.70        347.75        14.90 o                         
   2   8   1      43822.05      41876.55       621.73 o                         
   3   8   1       1249.07       1364.71        35.26 o                         
   4   8   1       1877.65       1764.36        34.10 o                         
   5   8   1       1106.97       1154.86        34.90 o                         
   6   8   1      20103.23      20317.87       331.85 o                         
   7   8   1        134.25        161.51        21.26 o                         
   8   8   1       8445.36       8803.39       162.69 o                         
   9   8   1        228.39        203.64        32.15 o                         
  10   8   1       8196.72       8402.56       394.28 o                         
  11   8   1        280.37        294.14        85.04 o                         
  12   8   1       3079.11       3063.97       149.68 o                         
  13   8   1          2.51         46.38        47.10 o                         
  14   8   1        853.83        808.79        64.70 o                         
  15   8   1         35.82         90.49        99.88 o                         
   0   9   1      53496.15      52290.66      1007.96 o                         
   1   9   1        345.04        317.70        14.35 o                         
   2   9   1       5990.16       6148.29       101.61 o                         
   3   9   1         59.96         69.01        14.66 o                         
   4   9   1      55010.09      54790.62       906.90 o                         
   5   9   1        119.69        114.80        24.77 o                         
   6   9   1       5159.33       5062.77       114.22 o                         
   7   9   1         22.02         14.43        19.57 o                         
   8   9   1      21051.83      21868.92       424.04 o                         
   9   9   1          9.15         42.45        37.80 o                         
  10   9   1       3195.15       3182.65       102.49 o                         
  11   9   1        119.81        125.50        38.08 o                         
  12   9   1       5190.46       5128.70       207.04 o                         
  13   9   1         13.18         15.22        47.31 o                         
  14   9   1       2451.15       2634.32       145.96 o                         
  15   9   1          1.76         90.57       103.34 o                         
   1  10   1        563.24        621.27        29.65 o                         
   2  10   1      34172.45      33138.79       490.22 o                         
   3  10   1         15.58         -3.08        11.49 o                         
   4  10   1       3469.93       3462.77        62.26 o                         
   5  10   1         46.37         48.02        12.52 o                         
   6  10   1      18194.78      18140.57       372.38 o                         
   7  10   1         54.02         61.23        20.70 o                         
   8  10   1       7326.29       7584.33       165.48 o                         
   9  10   1        249.49        296.90       104.20 o                         
  10  10   1       7523.86       7899.70       239.44 o                         
  11  10   1         79.25         95.16        44.63 o                         
  12  10   1       2748.00       2895.41       120.72 o                         
  13  10   1         51.94         47.30        50.71 o                         
  14  10   1        359.67        172.38        81.40 o                         
  15  10   1          1.14        -66.89       126.74 o                         
   0  11   1       9254.13       9691.56       228.77 o                         
   1  11   1        591.75        597.17        33.14 o                         
   2  11   1         92.87         72.16        18.69 o                         
   3  11   1       1766.77       1831.73        37.14 o                         
   4  11   1       5260.22       5589.41        87.46 o                         
   5  11   1         41.63         26.53        12.15 o                         
   6  11   1        231.81        217.75        33.89 o                         
   7  11   1        137.66        128.65        22.78 o                         
   8  11   1        229.04        266.56        56.61 o                         
   9  11   1         97.22         61.16        32.92 o                         
  10  11   1       1926.18       1824.29       133.60 o                         
  11  11   1         27.18         80.88        50.56 o                         
  12  11   1        225.78        262.68        91.18 o                         
  13  11   1         27.62         -6.62        57.20 o                         
  14  11   1        349.63        281.63        91.42 o                         
  15  11   1         38.28         14.99       131.47 o                         
   1  12   1        335.04        314.66        22.63 o                         
   2  12   1      10301.01      10668.26       182.80 o                         
   3  12   1          4.88        -11.78        13.16 o                         
   4  12   1       2424.81       2370.01        45.48 o                         
   5  12   1          1.28          2.30        17.43 o                         
   6  12   1      14091.60      14281.08       300.35 o                         
   7  12   1        176.13        208.79        49.67 o                         
   8  12   1        968.53       1044.26        77.33 o                         
   9  12   1         33.94         51.97        32.10 o                         
  10  12   1       2265.86       2335.99       267.77 o                         
  11  12   1         39.53         39.50        63.14 o                         
  12  12   1       1276.96       1541.01       102.21 o                         
  13  12   1         72.75         21.74        83.83 o                         
  14  12   1        431.53        438.95       133.16 o                         
   0  13   1      65264.57      64151.12      1302.72 o                         
   1  13   1        694.72        675.91        38.97 o                         
   2  13   1        265.50        289.19        25.17 o                         
   3  13   1          2.73        -14.67        14.67 o                         
   4  13   1      30862.69      31904.81       488.14 o                         
   5  13   1          9.23         32.42        15.92 o                         
   6  13   1       4981.15       5075.20       100.03 o                         
   7  13   1         53.56         77.79        29.98 o                         
   8  13   1      13212.37      13168.47       396.20 o                         
   9  13   1        186.53        209.27        38.60 o                         
  10  13   1       4171.87       4125.55       326.83 o                         
  11  13   1         10.08         61.94        60.82 o                         
  12  13   1       3224.08       3068.20       233.72 o                         
  13  13   1         30.15         31.18        96.79 o                         
  14  13   1       2753.66       3018.87       237.24 o                         
   1  14   1        213.68        207.11        23.87 o                         
   2  14   1      35391.31      36383.51       604.15 o                         
   3  14   1        131.06        103.46        18.42 o                         
   4  14   1       2268.32       2226.47        45.38 o                         
   5  14   1          0.63         -6.88        17.75 o                         
   6  14   1      13394.07      13756.32       262.01 o                         
   7  14   1         12.99        120.14       101.41 o                         
   8  14   1       3210.53       3090.65       112.85 o                         
   9  14   1         61.04         35.50        34.24 o                         
  10  14   1       3893.92       3815.20       191.04 o                         
  11  14   1         69.57         35.17        58.99 o                         
  12  14   1       4603.84       5461.81       337.63 o                         
  13  14   1          4.37        -14.33       108.91 o                         
  14  14   1       2072.48       1777.64       301.30 o                         
   0  15   1      13795.11      13750.62       341.14 o                         
   1  15   1       1438.31       1482.08        45.22 o                         
   2  15   1          2.51        -11.16        22.25 o                         
   3  15   1         46.27         58.71        20.62 o                         
   4  15   1       9387.34       9705.76       146.68 o                         
   5  15   1        142.99        172.84        41.24 o                         
   6  15   1       1621.37       1684.61        62.85 o                         
   7  15   1        327.63        288.82        30.96 o                         
   8  15   1       5117.72       5209.22       237.12 o                         
   9  15   1         24.77        -24.87        36.80 o                         
  10  15   1       1338.52       1256.83        93.98 o                         
  11  15   1         42.58         16.37       122.71 o                         
  12  15   1        331.10        218.11       113.45 o                         
  13  15   1         44.57         19.29       122.15 o                         
   1  16   1         19.16         21.84        25.78 o                         
   2  16   1       2707.42       2694.44        91.39 o                         
   3  16   1         53.57         38.57        21.27 o                         
   4  16   1        175.20        164.68        42.99 o                         
   5  16   1         29.64         86.07        41.37 o                         
   6  16   1         27.39         44.05        23.10 o                         
   7  16   1         99.23         82.39        28.50 o                         
   8  16   1          0.88         11.88        40.29 o                         
   9  16   1        207.84        152.10        46.24 o                         
  10  16   1        399.00        368.83        68.27 o                         
  11  16   1         37.18          2.38        97.82 o                         
  12  16   1         21.79        134.27       113.10 o                         
  13  16   1         15.29         20.43       147.07 o                         
   0  17   1      13542.10      13268.25       383.01 o                         
   1  17   1         30.00         68.86        27.13 o                         
   2  17   1        240.85        293.57        51.92 o                         
   3  17   1        738.74        755.06        50.97 o                         
   4  17   1      15230.67      15793.95       313.44 o                         
   5  17   1          0.86        -18.65        28.68 o                         
   6  17   1        891.41        892.47        43.16 o                         
   7  17   1        275.42        229.74        55.09 o                         
   8  17   1       5251.84       5271.09       177.86 o                         
   9  17   1         13.71          8.40        44.28 o                         
  10  17   1       2894.05       3658.37       232.83 o                         
  11  17   1         57.18          2.12       144.63 o                         
  12  17   1       1533.40       1672.16       178.76 o                         
   1  18   1          8.64         24.91        29.99 o                         
   2  18   1      21073.56      21853.54       424.52 o                         
   3  18   1        319.03        322.07        32.79 o                         
   4  18   1       1048.02       1046.34        41.56 o                         
   5  18   1          0.69        -30.47        30.47 o                         
   6  18   1      16063.95      16942.00       372.91 o                         
   7  18   1         49.93        109.23        60.01 o                         
   8  18   1       3671.15       3711.92       148.35 o                         
   9  18   1          6.51        -50.55        62.82 o                         
  10  18   1       5768.27       6253.96       408.67 o                         
  11  18   1         27.89         99.91       118.58 o                         
  12  18   1       1546.35       1259.87       221.88 o                         
   0  19   1      11765.64      12161.76       362.91 o                         
   1  19   1        268.29        236.81        44.02 o                         
   2  19   1       1322.72       1389.77        89.02 o                         
   3  19   1         18.10         63.98        82.15 o                         
   4  19   1      11745.65      12308.50       242.03 o                         
   5  19   1         99.71        132.21        37.63 o                         
   6  19   1       1943.61       1784.98       163.74 o                         
   7  19   1          2.97         32.62        60.16 o                         
   8  19   1       3797.59       3725.29       197.12 o                         
   9  19   1         11.80        -30.44        85.01 o                         
  10  19   1       1852.18       1723.57       484.76 o                         
  11  19   1         17.25       -115.27       177.10 o                         
   1  20   1        220.53        184.80        40.80 o                         
   2  20   1       2331.70       2375.51        81.39 o                         
   3  20   1         10.38         33.52        31.48 o                         
   4  20   1        128.28         24.96        39.61 o                         
   5  20   1        100.11         79.46        43.83 o                         
   6  20   1        157.04        190.01        62.03 o                         
   7  20   1         29.08         24.99        67.71 o                         
   8  20   1        902.68        798.92        83.23 o                         
   9  20   1          2.99        106.92       102.84 o                         
  10  20   1        220.67        277.65       124.79 o                         
   0  21   1       4098.31       4613.26       202.85 o                         
   1  21   1         90.43        165.90        86.19 o                         
   2  21   1         88.41          9.29        42.40 o                         
   3  21   1        399.30        379.85        46.86 o                         
   4  21   1       2584.13       2841.00       109.82 o                         
   5  21   1         82.92         41.73        47.13 o                         
   6  21   1        896.41        836.89        89.13 o                         
   7  21   1          4.51        -39.60        67.08 o                         
   8  21   1       2203.91       2199.86       244.95 o                         
   9  21   1          2.37        -77.55       117.49 o                         
   1  22   1         13.26          2.37        47.65 o                         
   2  22   1      13588.06      14818.98       427.29 o                         
   3  22   1          2.66          4.44        47.55 o                         
   4  22   1        768.98        675.65        62.26 o                         
   5  22   1         28.98        -17.89        68.51 o                         
   6  22   1       8913.85       9222.79       419.87 o                         
   7  22   1          0.17         -4.21        72.43 o                         
   8  22   1       1338.18       1139.49       167.29 o                         
   0  23   1      12037.66      12572.61       527.24 o                         
   1  23   1        157.30         72.04        59.58 o                         
   2  23   1          8.68        -45.97        52.67 o                         
   3  23   1         22.67         12.00        53.30 o                         
   4  23   1       6179.67       6588.01       233.55 o                         
   5  23   1         24.44         46.85        68.88 o                         
   6  23   1       1233.76        984.21       123.08 o                         
   7  23   1          5.24         41.01       120.71 o                         
   1  24   1         49.16         35.21        57.20 o                         
   2  24   1       3743.67       3693.84       156.77 o                         
   3  24   1          0.76          2.71        53.79 o                         
   4  24   1        550.94        566.78        85.15 o                         
   5  24   1         56.97        -29.70        82.13 o                         
   6  24   1       1697.44       1528.62       129.51 o                         
   0  25   1         86.78         11.52       185.76 o                         
   1  25   1        189.22        115.87        64.38 o                         
   2  25   1          2.59         29.81        64.24 o                         
   3  25   1         12.58         -8.81        77.44 o                         
   4  25   1        164.83        177.80        80.18 o                         
   5  25   1         26.30         -1.90        92.45 o                         
   6  25   1        161.41        210.11       180.75 o                         
   1  26   1         77.43         73.24        68.91 o                         
   2  26   1       4974.72       4772.62       227.18 o                         
   3  26   1          5.86         16.73        82.80 o                         
   4  26   1        231.63        160.88       111.39 o                         
   0  27   1       5684.68       5208.57       406.43 o                         
   1  27   1         10.74        139.78        73.16 o                         
   2  27   1        321.57        108.49        97.32 o                         
   0   0   2     101001.79      96777.50      2892.44 o                         
   1   0   2        108.43        143.25        18.49 o                         
   2   0   2        158.23        178.00        18.44 o                         
   3   0   2       2538.59       2820.21        69.17 o                         
   4   0   2      47534.08      46131.72      1059.64 o                         
   5   0   2        220.46        230.40        21.99 o                         
   6   0   2       6237.07       6001.16       151.61 o                         
   7   0   2       1318.66       1343.45        47.37 o                         
   8   0   2      20298.50      20679.33       516.37 o                         
   9   0   2       1053.90        986.37        43.10 o                         
  10   0   2       5580.76       6057.54       184.50 o                         
  11   0   2         50.97         23.55        33.44 o                         
  12   0   2       5179.61       5429.24       285.64 o                         
  13   0   2          6.12         71.15        62.07 o                         
  14   0   2       3280.54       3187.66       216.48 o                         
  15   0   2        107.78        150.11       122.03 o                         
   1   1   2          0.43          6.13        10.47 o                         
   2   1   2      36156.86      34517.12       586.81 o                         
   3   1   2        311.64        310.94        14.11 o                         
   4   1   2       2392.18       2382.35        46.12 o                         
   5   1   2        103.77        120.92        15.16 o                         
   6   1   2      21723.14      21924.81       344.16 o                         
   7   1   2        233.69        210.61        15.24 o                         
   8   1   2       3492.43       3409.55        68.56 o                         
   9   1   2         91.26         70.44        18.22 o                         
  10   1   2       3417.16       3433.61       100.01 o                         
  11   1   2         22.22         23.49        27.91 o                         
  12   1   2       4679.14       4873.95       173.53 o                         
  13   1   2        102.80         52.57        60.32 o                         
  14   1   2       1004.79        797.64        83.83 o                         
  15   1   2         24.62        176.75       102.21 o                         
   0   2   2        823.42        918.64        39.15 o                         
   1   2   2        816.01        859.79        25.81 o                         
   2   2   2        364.66        408.20        15.54 o                         
   3   2   2         87.41         76.05         9.77 o                         
   4   2   2       1765.50       1860.40        36.81 o                         
   5   2   2         14.05         23.35        11.32 o                         
   6   2   2       2148.28       2254.79        42.69 o                         
   7   2   2         12.23          3.97        12.73 o                         
   8   2   2       3300.40       3207.60        64.93 o                         
   9   2   2        114.64        106.86        20.90 o                         
  10   2   2         38.14         72.67        22.66 o                         
  11   2   2          3.11          3.01        23.01 o                         
  12   2   2         30.31         44.99        42.40 o                         
  13   2   2          3.62         96.88        55.11 o                         
  14   2   2         71.44        -33.16        65.96 o                         
  15   2   2          3.88         49.38        98.59 o                         
   1   3   2         14.61         11.17         9.82 o                         
   2   3   2      16137.23      16017.89       250.32 o                         
   3   3   2        824.73        822.80        22.09 o                         
   4   3   2          8.29         19.78        10.13 o                         
   5   3   2        587.62        625.55        17.68 o                         
   6   3   2       6561.41       6559.52       103.81 o                         
   7   3   2          7.41         19.29        14.03 o                         
   8   3   2       3877.08       4079.14        77.44 o                         
   9   3   2        176.81        153.51        23.24 o                         
  10   3   2       3434.62       3335.26        88.79 o                         
  11   3   2        851.81        773.68        38.18 o                         
  12   3   2       1072.56       1076.79        69.12 o                         
  13   3   2         10.83        112.18        50.59 o                         
  14   3   2        294.09        268.37        56.23 o                         
  15   3   2          0.01        -91.98        91.98 o                         
   0   4   2      57358.56      54775.25      1306.04 o                         
   1   4   2       2763.59       3018.64        53.66 o                         
   2   4   2       1807.37       1710.75        38.68 o                         
   3   4   2       1177.06       1192.68        26.66 o                         
   4   4   2      54308.48      54599.97       901.93 o                         
   5   4   2        200.44        168.58        16.71 o                         
   6   4   2       3947.15       4035.86        65.22 o                         
   7   4   2        158.83        156.16        13.24 o                         
   8   4   2      16567.80      17303.31       321.30 o                         
   9   4   2        104.79        129.48        45.68 o                         
  10   4   2       6350.16       6665.00       212.51 o                         
  11   4   2        386.27        419.51        42.48 o                         
  12   4   2       3204.35       3118.18       114.23 o                         
  13   4   2         11.01        -36.78        47.67 o                         
  14   4   2       2783.78       3192.87       164.42 o                         
  15   4   2         25.94         56.55        99.20 o                         
   1   5   2        510.84        503.72        18.19 o                         
   2   5   2      48213.82      47099.54       827.59 o                         
   3   5   2       3986.31       4405.95        74.43 o                         
   4   5   2       9154.80       9097.85       145.01 o                         
   5   5   2        324.48        315.57        15.76 o                         
   6   5   2      23675.91      23802.33       404.77 o                         
   7   5   2         11.07         24.62        19.11 o                         
   8   5   2       8395.55       8916.28       195.96 o                         
   9   5   2       2081.88       2127.15        81.79 o                         
  10   5   2      11638.52      12369.95       418.45 o                         
  11   5   2        134.14        105.01        37.76 o                         
  12   5   2       2770.76       2901.35       129.84 o                         
  13   5   2         34.03         -3.80        52.76 o                         
  14   5   2       1230.72       1135.93        83.12 o                         
  15   5   2          0.54         33.53        99.85 o                         
   0   6   2      23462.44      23628.35       589.57 o                         
   1   6   2        626.69        619.98        20.48 o                         
   2   6   2        219.51        255.38        13.75 o                         
   3   6   2        693.92        755.46        23.77 o                         
   4   6   2      14908.71      14626.03       272.77 o                         
   5   6   2        339.27        343.01        16.29 o                         
   6   6   2        194.32        132.93        18.98 o                         
   7   6   2         65.70         17.07        20.20 o                         
   8   6   2       2081.14       1879.96        68.15 o                         
   9   6   2        178.59        155.08        34.79 o                         
  10   6   2       1677.81       1608.38        61.05 o                         
  11   6   2          4.15         61.21        43.59 o                         
  12   6   2        967.20        873.63       100.50 o                         
  13   6   2        108.80         34.18        47.63 o                         
  14   6   2        738.11        773.62        84.45 o                         
  15   6   2          3.56         61.73        98.07 o                         
   1   7   2         72.49         95.80        11.30 o                         
   2   7   2       2382.05       2459.93        63.77 o                         
   3   7   2        802.69        859.30        24.90 o                         
   4   7   2       1253.23       1258.29        31.23 o                         
   5   7   2          6.60         15.09        10.57 o                         
   6   7   2       2158.18       2066.38        53.34 o                         
   7   7   2         66.43         73.58        22.69 o                         
   8   7   2        339.21        414.32        81.17 o                         
   9   7   2         16.35         88.23        53.41 o                         
  10   7   2         99.23         55.71        36.70 o                         
  11   7   2        369.63        328.67        59.79 o                         
  12   7   2          2.04         21.36        55.99 o                         
  13   7   2         10.42         -0.64        71.93 o                         
  14   7   2         74.67         56.42        70.78 o                         
  15   7   2         40.97        146.81       115.69 o                         
   0   8   2      24254.92      24200.33       588.24 o                         
   1   8   2        339.67        323.32        18.94 o                         
   2   8   2        719.86        700.96        25.70 o                         
   3   8   2       1152.86       1193.09        27.99 o                         
   4   8   2      15488.55      15506.04       256.60 o                         
   5   8   2         77.95         70.26        11.66 o                         
   6   8   2       5969.26       6056.70       132.69 o                         
   7   8   2         27.24         34.73        19.87 o                         
   8   8   2      10609.38      10756.52       246.68 o                         
   9   8   2         90.58         82.73        30.26 o                         
  10   8   2       2689.84       2729.03        86.04 o                         
  11   8   2         37.86         61.34        43.16 o                         
  12   8   2       2168.89       2030.95        97.80 o                         
  13   8   2         17.25         -7.36        70.51 o                         
  14   8   2       1642.05       1825.91       134.33 o                         
   1   9   2        638.63        566.96        25.09 o                         
   2   9   2      54462.44      55483.68      1001.36 o                         
   3   9   2         19.03         14.63        13.41 o                         
   4   9   2        567.09        577.67        24.09 o                         
   5   9   2       2179.99       2156.34        41.86 o                         
   6   9   2      28275.48      29867.69       644.09 o                         
   7   9   2        679.93        644.70        61.23 o                         
   8   9   2       3259.52       3274.98        89.22 o                         
   9   9   2         16.70        -31.93        31.93 o                         
  10   9   2       5517.03       6034.92       210.38 o                         
  11   9   2        103.17        139.29        59.92 o                         
  12   9   2       5156.48       5814.34       287.99 o                         
  13   9   2         89.34        147.88        74.63 o                         
  14   9   2       1590.91       1499.25       130.89 o                         
   0  10   2      27879.27      27326.31       566.57 o                         
   1  10   2        207.84        218.88        18.63 o                         
   2  10   2        351.58        303.46        23.54 o                         
   3  10   2        655.49        679.18        23.70 o                         
   4  10   2      14964.97      15452.67       255.46 o                         
   5  10   2          0.33         -6.81        11.02 o                         
   6  10   2       5070.23       4917.66       111.29 o                         
   7  10   2        355.73        408.36        82.36 o                         
   8  10   2       8207.23       8557.11       202.50 o                         
   9  10   2        113.67         82.25        37.38 o                         
  10  10   2       3388.82       3486.54       128.26 o                         
  11  10   2         52.08         12.25        52.11 o                         
  12  10   2       1624.46       1572.06       101.55 o                         
  13  10   2          6.35        -11.68        68.60 o                         
  14  10   2       1940.54       2017.21       179.26 o                         
   1  11   2         48.47         31.82        18.12 o                         
   2  11   2       1978.63       1956.51        45.11 o                         
   3  11   2         11.70         20.78        16.31 o                         
   4  11   2        943.40        956.86        43.13 o                         
   5  11   2         15.98         21.80        13.36 o                         
   6  11   2       2055.78       2012.43        79.68 o                         
   7  11   2          3.56         22.86        29.82 o                         
   8  11   2         46.75         -1.14        38.81 o                         
   9  11   2         21.85        -32.12        37.72 o                         
  10  11   2          8.52        -19.45        53.83 o                         
  11  11   2         29.00        -12.19        55.10 o                         
  12  11   2        290.36        177.97        78.63 o                         
  13  11   2        130.01         88.55        82.69 o                         
  14  11   2          0.17        -52.02       117.59 o                         
   0  12   2      13067.15      12974.55       478.16 o                         
   1  12   2        404.82        424.92        26.02 o                         
   2  12   2         84.91         51.77        17.83 o                         
   3  12   2         36.56         18.87        17.19 o                         
   4  12   2       7918.01       7794.67       155.56 o                         
   5  12   2          4.37        -21.86        21.86 o                         
   6  12   2         44.51        179.99       117.13 o                         
   7  12   2         12.98        -40.21        40.21 o                         
   8  12   2       1046.89        912.32        60.97 o                         
   9  12   2         44.12        351.96       300.36 o                         
  10  12   2       1025.79        993.72       162.25 o                         
  11  12   2          4.10         18.73        51.36 o                         
  12  12   2        944.02        944.98       104.16 o                         
  13  12   2         15.57        186.05       116.75 o                         
   1  13   2        773.83        760.34        32.93 o                         
   2  13   2      28339.98      29015.33       496.45 o                         
   3  13   2        193.37        177.15        23.00 o                         
   4  13   2       2082.91       2041.01        47.29 o                         
   5  13   2          3.54         31.25        50.70 o                         
   6  13   2      16144.14      17224.21       471.43 o                         
   7  13   2         51.28          1.78        47.66 o                         
   8  13   2       5229.52       5216.52       189.09 o                         
   9  13   2         75.85        102.66        45.33 o                         
  10  13   2       6421.69       7152.84       291.41 o                         
  11  13   2        119.82        115.97        57.68 o                         
  12  13   2       1967.17       1955.39       121.01 o                         
  13  13   2         46.87         15.34       110.30 o                         
   0  14   2      19998.07      20906.16       488.22 o                         
   1  14   2       1125.28       1099.75        41.59 o                         
   2  14   2        779.05        738.77        48.65 o                         
   3  14   2        892.22        899.98        63.10 o                         
   4  14   2      23278.33      24488.25       389.80 o                         
   5  14   2         36.10        223.30       131.72 o                         
   6  14   2       2127.90       1893.80       140.58 o                         
   7  14   2         46.11        469.88       352.78 o                         
   8  14   2       8764.06       8923.37       305.78 o                         
   9  14   2         20.71         91.84        53.37 o                         
  10  14   2       3894.77       4248.88       199.42 o                         
  11  14   2        306.02        443.26        77.77 o                         
  12  14   2       1701.25       1606.88       119.97 o                         
  13  14   2         25.70        -64.54       161.41 o                         
   1  15   2        147.00        205.01        46.90 o                         
   2  15   2       7037.44       7113.90       153.38 o                         
   3  15   2        181.92        133.65        33.77 o                         
   4  15   2        604.30        658.32        73.86 o                         
   5  15   2         23.18        151.24       133.36 o                         
   6  15   2       2451.31       2305.67       173.78 o                         
   7  15   2         91.59         93.79        43.90 o                         
   8  15   2       1415.46       1373.75        82.89 o                         
   9  15   2        136.67        113.49        66.09 o                         
  10  15   2       1750.00       1709.34       112.85 o                         
  11  15   2         52.36         11.20        63.28 o                         
  12  15   2        392.19        451.46       125.66 o                         
   0  16   2         17.77         21.42        38.05 o                         
   1  16   2        286.56        254.19        29.15 o                         
   2  16   2          9.74        -25.58        25.58 o                         
   3  16   2         23.05         69.86        41.49 o                         
   4  16   2        270.50        415.98       116.57 o                         
   5  16   2        129.23        127.52        25.87 o                         
   6  16   2        123.75         87.15        43.90 o                         
   7  16   2        117.65         79.51        53.09 o                         
   8  16   2       1374.14       1310.76        87.38 o                         
   9  16   2          0.02         44.10        57.29 o                         
  10  16   2         20.03        -28.08        70.37 o                         
  11  16   2          1.86        -71.89       120.23 o                         
  12  16   2         47.79         52.49       157.48 o                         
   1  17   2        500.51        492.89        34.55 o                         
   2  17   2      10118.94      10327.48       203.82 o                         
   3  17   2          3.03        -24.90        39.86 o                         
   4  17   2       1074.13        990.97        49.25 o                         
   5  17   2        153.33        166.18        35.15 o                         
   6  17   2       6316.53       6438.89       254.78 o                         
   7  17   2        190.17         69.69        66.97 o                         
   8  17   2        549.34        511.41       120.16 o                         
   9  17   2         79.77         16.33        57.49 o                         
  10  17   2       1572.29       1408.50       126.14 o                         
  11  17   2          0.35        114.41       113.87 o                         
   0  18   2      23740.87      24900.48       639.35 o                         
   1  18   2          4.94         24.03        30.60 o                         
   2  18   2        249.89        184.30        35.51 o                         
   3  18   2         23.57          5.65        36.09 o                         
   4  18   2      12789.81      13747.44       351.57 o                         
   5  18   2        230.21        152.03        39.94 o                         
   6  18   2       2786.00       2638.09       156.87 o                         
   7  18   2        516.12        522.07        76.81 o                         
   8  18   2       6539.45       7159.90       355.37 o                         
   9  18   2         92.81        180.65        75.52 o                         
  10  18   2       1888.72       1607.70       142.89 o                         
  11  18   2         11.55       -161.95       169.93 o                         
   1  19   2        403.60        579.27       122.68 o                         
   2  19   2      10141.18      10386.66       215.26 o                         
   3  19   2         34.16         68.57        39.75 o                         
   4  19   2        388.05        321.95        48.67 o                         
   5  19   2        810.16        844.08        75.45 o                         
   6  19   2       5951.26       5818.30       254.42 o                         
   7  19   2         59.98         15.94        68.96 o                         
   8  19   2       1158.88        932.43       137.44 o                         
   9  19   2         75.00         56.01        88.27 o                         
  10  19   2        922.76       1103.06       215.12 o                         
   0  20   2        390.61        307.13        64.59 o                         
   1  20   2         99.75         94.33        37.96 o                         
   2  20   2         34.01         14.80        45.06 o                         
   3  20   2          7.69        -28.21        41.75 o                         
   4  20   2        233.74        248.12        47.93 o                         
   5  20   2         19.64         21.43        66.28 o                         
   6  20   2        667.19        535.58        88.32 o                         
   7  20   2          0.33         15.48        80.14 o                         
   8  20   2        468.99        251.91       107.72 o                         
   9  20   2          1.19         79.77        83.77 o                         
   1  21   2         14.62         68.62        55.53 o                         
   2  21   2       2269.38       2093.10       102.69 o                         
   3  21   2          2.57         19.11        44.56 o                         
   4  21   2          8.54        -61.19        94.16 o                         
   5  21   2          0.69         23.36        74.96 o                         
   6  21   2       1037.90        874.52        97.09 o                         
   7  21   2         11.33         73.11       107.89 o                         
   8  21   2        560.85        562.85       106.08 o                         
   0  22   2      10770.25      11625.48       523.72 o                         
   1  22   2         13.22          0.09        53.31 o                         
   2  22   2        250.61        267.36        62.78 o                         
   3  22   2          3.00        -55.69        73.34 o                         
   4  22   2       8983.25       9221.19       428.52 o                         
   5  22   2         57.06         19.23        80.04 o                         
   6  22   2        467.27        368.84        94.37 o                         
   7  22   2          0.03        -18.81        89.24 o                         
   8  22   2       2751.35       2416.91       257.06 o                         
   1  23   2        206.64        123.08        60.95 o                         
   2  23   2       6704.05       7107.77       255.02 o                         
   3  23   2        115.38          8.43        73.21 o                         
   4  23   2        931.30        798.69       101.91 o                         
   5  23   2          2.41        -53.60        81.27 o                         
   6  23   2       4139.42       3736.25       289.80 o                         
   7  23   2          1.55        163.98       168.17 o                         
   0  24   2       1876.76       1606.86       225.33 o                         
   1  24   2         38.04         22.05        83.87 o                         
   2  24   2         34.62        -27.07        91.65 o                         
   3  24   2        138.43        111.01        90.49 o                         
   4  24   2       2324.68       2114.29       160.54 o                         
   5  24   2          3.56         49.78       122.96 o                         
   6  24   2         96.29        147.24       121.29 o                         
   1  25   2          0.19         51.84        86.62 o                         
   2  25   2         99.31          1.85        87.23 o                         
   3  25   2          1.99        -81.49       113.14 o                         
   4  25   2          0.13        -12.83       109.56 o                         
   0  26   2       1948.24       1641.54       168.81 o                         
   1  26   2          0.34       -109.91       109.91 o                         
   1   0   3        972.70       1039.52        38.96 o                         
   2   0   3      41055.46      43209.50      1335.29 o                         
   3   0   3        309.68        300.65        27.58 o                         
   4   0   3       2769.38       2789.12        90.47 o                         
   5   0   3         75.05         90.39        23.91 o                         
   6   0   3      28795.89      31577.55       888.94 o                         
   7   0   3         89.72         81.61        34.17 o                         
   8   0   3       7307.65       7467.80       221.20 o                         
   9   0   3         96.16         84.82        33.50 o                         
  10   0   3       6076.97       6346.84       316.08 o                         
  11   0   3        272.39        204.93        67.10 o                         
  12   0   3       3399.96       3689.56       256.38 o                         
  13   0   3        176.05        -12.45       140.30 o                         
  14   0   3        271.34       -184.54       184.54 o                         
   0   1   3      12854.90      12996.82       361.75 o                         
   1   1   3        347.67        380.00        18.27 o                         
   2   1   3       1135.97       1179.22        42.05 o                         
   3   1   3        597.54        609.74        25.71 o                         
   4   1   3      16601.38      16910.90       345.63 o                         
   5   1   3        773.80        800.96        29.31 o                         
   6   1   3       1686.50       1660.62        49.28 o                         
   7   1   3          0.29          7.26        19.35 o                         
   8   1   3       5462.04       5589.32       126.75 o                         
   9   1   3         21.74         15.44        23.93 o                         
  10   1   3       2823.30       2825.79       104.87 o                         
  11   1   3        216.07        151.76        48.93 o                         
  12   1   3       1317.99       1338.95        96.32 o                         
  13   1   3          1.34         22.65       106.68 o                         
  14   1   3       1292.27       1268.99       157.60 o                         
   1   2   3        127.77        195.73        20.17 o                         
   2   2   3        877.01        950.39        39.16 o                         
   3   2   3          9.03         21.22        17.36 o                         
   4   2   3          0.20         -8.52        15.15 o                         
   5   2   3        577.82        505.33        24.72 o                         
   6   2   3         11.25         71.51        27.51 o                         
   7   2   3        113.04         71.03        21.74 o                         
   8   2   3         90.36         92.01        24.76 o                         
   9   2   3        563.78        489.44        33.30 o                         
  10   2   3        199.61        193.23        35.41 o                         
  11   2   3         63.60         21.51        40.47 o                         
  12   2   3          1.05         65.60        53.14 o                         
  13   2   3         27.70        102.67       107.97 o                         
  14   2   3        128.88        -55.02       133.58 o                         
   0   3   3       7585.29       8125.13       272.00 o                         
   1   3   3        703.61        798.58        28.80 o                         
   2   3   3         68.83         70.31        17.13 o                         
   3   3   3          4.83         -2.76        14.89 o                         
   4   3   3       4383.59       4459.37       107.79 o                         
   5   3   3          0.02         -9.97        14.42 o                         
   6   3   3        969.93        984.57        46.58 o                         
   7   3   3        698.59        675.68        31.16 o                         
   8   3   3       3744.55       3531.32        93.42 o                         
   9   3   3         44.91         44.81        28.30 o                         
  10   3   3        610.26        497.96        41.22 o                         
  11   3   3        158.17        180.45        47.32 o                         
  12   3   3        486.86        256.59        65.26 o                         
  13   3   3          0.06        -32.31        99.36 o                         
  14   3   3        226.27         28.72       125.22 o                         
   1   4   3          6.36         14.36        17.57 o                         
   2   4   3      27706.11      29159.88       626.42 o                         
   3   4   3        124.75        123.05        18.07 o                         
   4   4   3       1322.87       1257.71        38.07 o                         
   5   4   3        409.29        458.34        21.71 o                         
   6   4   3      12772.95      13767.48       271.18 o                         
   7   4   3        851.91        817.41        38.77 o                         
   8   4   3       2534.22       2504.14        70.44 o                         
   9   4   3          5.31         -9.61        26.38 o                         
  10   4   3       4263.17       4220.05       179.28 o                         
  11   4   3          8.27        -49.42        73.19 o                         
  12   4   3       2501.19       2442.59       148.51 o                         
  13   4   3         12.00        -33.43       103.34 o                         
  14   4   3       1238.83        870.21       148.08 o                         
   0   5   3      41907.08      43367.87      1254.78 o                         
   1   5   3         22.16         38.02        17.67 o                         
   2   5   3        173.92        155.06        18.73 o                         
   3   5   3        167.88        141.06        17.59 o                         
   4   5   3      18566.10      19097.92       413.70 o                         
   5   5   3        228.56        222.73        22.79 o                         
   6   5   3       3983.89       4265.84       135.76 o                         
   7   5   3        793.85        778.62        31.45 o                         
   8   5   3       8369.40       8951.57       205.45 o                         
   9   5   3        523.29        634.55        84.14 o                         
  10   5   3       3190.85       3311.49       129.87 o                         
  11   5   3          0.58         30.38        53.30 o                         
  12   5   3       2336.40       2139.69       131.74 o                         
  13   5   3         53.86         61.47       104.73 o                         
  14   5   3       2037.27       1882.16       199.37 o                         
   1   6   3       1051.49       1020.57        34.32 o                         
   2   6   3       8153.55       8204.74       156.86 o                         
   3   6   3        957.63        945.07        30.77 o                         
   4   6   3        666.80        646.03        27.52 o                         
   5   6   3        411.07        334.62        35.79 o                         
   6   6   3       3694.40       3919.28        96.12 o                         
   7   6   3        194.77        175.65        20.88 o                         
   8   6   3        733.44        775.55       131.96 o                         
   9   6   3         41.23         27.83        44.17 o                         
  10   6   3       1090.26        884.26        59.89 o                         
  11   6   3         20.46        -28.56        54.11 o                         
  12   6   3        764.91        589.20        82.02 o                         
  13   6   3        119.64        123.55        73.17 o                         
  14   6   3        204.38         81.31       195.10 o                         
   0   7   3        551.47        587.16        38.20 o                         
   1   7   3         96.95         94.80        20.94 o                         
   2   7   3         62.23         76.38        19.97 o                         
   3   7   3        564.65        533.53        24.13 o                         
   4   7   3       1152.52       1126.62        36.34 o                         
   5   7   3         97.87         77.55        26.21 o                         
   6   7   3        192.02        154.09        22.30 o                         
   7   7   3         97.27         96.92        17.90 o                         
   8   7   3         72.99         45.71        38.77 o                         
   9   7   3         41.67         66.00        56.87 o                         
  10   7   3          7.60         -5.57        46.87 o                         
  11   7   3         51.97         28.66        54.75 o                         
  12   7   3        155.88        184.97        67.23 o                         
  13   7   3         27.37        -67.63        80.38 o                         
   1   8   3         29.69         17.31        12.72 o                         
   2   8   3      14093.17      14442.17       274.70 o                         
   3   8   3         76.51         78.39        23.24 o                         
   4   8   3       1536.09       1429.91        49.73 o                         
   5   8   3        206.10        294.67        97.59 o                         
   6   8   3       5797.58       5936.05       143.98 o                         
   7   8   3          1.57         -3.37        34.33 o                         
   8   8   3       1548.91       1748.96       114.04 o                         
   9   8   3        539.82        594.10        55.16 o                         
  10   8   3       2792.61       2948.77       120.80 o                         
  11   8   3         22.26         40.35        51.91 o                         
  12   8   3       1207.30       1191.67       116.90 o                         
  13   8   3         12.65          4.48        98.80 o                         
   0   9   3      29155.24      29743.45      1050.76 o                         
   1   9   3        509.03        515.07        46.58 o                         
   2   9   3       2052.66       2000.85        86.10 o                         
   3   9   3         14.48          7.21        17.64 o                         
   4   9   3      26887.52      28127.83       671.11 o                         
   5   9   3       1252.08       1170.03        55.46 o                         
   6   9   3       3271.09       3236.76       123.38 o                         
   7   9   3         61.65         61.73        36.67 o                         
   8   9   3       8471.42       8735.13       263.84 o                         
   9   9   3         24.59         -2.14        47.65 o                         
  10   9   3       3310.88       3365.24       150.60 o                         
  11   9   3        201.84        166.84        59.62 o                         
  12   9   3       1820.07       1700.07       104.54 o                         
  13   9   3         20.86        154.00        95.87 o                         
   1  10   3        534.18        499.71        37.13 o                         
   2  10   3      10601.07      11139.94       289.21 o                         
   3  10   3         52.67         99.48        40.60 o                         
   4  10   3        708.04        718.20        75.86 o                         
   5  10   3         76.24         82.19        23.57 o                         
   6  10   3       9006.88       9408.09       193.28 o                         
   7  10   3         26.26        -17.51        30.36 o                         
   8  10   3       2709.76       2685.23       149.90 o                         
   9  10   3        221.64        218.70        52.45 o                         
  10  10   3       2348.73       2305.19       139.64 o                         
  11  10   3        122.00        101.26        71.03 o                         
  12  10   3       1399.29       1382.36       103.91 o                         
  13  10   3        131.18        -23.31       101.66 o                         
   0  11   3         29.89        245.04       223.29 o                         
   1  11   3         21.41         59.51        40.13 o                         
   2  11   3          0.49         -5.07        27.51 o                         
   3  11   3       1092.32       1074.63        70.93 o                         
   4  11   3        574.55        469.86        30.70 o                         
   5  11   3        197.96        154.58        24.89 o                         
   6  11   3         85.55        107.86        24.07 o                         
   7  11   3         16.69         60.09        56.99 o                         
   8  11   3         93.06         25.14        54.98 o                         
   9  11   3         17.33         50.15        63.76 o                         
  10  11   3        130.32         77.44        92.65 o                         
  11  11   3         37.43        -70.58        80.40 o                         
  12  11   3         14.32         55.72        95.00 o                         
   1  12   3        434.96        387.24        27.63 o                         
   2  12   3       2656.09       2696.00        73.50 o                         
   3  12   3        126.14        119.09        29.74 o                         
   4  12   3         70.86         60.11        29.35 o                         
   5  12   3          0.23         22.71        28.32 o                         
   6  12   3       3241.43       3289.44       248.87 o                         
   7  12   3          4.47         25.38        46.03 o                         
   8  12   3        367.25        366.02        56.36 o                         
   9  12   3         83.58         93.97        53.09 o                         
  10  12   3        986.13        854.81        88.80 o                         
  11  12   3          0.72         21.23        68.12 o                         
  12  12   3        297.94        277.25       100.14 o                         
   0  13   3      14061.15      14826.83       521.95 o                         
   1  13   3         33.58         63.17        29.67 o                         
   2  13   3         35.89          1.11        32.25 o                         
   3  13   3         51.84        214.85       139.86 o                         
   4  13   3       9663.46       9983.58       267.66 o                         
   5  13   3         14.58         83.96        37.63 o                         
   6  13   3       1109.15       1006.33        89.47 o                         
   7  13   3        359.74        361.47        58.35 o                         
   8  13   3       6100.21       6236.15       238.53 o                         
   9  13   3        354.98        373.27        61.86 o                         
  10  13   3       1526.20       1278.29       105.55 o                         
  11  13   3          6.11        -69.53        69.53 o                         
  12  13   3       1142.62       1058.14       110.55 o                         
   1  14   3          1.11         15.65        26.22 o                         
   2  14   3      16628.75      17477.15       453.57 o                         
   3  14   3         40.75         -7.67        34.64 o                         
   4  14   3       1254.96       1206.87        84.56 o                         
   5  14   3        236.13        184.64        39.34 o                         
   6  14   3       7765.18       8069.39       466.27 o                         
   7  14   3        403.63        318.30        69.85 o                         
   8  14   3       2662.12       2577.37       146.59 o                         
   9  14   3         26.08          4.75        61.44 o                         
  10  14   3       2159.71       1999.84       154.61 o                         
  11  14   3          0.18        -66.93        76.92 o                         
   0  15   3       8000.80       8228.73       381.28 o                         
   1  15   3        418.03        354.40        33.39 o                         
   2  15   3         40.09         28.24        30.46 o                         
   3  15   3        219.37        214.29        37.96 o                         
   4  15   3       2773.14       2971.62       155.68 o                         
   5  15   3          0.48         18.37       116.01 o                         
   6  15   3        980.51        736.74        83.72 o                         
   7  15   3        669.00        639.77        88.66 o                         
   8  15   3       1266.27       1086.86        81.05 o                         
   9  15   3         65.59        142.50        77.65 o                         
  10  15   3        503.90        476.89        73.42 o                         
  11  15   3         98.33        108.86        76.25 o                         
   1  16   3        193.02        191.00        39.78 o                         
   2  16   3        660.50        553.38        53.13 o                         
   3  16   3        120.68         99.55        45.09 o                         
   4  16   3         26.91          4.57        43.03 o                         
   5  16   3          0.72        102.42        72.27 o                         
   6  16   3        387.45        258.40        94.68 o                         
   7  16   3          5.07         12.57        76.97 o                         
   8  16   3         15.47         40.24        62.30 o                         
   9  16   3         11.58        -30.16        60.99 o                         
  10  16   3        111.24          3.61        72.65 o                         
   0  17   3       5298.19       4958.59       446.01 o                         
   1  17   3         38.51        -13.72        47.14 o                         
   2  17   3        287.22        227.06        52.24 o                         
   3  17   3        286.84        340.37        71.32 o                         
   4  17   3       5650.78       5731.69       244.20 o                         
   5  17   3         94.91        153.41        70.49 o                         
   6  17   3        429.43        329.32        79.15 o                         
   7  17   3         13.64         40.76        79.47 o                         
   8  17   3       1814.68       1621.13       254.76 o                         
   9  17   3          0.09        -49.18        87.52 o                         
  10  17   3        952.14        818.02       105.45 o                         
   1  18   3         65.38         33.59        51.58 o                         
   2  18   3      11210.93      11758.83       390.01 o                         
   3  18   3        107.17        165.72        68.31 o                         
   4  18   3       1067.54        876.21        91.96 o                         
   5  18   3          1.82         74.00        83.07 o                         
   6  18   3       5683.25       6539.87       392.52 o                         
   7  18   3          2.74        -28.98       113.57 o                         
   8  18   3       1272.21       1132.73       187.14 o                         
   9  18   3        115.95         97.72        95.19 o                         
   0  19   3       4998.47       5326.76       401.69 o                         
   1  19   3        122.03        155.36        57.95 o                         
   2  19   3        578.76        530.47        84.17 o                         
   3  19   3         72.00         24.73        68.83 o                         
   4  19   3       4783.29       5297.54       467.42 o                         
   5  19   3        514.05        613.04       133.81 o                         
   6  19   3        673.86        541.74        97.84 o                         
   7  19   3          8.42        -31.95        84.25 o                         
   8  19   3       1556.72       1108.91       154.52 o                         
   1  20   3        110.65        105.00        70.52 o                         
   2  20   3        105.94        153.59        56.94 o                         
   3  20   3          1.15         62.30        76.01 o                         
   4  20   3          1.11        116.83        77.87 o                         
   5  20   3        239.85        232.45        86.70 o                         
   6  20   3        146.86         36.81       123.25 o                         
   7  20   3          0.63         19.95       124.04 o                         
   0  21   3       2184.95       2157.68       263.55 o                         
   1  21   3          2.32        -27.52        73.85 o                         
   2  21   3         25.70         66.54        73.04 o                         
   3  21   3        164.52         84.82        87.76 o                         
   4  21   3        660.13        543.44       105.95 o                         
   5  21   3          0.94         54.79       118.31 o                         
   6  21   3        195.37          8.77       139.08 o                         
   7  21   3         38.46         58.45       150.18 o                         
   1  22   3         84.48        -27.52        92.02 o                         
   2  22   3       4252.01       4081.70       346.16 o                         
   3  22   3         39.71         23.07        99.17 o                         
   4  22   3        148.96         77.69       109.74 o                         
   5  22   3         44.57        193.74       136.45 o                         
   0  23   3       5576.19       5335.05       412.96 o                         
   1  23   3          9.85         35.23       101.85 o                         
   2  23   3          0.99          6.11       108.72 o                         
   3  23   3         52.95        309.77       128.26 o                         
   4  23   3       3886.51       3536.87       266.19 o                         
   0   0   4      13376.85      13615.79       762.53 o                         
   1   0   4        335.85        456.50        48.84 o                         
   2   0   4          0.81         32.67        25.31 o                         
   3   0   4         57.49        -31.50        35.11 o                         
   4   0   4      10445.65      11700.67       485.32 o                         
   5   0   4        389.37        483.44        64.19 o                         
   6   0   4        467.46        435.88        66.13 o                         
   7   0   4       1495.27       1399.28        93.37 o                         
   8   0   4       4328.57       4816.52       358.98 o                         
   9   0   4        295.87        341.10        77.70 o                         
  10   0   4       1229.57       1338.07       164.52 o                         
  11   0   4         94.05         50.19       129.48 o                         
   1   1   4        106.65        197.94        65.07 o                         
   2   1   4       7117.31       7312.47       196.97 o                         
   3   1   4         32.49        -10.74        28.12 o                         
   4   1   4       1070.58       1138.76        50.58 o                         
   5   1   4        205.73        286.41        35.53 o                         
   6   1   4       5350.27       5559.21       168.81 o                         
   7   1   4         43.37         68.48        49.32 o                         
   8   1   4       1630.68       1633.36        81.28 o                         
   9   1   4         60.76         -5.87        46.59 o                         
  10   1   4       1457.04       1302.05        97.54 o                         
  11   1   4          0.18        -15.51        93.41 o                         
  12   1   4       1225.05       1006.60       154.76 o                         
   0   2   4       2726.96       2807.89       117.51 o                         
   1   2   4        721.45        705.32        50.21 o                         
   2   2   4          8.87         21.64        29.42 o                         
   3   2   4         17.96        -12.52        29.51 o                         
   4   2   4        809.55        761.05        46.13 o                         
   5   2   4        122.13         84.09        37.96 o                         
   6   2   4         96.29         73.89        39.54 o                         
   7   2   4         49.06         47.37        35.63 o                         
   8   2   4        117.97        102.89        39.68 o                         
   9   2   4         18.21         36.98        46.65 o                         
  10   2   4         88.23        144.55        71.22 o                         
  11   2   4          0.31         69.57        93.57 o                         
  12   2   4         27.03       -171.01       171.01 o                         
   1   3   4         57.77         43.70        28.04 o                         
   2   3   4       5340.13       5406.90       151.05 o                         
   3   3   4          1.65         22.88        28.72 o                         
   4   3   4         24.29         44.62        31.62 o                         
   5   3   4        170.40        157.17        37.74 o                         
   6   3   4       2733.19       2774.52        83.02 o                         
   7   3   4         17.92         12.24        36.76 o                         
   8   3   4        636.64        592.70        53.41 o                         
   9   3   4         48.75        100.36        71.69 o                         
  10   3   4        607.29        653.36        88.29 o                         
  11   3   4         42.07         59.68        70.89 o                         
  12   3   4        346.06        229.23       165.06 o                         
   0   4   4      11094.08      12143.77       427.50 o                         
   1   4   4         98.39        113.71        28.27 o                         
   2   4   4        525.15        535.62        66.61 o                         
   3   4   4        388.89        390.23        59.33 o                         
   4   4   4       9328.38       9745.82       260.76 o                         
   5   4   4        258.98        240.48        43.96 o                         
   6   4   4       1968.13       1834.74        90.97 o                         
   7   4   4         17.39         45.14        33.63 o                         
   8   4   4       4280.20       4756.70       161.88 o                         
   9   4   4         14.02         29.04        60.95 o                         
  10   4   4       1748.48       1789.95       173.53 o                         
  11   4   4        115.87         86.96        74.70 o                         
  12   4   4       1075.53        864.77       195.76 o                         
   1   5   4        142.41        116.69        30.42 o                         
   2   5   4      12250.19      13718.62       404.93 o                         
   3   5   4        430.82        515.95        55.49 o                         
   4   5   4        699.43        709.43        50.40 o                         
   5   5   4          7.41         51.49        37.23 o                         
   6   5   4       4734.34       4489.99       155.95 o                         
   7   5   4         62.83         11.64        42.96 o                         
   8   5   4       1280.34       1251.04        85.45 o                         
   9   5   4        184.27        122.07        78.73 o                         
  10   5   4       2109.86       2041.79       129.88 o                         
  11   5   4         48.10         16.81        73.98 o                         
  12   5   4        970.11       1082.58       123.94 o                         
   0   6   4       3471.28       3610.37       156.23 o                         
   1   6   4          2.00         -3.73        33.65 o                         
   2   6   4        343.57        352.37        36.75 o                         
   3   6   4        771.46        669.71        52.03 o                         
   4   6   4       2941.63       2878.25       104.20 o                         
   5   6   4        175.09        144.49        32.88 o                         
   6   6   4        656.29        584.56        88.49 o                         
   7   6   4         73.63         70.94        44.79 o                         
   8   6   4       1326.10       1394.95        90.86 o                         
   9   6   4          3.48         53.97        61.20 o                         
  10   6   4        419.57        456.39        73.02 o                         
  11   6   4         59.04        105.88        85.06 o                         
   1   7   4         33.50         23.29        30.93 o                         
   2   7   4        406.75        451.46        37.48 o                         
   3   7   4        106.01         76.58        35.53 o                         
   4   7   4        211.23        153.80        37.59 o                         
   5   7   4        199.38        222.31        34.63 o                         
   6   7   4        261.76        497.93       158.44 o                         
   7   7   4         12.12         -0.51        43.50 o                         
   8   7   4         27.96         45.56        55.44 o                         
   9   7   4         16.98         -6.85        58.38 o                         
  10   7   4        129.12         80.21        67.06 o                         
  11   7   4          8.24         66.00        81.15 o                         
   0   8   4       9844.16      11253.60       531.38 o                         
   1   8   4        410.48        516.84       112.71 o                         
   2   8   4        145.48         98.27        33.67 o                         
   3   8   4         54.44          2.89        34.22 o                         
   4   8   4       5345.66       5552.75       142.85 o                         
   5   8   4         72.18         32.87        43.49 o                         
   6   8   4        682.65        644.60        48.41 o                         
   7   8   4         84.23         69.97        44.91 o                         
   8   8   4       2056.04       1804.00       102.75 o                         
   9   8   4         31.65        -59.34        59.34 o                         
  10   8   4        710.70        772.82       113.26 o                         
  11   8   4         14.18        -89.09       110.22 o                         
   1   9   4        494.40        491.64        48.78 o                         
   2   9   4       7993.79       8338.61       237.58 o                         
   3   9   4         32.84         40.60        36.16 o                         
   4   9   4        676.50        565.32        60.90 o                         
   5   9   4        680.08        685.50        45.20 o                         
   6   9   4       5871.14       6242.50       232.92 o                         
   7   9   4        164.42        165.39        52.80 o                         
   8   9   4        912.10        779.61        76.20 o                         
   9   9   4         70.98        -61.33        93.70 o                         
  10   9   4       1856.50       1500.35       120.62 o                         
  11   9   4         84.42        141.72       128.18 o                         
   0  10   4       7061.35       7049.19       396.27 o                         
   1  10   4        143.74        166.86        36.35 o                         
   2  10   4          6.65         41.99        38.47 o                         
   3  10   4         18.75        -28.69        37.87 o                         
   4  10   4       5068.08       5255.31       170.66 o                         
   5  10   4         92.87          3.94        49.62 o                         
   6  10   4        633.98        574.85       139.30 o                         
   7  10   4        453.06        567.12        74.64 o                         
   8  10   4       1830.71       1602.79       123.62 o                         
   9  10   4         94.40        144.62        80.25 o                         
  10  10   4       1211.21       1259.62       117.41 o                         
   1  11   4          4.17         15.88        38.72 o                         
   2  11   4        533.90        581.95       129.43 o                         
   3  11   4        171.68        224.34        45.21 o                         
   4  11   4        222.56        253.46        49.78 o                         
   5  11   4          2.53        -49.24        49.24 o                         
   6  11   4        525.22        393.09        78.20 o                         
   7  11   4         19.24         21.95        76.08 o                         
   8  11   4        368.38        376.12        84.05 o                         
   9  11   4         58.50        -46.39        91.95 o                         
  10  11   4         45.09       -100.18       100.18 o                         
   0  12   4       1934.60       1882.77       144.34 o                         
   1  12   4        303.90        275.94        51.78 o                         
   2  12   4         98.87         66.61        64.39 o                         
   3  12   4          0.57         14.25        52.53 o                         
   4  12   4       2183.54       1941.72       106.11 o                         
   5  12   4        156.37         47.48        89.93 o                         
   6  12   4        369.55        194.95        84.33 o                         
   7  12   4          4.07         -7.52        75.16 o                         
   8  12   4       1101.09       1013.02       109.97 o                         
   9  12   4          3.54        -42.43        91.63 o                         
  10  12   4        390.81        246.61       128.44 o                         
   1  13   4         30.37         58.57        54.53 o                         
   2  13   4       8541.42       9310.17       436.06 o                         
   3  13   4        237.65        166.62        57.09 o                         
   4  13   4        182.29        174.72        77.32 o                         
   5  13   4         10.56        208.60        75.30 o                         
   6  13   4       4516.55       4898.36       274.91 o                         
   7  13   4         81.09         44.98        85.76 o                         
   8  13   4       1279.35       1109.78       102.17 o                         
   9  13   4         99.62        278.61       110.45 o                         
   0  14   4       4185.73       4204.53       283.98 o                         
   1  14   4        111.25        124.04        56.90 o                         
   2  14   4        209.42        250.10        57.05 o                         
   3  14   4        374.09        379.21        67.55 o                         
   4  14   4       4181.65       4006.31       250.85 o                         
   5  14   4        119.66         59.60        82.96 o                         
   6  14   4        929.01       1184.40       115.70 o                         
   7  14   4          1.38         97.00        91.38 o                         
   8  14   4       2237.68       2051.89       141.21 o                         
   9  14   4          0.25         44.01       106.98 o                         
   1  15   4        233.04        215.40        67.97 o                         
   2  15   4       2412.88       2266.91       140.95 o                         
   3  15   4        100.39         42.49        83.85 o                         
   4  15   4        110.57        125.49        82.03 o                         
   5  15   4        199.69         95.87       125.92 o                         
   6  15   4        793.14        612.92       102.99 o                         
   7  15   4         19.64         66.96        98.62 o                         
   8  15   4        184.37        174.28       109.13 o                         
   0  16   4        223.86        193.85        92.27 o                         
   1  16   4         63.48        155.88        64.61 o                         
   2  16   4         69.32         21.96        65.74 o                         
   3  16   4        211.65        126.64        81.47 o                         
   4  16   4        171.09        241.37        84.58 o                         
   5  16   4         24.83        -33.60        97.85 o                         
   6  16   4         17.22        -46.68        97.41 o                         
   7  16   4         55.05         58.87        95.10 o                         
   1  17   4          4.79        -17.89        67.95 o                         
   2  17   4       2580.76       2447.87       180.63 o                         
   3  17   4         31.89        -84.05        87.83 o                         
   4  17   4        401.64        439.44        96.15 o                         
   5  17   4         13.20          2.90       128.66 o                         
   6  17   4       1990.96       1755.25       146.76 o                         
   7  17   4          8.28        -99.44       198.75 o                         
   0  18   4       6241.61       5929.15       365.99 o                         
   1  18   4        187.32        142.33        96.83 o                         
   2  18   4         80.53         24.10        88.34 o                         
   3  18   4         85.48        -49.48        83.03 o                         
   4  18   4       3610.25       3730.17       235.90 o                         
   5  18   4          8.69        -29.94       132.06 o                         
   6  18   4        345.23        114.34       126.43 o                         
   1  19   4        130.19         -8.01        89.96 o                         
   2  19   4       2232.56       1864.77       159.12 o                         
   3  19   4          4.44        -91.17       110.10 o                         
   4  19   4        389.11        268.74       122.67 o                         
   1  20   4        160.95        -52.77       174.94 o                         
   1   0   5        292.93        354.93        81.79 o                         
   2   0   5       6144.50       6988.69       328.37 o                         
   3   0   5        561.19        823.42       114.22 o                         
   4   0   5        299.87        351.90       147.34 o                         
   5   0   5          6.99        -41.19        78.70 o                         
   6   0   5       2624.43       2880.91       221.33 o                         
   7   0   5         42.55       -117.84       146.39 o                         
   8   0   5        861.74       1090.21       255.17 o                         
   0   1   5       2802.81       3238.57       242.79 o                         
   1   1   5          8.79         31.79        65.35 o                         
   2   1   5         59.85        119.67        57.01 o                         
   3   1   5         73.68         50.13        84.65 o                         
   4   1   5       2188.39       2285.25       149.98 o                         
   5   1   5         80.02        128.16        67.42 o                         
   6   1   5        363.47        193.51       152.52 o                         
   7   1   5         76.38         84.22       105.39 o                         
   8   1   5        957.07        826.79       205.65 o                         
   1   2   5         50.58         13.69        77.20 o                         
   2   2   5        127.16        138.39        79.40 o                         
   3   2   5         47.37        134.02        59.81 o                         
   4   2   5          1.85        -57.91        58.50 o                         
   5   2   5         19.07         36.25        76.45 o                         
   6   2   5         97.93        130.63        94.94 o                         
   7   2   5          7.45        -79.44       116.04 o                         
   8   2   5         30.06         88.15       127.11 o                         
   0   3   5       1084.75       1209.78       158.93 o                         
   1   3   5        139.59        161.26        62.29 o                         
   2   3   5          5.45         40.12        61.23 o                         
   3   3   5        134.26        192.22        69.72 o                         
   4   3   5        803.52        934.27        83.08 o                         
   5   3   5        161.63        266.19        78.11 o                         
   6   3   5        100.60         97.97        77.81 o                         
   7   3   5         11.94        -20.49        80.71 o                         
   8   3   5        373.21        124.88       157.21 o                         
   1   4   5         72.91        123.49        63.09 o                         
   2   4   5       4258.47       4643.22       196.10 o                         
   3   4   5          9.69        139.89        63.17 o                         
   4   4   5        404.64        307.98       118.00 o                         
   5   4   5        461.06        443.99        89.47 o                         
   6   4   5       3016.85       3076.29       182.83 o                         
   7   4   5         91.64        223.22       101.49 o                         
   8   4   5        574.64        438.09       192.93 o                         
   0   5   5       4719.43       5090.91       274.52 o                         
   1   5   5        477.58        481.06        86.92 o                         
   2   5   5        146.46        151.50        60.26 o                         
   3   5   5        445.27        373.57        76.37 o                         
   4   5   5       3544.73       3702.02       145.61 o                         
   5   5   5          2.59         20.46        84.30 o                         
   6   5   5        618.30        547.04        96.11 o                         
   7   5   5        103.45         77.26        97.07 o                         
   8   5   5       1576.48       1691.86       260.98 o                         
   1   6   5         20.51         -3.78        58.80 o                         
   2   6   5        923.44        746.55        68.78 o                         
   3   6   5          0.27         18.51        56.60 o                         
   4   6   5         66.61         68.40        65.09 o                         
   5   6   5         29.77         26.72        57.46 o                         
   6   6   5        572.51        406.60        70.74 o                         
   7   6   5         55.95        -89.10        89.10 o                         
   8   6   5        103.12        208.08       132.05 o                         
   0   7   5        157.90        128.05        71.58 o                         
   1   7   5         56.74        109.41        65.37 o                         
   2   7   5         10.48          0.10        55.29 o                         
   3   7   5        219.03        352.58        73.20 o                         
   4   7   5        139.95        136.99        57.86 o                         
   5   7   5         39.12         83.66        62.36 o                         
   6   7   5          3.04        -95.73        97.29 o                         
   7   7   5          0.36        -16.24       102.47 o                         
   8   7   5         56.98         -7.98       183.60 o                         
   1   8   5         25.27         51.71        58.27 o                         
   2   8   5       2019.53       2002.32        99.85 o                         
   3   8   5         32.91        -24.45        50.92 o                         
   4   8   5         89.01        104.96        68.19 o                         
   5   8   5         28.33         48.75        69.49 o                         
   6   8   5       1123.32       1023.82       124.23 o                         
   7   8   5         10.67        -57.41       108.32 o                         
   0   9   5       4727.43       5057.15       265.76 o                         
   1   9   5         23.17        -19.69        61.38 o                         
   2   9   5         44.65         65.22        57.73 o                         
   3   9   5         83.65        128.68        56.78 o                         
   4   9   5       3527.75       3435.67       154.79 o                         
   5   9   5        205.58        238.40        93.74 o                         
   6   9   5        418.77        334.80        95.55 o                         
   7   9   5         73.34        211.33       207.54 o                         
   1  10   5        221.71        261.67        60.79 o                         
   2  10   5       2183.90       1993.03       105.97 o                         
   3  10   5        297.36        259.68        75.90 o                         
   4  10   5        192.00         99.05       100.62 o                         
   5  10   5         64.26         42.57        96.73 o                         
   6  10   5        972.94       1065.30       241.77 o                         
   7  10   5          7.79        -95.52       179.00 o                         
   0  11   5         91.60         66.44        87.93 o                         
   1  11   5         16.89         62.75        61.05 o                         
   2  11   5         17.09        -29.35        67.49 o                         
   3  11   5        153.33         25.84        83.50 o                         
   4  11   5         87.73         26.57        98.99 o                         
   5  11   5         10.98         -0.71       100.75 o                         
   6  11   5         31.91       -140.66       140.66 o                         
   1  12   5          0.30        -20.11        71.95 o                         
   2  12   5        708.37        663.93       117.78 o                         
   3  12   5          4.53         87.82       107.57 o                         
   4  12   5         58.29       -116.83       116.83 o                         
   5  12   5          1.83        160.04       120.38 o                         
   0  13   5       2814.70       2923.90       290.14 o                         
   1  13   5        175.62        113.06        86.41 o                         
   2  13   5         67.91        -75.83       113.40 o                         
   3  13   5         10.88        -13.08       128.86 o                         
   4  13   5       2253.63       2339.06       210.96 o                         
   5  13   5         88.64        196.38       147.26 o                         
   1  14   5         12.19        201.05       192.93 o                         
   2  14   5       2380.34       2246.98       290.21 o                         
   3  14   5         15.51         64.40       201.05 o                         
   4  14   5        239.91        314.02       185.22 o                         
   0  15   5        641.02        326.20       181.30 o                         
   1  15   5        210.79        237.31       185.08 o                         
   2  15   5          9.95        -72.38       168.85 o                         
   1   0   6         67.24         44.65       198.75 o                         
   1   1   6         38.15        -69.00       149.24 o                         
   0   2   6          4.94         -4.40       117.16 o                         
                                                                                
