# Supplementary material for: Polymorphism and phase transformation in the dimethyl sulfoxide solvate of 2,3,5,6-tetra­fluoro-1,4-di­iodo­benzene
Source: Acta Crystallogr C Struct Chem. 2020 Apr 30;76(Pt 5):524–9. doi: 10.1107/S2053229620005690 (PMC7199196; doi:10.1107/S2053229620005690)
Supplement: Supplementary file 3 [file c-76-00524-Form_I_120Ksup3.hkl]

data_Form_I_120K                                                                
_shelx_title ' cl_k3_0009 in P2(1)2(1)2(1)'                                     
_shelx_refln_list_code          4                                               
_shelx_F_calc_maximum      288.10                                               
_exptl_crystal_F_000       880.00                                               
_reflns_d_resolution_high  0.7705                                               
                                                                                
loop_                                                                           
 _space_group_symop_operation_xyz                                               
 'x, y, z'                                                                      
 '-x+1/2, -y, z+1/2'                                                            
 '-x, y+1/2, -z'                                                                
 'x+1/2, -y+1/2, -z+1/2'                                                        
                                                                                
_cell_length_a    10.6731                                                       
_cell_length_b    18.0023                                                       
_cell_length_c     6.5470                                                       
_cell_angle_alpha  90.000                                                       
_cell_angle_beta   90.000                                                       
_cell_angle_gamma  90.000                                                       
                                                                                
_shelx_F_squared_multiplier     1.000                                           
                                                                                
loop_                                                                           
 _refln_index_h                                                                 
 _refln_index_k                                                                 
 _refln_index_l                                                                 
 _refln_F_squared_calc                                                          
 _refln_F_squared_meas                                                          
 _refln_F_squared_sigma                                                         
 _refln_observed_status                                                         
   2   0   0       2526.36       1990.79       398.02 o                         
   4   0   0      80630.50      74944.95      1614.65 o                         
   6   0   0       2971.92       2801.42       118.41 o                         
   8   0   0       4689.48       4623.95       303.64 o                         
  10   0   0        619.23        226.69       136.52 o                         
  12   0   0        513.73        -19.07       388.33 o                         
   2   1   0      40329.89      27837.52      4653.40 o                         
   3   1   0      15008.15      14806.28       251.08 o                         
   4   1   0       6928.70       6997.30       128.47 o                         
   5   1   0       1634.07       1880.65       150.29 o                         
   6   1   0       3140.31       3154.78        99.34 o                         
   7   1   0       7820.20       7756.11       165.29 o                         
   8   1   0        177.29        162.42        63.64 o                         
   9   1   0         92.30         -7.56       115.50 o                         
  10   1   0        370.33        262.03        93.56 o                         
  11   1   0       7025.94       7433.68       314.17 o                         
  12   1   0        389.02        657.07       289.35 o                         
  13   1   0          9.87       -332.66       332.66 o                         
   2   2   0      10400.43       9162.22       571.52 o                         
   3   2   0      10216.00      10192.69       186.51 o                         
   4   2   0        287.11        357.21        42.57 o                         
   5   2   0      23534.46      23033.00       405.80 o                         
   6   2   0       6572.30       6988.37       181.29 o                         
   7   2   0       1251.83       1327.52       120.81 o                         
   8   2   0          8.96          7.03        66.86 o                         
   9   2   0      23041.99      24154.50       472.78 o                         
  10   2   0       2166.95       2021.82       209.64 o                         
  11   2   0         18.13        -13.50       155.64 o                         
  12   2   0        373.56        570.98       219.49 o                         
  13   2   0       7772.63       8686.03       704.70 o                         
   1   3   0       2183.20       1867.07       333.50 o                         
   2   3   0      82999.50      78566.27      1610.20 o                         
   3   3   0       5218.90       5274.54       173.92 o                         
   4   3   0       1085.32       1113.67        58.43 o                         
   5   3   0       1042.43       1077.96        62.45 o                         
   6   3   0      11110.67      11064.09       232.76 o                         
   7   3   0      30074.70      30759.68       700.40 o                         
   8   3   0         89.50          5.74        91.96 o                         
   9   3   0        285.87        473.26       176.56 o                         
  10   3   0       1814.60       2190.91       495.16 o                         
  11   3   0       7479.77       7387.66       668.80 o                         
  12   3   0        642.76        242.55       221.59 o                         
  13   3   0       2285.52       1935.54       471.99 o                         
   0   4   0      25040.03      23035.55      1083.56 o                         
   1   4   0       9021.93       8701.92       248.05 o                         
   2   4   0       6762.10       6542.08       209.88 o                         
   3   4   0      42853.82      40643.48       805.74 o                         
   4   4   0      27535.82      27736.02       522.54 o                         
   5   4   0        120.50        220.75        51.48 o                         
   6   4   0       1640.07       1621.54        86.39 o                         
   7   4   0       9943.34      10334.99       248.43 o                         
   8   4   0       1599.26       1795.98       272.61 o                         
   9   4   0       1749.78       1850.61       221.80 o                         
  10   4   0        230.93        293.96       157.53 o                         
  11   4   0         28.70        -18.74       180.22 o                         
  12   4   0        102.35        469.26       215.66 o                         
  13   4   0          0.45        -93.31       348.18 o                         
   1   5   0       1700.66       1777.66       108.42 o                         
   2   5   0      34531.45      34342.83       704.10 o                         
   3   5   0      21071.60      21020.68       433.85 o                         
   4   5   0       5649.23       5692.58       126.04 o                         
   5   5   0       5161.54       5359.66       138.00 o                         
   6   5   0       3053.13       3035.72       112.46 o                         
   7   5   0       5069.67       5331.07       264.85 o                         
   8   5   0       5520.70       6038.36       215.91 o                         
   9   5   0        103.16        111.78       394.25 o                         
  10   5   0       1090.39        691.97       234.57 o                         
  11   5   0       3363.77       3368.11       407.57 o                         
  12   5   0          0.73        -15.37       218.33 o                         
  13   5   0        100.77       -197.91       348.57 o                         
   0   6   0       1998.56       1758.08       122.78 o                         
   1   6   0      11154.32      11121.87       336.60 o                         
   2   6   0       1082.27       1091.76        96.64 o                         
   3   6   0        646.43        697.73        60.73 o                         
   4   6   0       2300.67       2461.28       102.89 o                         
   5   6   0      30031.50      30297.75       508.17 o                         
   6   6   0      18020.91      18383.63       326.73 o                         
   7   6   0        512.10        397.35        78.64 o                         
   8   6   0       4042.85       4178.09       188.38 o                         
   9   6   0      10892.42      11909.40       522.56 o                         
  10   6   0       3973.80       3581.35       859.23 o                         
  11   6   0        354.33        516.30       205.88 o                         
  12   6   0       2858.81       2563.28       390.92 o                         
  13   6   0       1832.91        714.98       527.54 o                         
   1   7   0      27723.76      27953.27       681.69 o                         
   2   7   0      10876.05      10840.29       238.47 o                         
   3   7   0          4.68        -71.05        71.05 o                         
   4   7   0       8228.66       8539.89       218.25 o                         
   5   7   0      16882.64      18267.68       422.08 o                         
   6   7   0       9632.46       9815.04       261.63 o                         
   7   7   0       6599.05       6745.07       308.95 o                         
   8   7   0       8499.94       8295.69       275.42 o                         
   9   7   0        631.48        652.89       199.02 o                         
  10   7   0       7528.64       7474.27       401.91 o                         
  11   7   0       4712.46       4778.61       453.71 o                         
  12   7   0        865.68        628.23       266.55 o                         
  13   7   0        344.53         82.71       383.01 o                         
   0   8   0       8148.11       8742.84       352.53 o                         
   1   8   0      16383.81      15492.50       467.99 o                         
   2   8   0        126.62         45.57        54.29 o                         
   3   8   0      16444.37      16541.01       401.01 o                         
   4   8   0       5573.80       6058.67       198.04 o                         
   5   8   0        332.97        187.84        83.41 o                         
   6   8   0       1345.69       1410.40        88.74 o                         
   7   8   0       4215.03       4358.75       246.84 o                         
   8   8   0       2631.07       2528.82       148.09 o                         
   9   8   0        816.22        734.88       172.13 o                         
  10   8   0       1130.26        905.03       287.66 o                         
  11   8   0        638.44        653.65       309.04 o                         
  12   8   0        237.42       -200.10       322.38 o                         
  13   8   0          2.43        327.68       430.98 o                         
   1   9   0      26669.17      27220.17      1082.42 o                         
   2   9   0      10709.57      10430.84       275.52 o                         
   3   9   0       9673.19       9651.94       339.06 o                         
   4   9   0       5218.98       5089.83       264.53 o                         
   5   9   0      18757.52      19629.45       463.55 o                         
   6   9   0        526.36        543.36        76.79 o                         
   7   9   0       2605.10       2796.47       174.05 o                         
   8   9   0       4370.94       4565.74       176.95 o                         
   9   9   0       1206.25       1128.32       135.19 o                         
  10   9   0        992.35        845.88       207.73 o                         
  11   9   0         69.83          5.23       322.48 o                         
  12   9   0        161.95       -194.22       369.92 o                         
   0  10   0         41.24         72.99       103.21 o                         
   1  10   0      10313.30      10220.53       456.84 o                         
   2  10   0       2288.06       2249.14       142.16 o                         
   3  10   0       3769.14       3720.61       293.63 o                         
   4  10   0       2027.20       2089.63       306.46 o                         
   5  10   0       3422.31       3515.60       234.70 o                         
   6  10   0      16392.03      16628.46       447.87 o                         
   7  10   0        356.76        356.34       192.77 o                         
   8  10   0      11171.66      11762.30       461.11 o                         
   9  10   0       1221.41       1265.84       171.74 o                         
  10  10   0       2628.03       2637.33       383.94 o                         
  11  10   0          0.80        136.03       315.14 o                         
  12  10   0       5280.08       5396.80       627.83 o                         
   1  11   0         45.24        117.45       100.56 o                         
   2  11   0        524.97        608.36        91.53 o                         
   3  11   0        245.21        205.57        70.84 o                         
   4  11   0      16944.84      17250.68       525.13 o                         
   5  11   0       4071.51       3640.15       253.10 o                         
   6  11   0       1521.00       1657.31       690.66 o                         
   7  11   0        314.79        285.76       120.32 o                         
   8  11   0      15083.38      16180.49       505.27 o                         
   9  11   0         50.88         11.33       172.13 o                         
  10  11   0       4673.20       4206.09       426.08 o                         
  11  11   0          3.98        -38.55       361.59 o                         
  12  11   0       2148.07       1425.42       457.92 o                         
   0  12   0        823.81       1112.37       194.16 o                         
   1  12   0      16532.81      16804.45       460.72 o                         
   2  12   0       1713.58       1385.58       104.68 o                         
   3  12   0      15519.04      15572.67       417.38 o                         
   4  12   0        558.94        570.47       230.33 o                         
   5  12   0       4499.01       3982.19       289.21 o                         
   6  12   0       1715.51       1984.42       227.05 o                         
   7  12   0       3098.75       2874.50       188.48 o                         
   8  12   0       1928.65       1765.64       179.15 o                         
   9  12   0          1.38        -36.99       175.05 o                         
  10  12   0        962.54        714.03       335.19 o                         
  11  12   0        420.34        389.16       402.85 o                         
   1  13   0      33308.50      33686.25      1009.09 o                         
   2  13   0       2875.86       2848.13       154.16 o                         
   3  13   0      16609.99      16472.14       531.05 o                         
   4  13   0        691.99        513.48       403.13 o                         
   5  13   0      14594.95      15703.70       657.82 o                         
   6  13   0        552.17        132.25       277.60 o                         
   7  13   0          5.61         38.71       144.40 o                         
   8  13   0        209.09        259.05       157.74 o                         
   9  13   0        755.87        722.04       309.93 o                         
  10  13   0        297.83        208.54       307.84 o                         
  11  13   0          4.84        315.01       404.41 o                         
   0  14   0        116.57         64.18       275.14 o                         
   1  14   0       1335.71       1044.06       193.06 o                         
   2  14   0       1869.25       1691.27       214.41 o                         
   3  14   0       6921.65       6959.82       267.69 o                         
   4  14   0        385.42         84.36       384.11 o                         
   5  14   0        494.12        486.44       219.74 o                         
   6  14   0       4517.96       4222.09       308.91 o                         
   7  14   0        492.12        444.10       259.46 o                         
   8  14   0       2895.40       2945.24       277.44 o                         
   9  14   0        975.10        839.83       353.32 o                         
  10  14   0       2749.87       1940.72       444.01 o                         
  11  14   0        464.92        573.53       650.79 o                         
   1  15   0          9.31       -114.22       137.81 o                         
   2  15   0         59.98       -103.38       103.38 o                         
   3  15   0       2056.79       2214.71       227.24 o                         
   4  15   0       3259.91       2993.56       292.85 o                         
   5  15   0        693.66        975.58       465.63 o                         
   6  15   0       3382.46       2915.58       395.24 o                         
   7  15   0       1834.97       1601.44       224.07 o                         
   8  15   0       3797.50       2851.10       428.16 o                         
   9  15   0         29.73        139.00       339.06 o                         
  10  15   0       5160.65       3974.30       532.85 o                         
   1  16   0       6565.79       6373.68       447.04 o                         
   2  16   0       1818.58       1596.83       179.53 o                         
   3  16   0       6625.89       7593.32       344.66 o                         
   4  16   0         33.85        132.02       326.99 o                         
   5  16   0       2701.48       3074.34       538.63 o                         
   6  16   0       4322.74       4403.62       455.81 o                         
   7  16   0       1256.15        786.17       322.59 o                         
   8  16   0        445.65         87.20       329.63 o                         
   9  16   0        897.66        906.86       598.90 o                         
  10  16   0       1553.08       1165.07       535.48 o                         
   1  17   0       6279.22       5838.94       448.22 o                         
   2  17   0       7814.09       7947.82       370.93 o                         
   3  17   0        578.72        667.13       152.28 o                         
   4  17   0       2380.28       2009.34       309.55 o                         
   5  17   0       2148.35       1437.74       284.59 o                         
   6  17   0       2275.63       2271.71       401.76 o                         
   7  17   0         59.27        209.59       319.48 o                         
   8  17   0        379.72       -325.61       325.61 o                         
   9  17   0        101.79        145.83       391.14 o                         
   0  18   0       8130.47       8483.49       785.17 o                         
   1  18   0       2341.35       2014.18       309.79 o                         
   2  18   0          0.26       -156.93       197.96 o                         
   3  18   0       5820.87       5865.96       477.24 o                         
   4  18   0       4596.07       3908.48       443.84 o                         
   5  18   0        493.18        442.84       221.16 o                         
   6  18   0        598.55         91.20       327.28 o                         
   7  18   0       1530.54       1920.00       626.97 o                         
   8  18   0       1260.34        762.99       705.78 o                         
   1  19   0         84.55        476.15       308.53 o                         
   2  19   0       1076.40       1311.19       333.86 o                         
   3  19   0       1562.43       1091.00       518.54 o                         
   4  19   0       1626.11       1340.18       334.17 o                         
   5  19   0        293.82        302.43       301.65 o                         
   6  19   0       1513.56       1120.67       432.77 o                         
   7  19   0       4283.51       3240.02       535.17 o                         
   8  19   0       1181.70        323.84       724.85 o                         
   0  20   0       6618.89       6009.40       747.11 o                         
   1  20   0        854.42        212.09       327.20 o                         
   2  20   0        944.91        974.27       335.83 o                         
   3  20   0         11.95        102.82       534.37 o                         
   4  20   0       2985.67       2435.65       463.53 o                         
   5  20   0       2540.56       2428.31       436.62 o                         
   6  20   0       1952.59       1398.07       469.97 o                         
   1  21   0        793.94        789.66       308.30 o                         
   2  21   0       7060.45       7176.58       681.26 o                         
   3  21   0        289.40        465.52       473.52 o                         
   4  21   0        598.15        506.92       455.00 o                         
   5  21   0        162.52        379.90       570.34 o                         
   0  22   0       6737.11       5507.80       897.37 o                         
   1  22   0         49.32       -353.47       613.72 o                         
   2  22   0         15.70       -345.20       345.20 o                         
   3  22   0        459.75        127.50       350.52 o                         
   1   0   1       1534.10       1392.21       182.91 o                         
   2   0   1      82300.56      72652.95      1129.75 o                         
   3   0   1      12210.71      12262.72       218.77 o                         
   4   0   1       8090.02       7493.98       276.86 o                         
   5   0   1       3435.46       3709.63       155.87 o                         
   6   0   1      19027.93      19789.30       395.23 o                         
   7   0   1       1333.14       1476.82        92.94 o                         
   8   0   1       5289.29       5306.71       180.23 o                         
   9   0   1        176.31        237.46        91.13 o                         
  10   0   1         24.69        329.07       221.24 o                         
  11   0   1        115.64        328.40       170.68 o                         
  12   0   1        314.41        105.91       216.65 o                         
  13   0   1         91.74         84.78       351.89 o                         
 -13   1   1       2295.76       1892.47       456.16 o                         
 -12   1   1        966.87       1015.60       231.16 o                         
 -11   1   1       1079.48       1055.06       188.10 o                         
 -10   1   1        792.82        979.32       263.51 o                         
  -9   1   1      13900.36      15296.20       351.26 o                         
  -8   1   1       3470.66       3600.47       123.15 o                         
  -7   1   1        426.00        469.90        53.86 o                         
  -6   1   1       4245.24       4388.46       100.51 o                         
  -5   1   1      17146.72      17023.28       258.25 o                         
  -4   1   1      21988.18      21039.30       326.12 o                         
  -3   1   1       1777.64       1778.04        55.92 o                         
  -2   1   1        809.73        841.52        30.94 o                         
  -1   1   1       8992.02       6536.41       919.68 o                         
   1   1   1       9005.28       6549.39       939.22 o                         
   2   1   1        754.25        788.66        36.76 o                         
   3   1   1       1698.32       1553.16        71.29 o                         
   4   1   1      21721.23      21481.86       366.48 o                         
   5   1   1      17337.08      17328.19       413.69 o                         
   6   1   1       4223.64       4593.76       126.50 o                         
   7   1   1        387.05        468.97        77.44 o                         
   8   1   1       3340.01       3627.98       134.73 o                         
   9   1   1      13654.83      14706.47       332.62 o                         
  10   1   1        736.16        734.60       240.98 o                         
  11   1   1       1077.14        982.29       138.93 o                         
  12   1   1        909.46        523.42       229.65 o                         
  13   1   1       2275.55       2159.15       445.33 o                         
 -13   2   1        587.78       -245.55       310.62 o                         
 -12   2   1       1782.65       1842.34       252.10 o                         
 -11   2   1      12087.00      13225.99       674.48 o                         
 -10   2   1       1605.09       1486.00       162.83 o                         
  -9   2   1        588.45        835.36       120.69 o                         
  -8   2   1       7925.69       8236.95       207.32 o                         
  -7   2   1      28604.43      29149.34       490.08 o                         
  -6   2   1       6272.80       6490.10       240.68 o                         
  -5   2   1      12929.89      13075.68       207.00 o                         
  -4   2   1       4050.76       4235.81       103.15 o                         
  -3   2   1      10472.46       9844.80       169.32 o                         
  -2   2   1      19347.25      18885.03       339.39 o                         
  -1   2   1       2038.55       1848.52       108.74 o                         
   0   2   1       2982.55       2281.77       294.58 o                         
   1   2   1       1964.73       1990.05        60.53 o                         
   2   2   1      19810.66      18619.69       479.77 o                         
   3   2   1      10333.73      10262.74       199.17 o                         
   4   2   1       4042.67       3953.70       134.07 o                         
   5   2   1      13035.25      13263.93       285.04 o                         
   6   2   1       6393.82       6566.01       185.42 o                         
   7   2   1      29027.91      30474.92       650.86 o                         
   8   2   1       7844.17       8181.82       221.50 o                         
   9   2   1        597.94        484.06       108.46 o                         
  10   2   1       1607.26       1990.65       376.19 o                         
  11   2   1      12257.45      12466.76       489.48 o                         
  12   2   1       1808.41       1805.32       355.81 o                         
  13   2   1        561.99        682.32       319.10 o                         
 -13   3   1       2070.11       1940.66       546.57 o                         
 -12   3   1        748.71        908.99       236.60 o                         
 -11   3   1       1090.61       1278.42       219.22 o                         
 -10   3   1       1430.63       1299.09       178.24 o                         
  -9   3   1      11724.12      12362.53       631.13 o                         
  -8   3   1       4983.70       4935.94       179.06 o                         
  -7   3   1       2128.08       1923.88       101.21 o                         
  -6   3   1        119.00        106.49        58.65 o                         
  -5   3   1      12359.67      12680.98       225.51 o                         
  -4   3   1      23040.32      23024.42       372.91 o                         
  -3   3   1       8909.49       8681.10       219.47 o                         
  -2   3   1       3671.09       3696.40        90.18 o                         
  -1   3   1        686.26        810.13        40.64 o                         
   0   3   1      57896.82      54244.12      1288.75 o                         
   1   3   1        833.22        859.96        29.80 o                         
   2   3   1       3603.30       3885.02       118.21 o                         
   3   3   1       8934.96       8932.82       215.10 o                         
   4   3   1      22890.58      22874.11       531.89 o                         
   5   3   1      12689.32      12643.47       499.18 o                         
   6   3   1        135.88         95.33        61.06 o                         
   7   3   1       2058.96       2094.60       117.35 o                         
   8   3   1       4933.20       5238.68       169.85 o                         
   9   3   1      11635.84      12754.13       417.54 o                         
  10   3   1       1393.33       1372.17       182.06 o                         
  11   3   1       1074.13        790.18       186.48 o                         
  12   3   1        762.43        251.70       306.74 o                         
  13   3   1       2058.61       1531.29       442.53 o                         
 -13   4   1        404.64        722.08       389.74 o                         
 -12   4   1        619.38        342.51       275.19 o                         
 -11   4   1        600.68        425.51       204.48 o                         
 -10   4   1         60.14         73.52       158.81 o                         
  -9   4   1       1838.74       1922.35       401.34 o                         
  -8   4   1        372.86        255.61       101.07 o                         
  -7   4   1       1014.08        920.72       127.70 o                         
  -6   4   1      10553.79      10607.67       219.30 o                         
  -5   4   1       9543.38       9972.11       195.74 o                         
  -4   4   1       2128.40       2508.41       105.64 o                         
  -3   4   1       6667.15       6576.18       131.06 o                         
  -2   4   1      69359.48      66507.56      1147.31 o                         
  -1   4   1      42211.99      37855.18      2100.25 o                         
   0   4   1       3327.27       3253.20        98.96 o                         
   1   4   1      42041.40      40255.21       945.64 o                         
   2   4   1      69014.99      66083.59      1990.22 o                         
   3   4   1       7015.32       6698.48       206.80 o                         
   4   4   1       2046.44       1677.25       224.82 o                         
   5   4   1       9537.54      10158.44       513.23 o                         
   6   4   1      10537.16      10516.40       269.85 o                         
   7   4   1       1071.28        937.83       132.67 o                         
   8   4   1        340.08        202.91       103.48 o                         
   9   4   1       1757.16       2011.11       253.70 o                         
  10   4   1         62.69        335.86       502.44 o                         
  11   4   1        579.77        516.19       249.47 o                         
  12   4   1        632.49        334.08       308.12 o                         
  13   4   1        381.54        228.47       422.98 o                         
 -13   5   1       1106.15       1164.99       387.91 o                         
 -12   5   1       1626.58       1154.50       296.54 o                         
 -11   5   1        273.58        287.49       202.85 o                         
 -10   5   1       2433.40       2498.22       255.86 o                         
  -9   5   1       3655.56       3871.68       237.04 o                         
  -8   5   1        594.93        455.90       112.06 o                         
  -7   5   1        350.88        237.55        78.79 o                         
  -6   5   1      16765.73      17425.07       304.81 o                         
  -5   5   1       7015.38       7007.02       181.80 o                         
  -4   5   1      13921.80      14245.45       419.79 o                         
  -3   5   1       6325.56       6648.88       156.15 o                         
  -2   5   1      28665.84      27442.10       566.77 o                         
  -1   5   1      16503.52      15373.84       747.76 o                         
   0   5   1      42797.19      39874.90       884.66 o                         
   1   5   1      15833.50      15075.48       378.47 o                         
   2   5   1      28812.27      28389.38       575.59 o                         
   3   5   1       6769.29       7066.15       328.84 o                         
   4   5   1      13827.56      13897.71       289.39 o                         
   5   5   1       6689.56       7055.59       238.26 o                         
   6   5   1      16648.76      17297.96       619.96 o                         
   7   5   1        293.61        362.11       104.69 o                         
   8   5   1        608.40        535.17       133.23 o                         
   9   5   1       3786.74       3500.18       236.32 o                         
  10   5   1       2378.17       2499.86       319.04 o                         
  11   5   1        269.98        171.84       268.00 o                         
  12   5   1       1592.28        901.76       389.57 o                         
  13   5   1       1094.69       1142.80       660.85 o                         
 -13   6   1        617.62        651.96       318.57 o                         
 -12   6   1       1037.97        715.93       264.99 o                         
 -11   6   1       3694.25       3639.50       320.75 o                         
 -10   6   1       4435.74       4213.73       239.86 o                         
  -9   6   1       1304.65       1397.82       206.19 o                         
  -8   6   1       7974.06       8425.54       296.05 o                         
  -7   6   1      14539.00      15242.94       320.90 o                         
  -6   6   1       3058.06       2975.70       139.64 o                         
  -5   6   1       2957.45       3026.39       103.09 o                         
  -4   6   1      18280.10      19071.43       306.37 o                         
  -3   6   1       5595.99       5566.69       191.12 o                         
  -2   6   1       3054.24       3142.76       139.29 o                         
  -1   6   1       4071.38       3866.74       134.60 o                         
   0   6   1       3759.23       4016.69       164.04 o                         
   1   6   1       4120.40       4288.92       131.39 o                         
   2   6   1       2941.59       3182.74       102.96 o                         
   3   6   1       5309.84       5305.73       213.12 o                         
   4   6   1      18500.10      18583.72       616.26 o                         
   5   6   1       3161.54       3152.28       115.31 o                         
   6   6   1       2990.53       2815.60       108.63 o                         
   7   6   1      14423.68      14488.48       417.71 o                         
   8   6   1       8368.68       8515.73       540.07 o                         
   9   6   1       1352.88       1631.52       181.96 o                         
  10   6   1       4531.84       4320.39       358.78 o                         
  11   6   1       3647.26       4586.40       570.34 o                         
  12   6   1       1086.84       1260.81       400.97 o                         
  13   6   1        655.81        277.11       481.50 o                         
 -13   7   1        963.43       1308.08       418.54 o                         
 -12   7   1       2432.54       1773.10       309.63 o                         
 -11   7   1       1283.19       1343.81       218.56 o                         
 -10   7   1       3229.54       3025.26       229.57 o                         
  -9   7   1       4885.98       5675.33       305.68 o                         
  -8   7   1       5359.85       5857.26       276.02 o                         
  -7   7   1       7995.96       7776.19       202.50 o                         
  -6   7   1       4403.12       4471.61       175.60 o                         
  -5   7   1       3666.45       3764.77       121.96 o                         
  -4   7   1      12938.69      13169.22       282.32 o                         
  -3   7   1      21391.33      21921.02       560.02 o                         
  -2   7   1       4452.13       4802.21       154.12 o                         
  -1   7   1       2690.59       2920.53       128.32 o                         
   0   7   1       1779.04       1514.66       126.20 o                         
   1   7   1       2505.66       2295.19       127.99 o                         
   2   7   1       4679.21       4873.59       165.99 o                         
   3   7   1      21531.38      21403.72       652.81 o                         
   4   7   1      12586.96      12547.48       307.46 o                         
   5   7   1       3624.35       3884.59       236.31 o                         
   6   7   1       4407.28       4534.01       128.17 o                         
   7   7   1       7810.78       8140.95       318.36 o                         
   8   7   1       5285.17       5297.43       278.85 o                         
   9   7   1       4784.26       4465.55       430.25 o                         
  10   7   1       3260.85       2747.22       329.99 o                         
  11   7   1       1204.26       1625.92       304.29 o                         
  12   7   1       2460.69       1650.83       362.33 o                         
  13   7   1        949.04        332.27       454.41 o                         
 -12   8   1       1357.80       1124.27       315.14 o                         
 -11   8   1        474.77        384.91       208.56 o                         
 -10   8   1        254.72        253.89       182.75 o                         
  -9   8   1        929.71        907.38       151.99 o                         
  -8   8   1        775.53        638.29       177.12 o                         
  -7   8   1       1517.42       1640.87       109.47 o                         
  -6   8   1       1722.31       1787.23       103.82 o                         
  -5   8   1      15392.60      15676.30       324.37 o                         
  -4   8   1       2800.24       2583.86       128.47 o                         
  -3   8   1       6500.08       6481.18       249.73 o                         
  -2   8   1       7681.11       7676.93       265.90 o                         
  -1   8   1      28043.84      28127.24       629.90 o                         
   0   8   1      20846.80      21305.73       594.20 o                         
   1   8   1      28380.11      28570.84       738.33 o                         
   2   8   1       8014.18       8374.02       208.77 o                         
   3   8   1       6060.82       6030.88       163.97 o                         
   4   8   1       2829.21       2833.11       176.18 o                         
   5   8   1      15407.47      16178.61       393.81 o                         
   6   8   1       1575.85       1647.66        76.84 o                         
   7   8   1       1587.02       1644.21       141.23 o                         
   8   8   1        783.68        868.83       188.03 o                         
   9   8   1        972.93        510.26       211.30 o                         
  10   8   1        271.86        636.15       275.88 o                         
  11   8   1        505.71        249.77       265.93 o                         
  12   8   1       1345.11       1111.92       392.59 o                         
 -12   9   1        668.85        575.71       289.28 o                         
 -11   9   1        294.36        371.52       243.34 o                         
 -10   9   1       1506.03       1662.57       263.01 o                         
  -9   9   1         86.36         -5.37       133.14 o                         
  -8   9   1         24.04         48.91       114.87 o                         
  -7   9   1       3394.76       3480.41       227.54 o                         
  -6   9   1       5460.30       5658.00       181.55 o                         
  -5   9   1       4137.94       3935.97       339.63 o                         
  -4   9   1       3189.62       3103.89       164.78 o                         
  -3   9   1      30345.51      30919.07       676.94 o                         
  -2   9   1       7190.25       5803.89       614.03 o                         
  -1   9   1      30646.54      31713.95       787.19 o                         
   0   9   1      18021.48      17947.70       438.23 o                         
   1   9   1      30786.55      31259.21       773.87 o                         
   2   9   1       7304.88       7322.90       194.70 o                         
   3   9   1      29965.03      30747.71       602.09 o                         
   4   9   1       3332.76       3028.59       139.16 o                         
   5   9   1       4236.96       4134.35       172.58 o                         
   6   9   1       5771.40       5883.30       274.41 o                         
   7   9   1       3403.77       3562.79       136.15 o                         
   8   9   1         16.32         21.77       115.95 o                         
   9   9   1         88.23          9.03       245.51 o                         
  10   9   1       1538.09       1944.78       336.59 o                         
  11   9   1        288.86        406.35       315.47 o                         
  12   9   1        714.50        587.83       347.27 o                         
 -12  10   1        978.77        822.62       300.06 o                         
 -11  10   1        448.44        264.20       330.01 o                         
 -10  10   1       5031.88       5222.47       570.08 o                         
  -9  10   1       2239.36       2123.18       187.93 o                         
  -8  10   1       6430.08       6163.09       233.01 o                         
  -7  10   1        261.06        149.60        95.28 o                         
  -6  10   1       3588.70       3456.50       184.77 o                         
  -5  10   1       2561.05       2686.27       154.26 o                         
  -4  10   1       9952.25       9791.61       332.51 o                         
  -3  10   1       5308.69       5058.61       337.85 o                         
  -2  10   1        550.45        519.48        48.05 o                         
  -1  10   1       3757.84       3653.56       197.94 o                         
   0  10   1       1779.05       1657.08       144.75 o                         
   1  10   1       3741.95       3720.25       177.95 o                         
   2  10   1        578.02        681.13        79.39 o                         
   3  10   1       5425.26       5681.02       180.01 o                         
   4  10   1      10047.40      10253.44       403.66 o                         
   5  10   1       2539.63       2414.57       196.45 o                         
   6  10   1       3592.00       3663.98       197.40 o                         
   7  10   1        306.10        354.98        63.32 o                         
   8  10   1       6265.01       6740.88       254.16 o                         
   9  10   1       2227.45       1498.70       306.43 o                         
  10  10   1       5010.78       5392.21       578.28 o                         
  11  10   1        435.38        193.46       317.94 o                         
  12  10   1        968.83        647.82       396.06 o                         
 -12  11   1       3866.17       3610.52       746.05 o                         
 -11  11   1       1600.08       1113.31       382.92 o                         
 -10  11   1       5009.29       5682.76       396.49 o                         
  -9  11   1        145.31        170.63       190.27 o                         
  -8  11   1       4618.29       4608.66       228.75 o                         
  -7  11   1       3893.34       3619.98       217.28 o                         
  -6  11   1       9884.30      10902.13       454.77 o                         
  -5  11   1         37.13         64.92       107.17 o                         
  -4  11   1        480.99        346.98       117.67 o                         
  -3  11   1       6106.44       6072.55       240.95 o                         
  -2  11   1       4345.97       4274.29       184.48 o                         
  -1  11   1       4506.96       4711.86       185.51 o                         
   0  11   1        765.32        697.17       195.50 o                         
   1  11   1       4499.63       4372.09       261.62 o                         
   2  11   1       4210.04       4444.21       192.93 o                         
   3  11   1       6081.26       5946.71       205.79 o                         
   4  11   1        539.29        587.03        88.29 o                         
   5  11   1         42.78        317.53       193.00 o                         
   6  11   1       9643.28       9976.37       341.77 o                         
   7  11   1       3961.40       3607.42       217.24 o                         
   8  11   1       4616.21       4650.48       227.12 o                         
   9  11   1        158.57        179.62       266.60 o                         
  10  11   1       4973.88       5164.38       468.38 o                         
  11  11   1       1589.34       1040.96       391.31 o                         
  12  11   1       3816.23       3724.34      1304.20 o                         
 -11  12   1         88.58        512.12       384.58 o                         
 -10  12   1       2526.61       2541.72       338.44 o                         
  -9  12   1        616.40        556.25       194.01 o                         
  -8  12   1       2023.53       1712.42       206.33 o                         
  -7  12   1        710.06        585.56       175.61 o                         
  -6  12   1       2354.99       2680.46       243.05 o                         
  -5  12   1       6443.53       6849.23       463.13 o                         
  -4  12   1       6114.06       5731.67       379.84 o                         
  -3  12   1       2625.58       2885.54       193.40 o                         
  -2  12   1        391.56        160.87       108.70 o                         
  -1  12   1      17718.04      18329.86       694.03 o                         
   0  12   1       8079.94       7626.74       277.77 o                         
   1  12   1      17589.79      17857.81       600.66 o                         
   2  12   1        376.48        150.56        93.05 o                         
   3  12   1       2736.67       3076.05       158.64 o                         
   4  12   1       6184.23       6683.48       260.11 o                         
   5  12   1       6578.65       6144.86       362.43 o                         
   6  12   1       2395.74       2194.09       336.31 o                         
   7  12   1        733.52        757.71       116.27 o                         
   8  12   1       2011.44       1737.96       595.79 o                         
   9  12   1        624.91        168.89       310.05 o                         
  10  12   1       2539.50       2095.23       411.14 o                         
  11  12   1         87.04       -106.93       396.06 o                         
 -11  13   1         75.72        260.55       497.87 o                         
 -10  13   1          3.50       -488.91       488.91 o                         
  -9  13   1        102.80        351.66       268.98 o                         
  -8  13   1        848.46        785.74       178.78 o                         
  -7  13   1       4383.31       3755.08       329.90 o                         
  -6  13   1       2279.83       2223.93       278.76 o                         
  -5  13   1       1119.12        705.78       278.34 o                         
  -4  13   1       2049.97       2767.74       496.39 o                         
  -3  13   1      19182.51      19894.02       617.67 o                         
  -2  13   1       4893.77       5156.74       254.57 o                         
  -1  13   1      12841.16      13243.42       398.32 o                         
   0  13   1       1753.94       1948.31       159.96 o                         
   1  13   1      12757.05      13189.72       418.72 o                         
   2  13   1       4881.40       5279.14       212.03 o                         
   3  13   1      19093.68      20222.36       575.08 o                         
   4  13   1       2077.61       2116.02       137.11 o                         
   5  13   1       1176.27        839.21       180.94 o                         
   6  13   1       2140.29       1706.85       403.14 o                         
   7  13   1       4496.73       4576.45       281.09 o                         
   8  13   1        874.71        837.74       284.14 o                         
   9  13   1        114.33        -28.97       313.91 o                         
  10  13   1          3.00        -16.86       282.23 o                         
  11  13   1         85.59       -255.01       550.29 o                         
 -10  14   1       2171.41       1906.52       411.64 o                         
  -9  14   1       1202.58        980.58       267.21 o                         
  -8  14   1       3333.59       3312.96       287.34 o                         
  -7  14   1        213.46        433.72       293.91 o                         
  -6  14   1       3385.72       3498.28       483.10 o                         
  -5  14   1       5795.38       5454.01       419.86 o                         
  -4  14   1       5510.09       6617.88       682.54 o                         
  -3  14   1       1193.62       1024.30       348.15 o                         
  -2  14   1        613.38        675.88       280.72 o                         
  -1  14   1       4815.06       4273.03       224.07 o                         
   0  14   1       1246.29       1080.87       163.27 o                         
   1  14   1       4759.58       4533.44       531.22 o                         
   2  14   1        670.99        795.54       128.96 o                         
   3  14   1       1179.96       1504.27       349.48 o                         
   4  14   1       5416.55       5431.73       294.80 o                         
   5  14   1       5640.73       5226.28       422.89 o                         
   6  14   1       3316.69       2856.04       441.28 o                         
   7  14   1        225.66        269.31       247.05 o                         
   8  14   1       3277.82       4034.59       599.43 o                         
   9  14   1       1149.46        406.33       502.66 o                         
  10  14   1       2165.85       1554.39       423.22 o                         
 -10  15   1       2332.80       2115.72       434.99 o                         
  -9  15   1       1241.56       1007.01       528.56 o                         
  -8  15   1       3067.94       2914.93       295.35 o                         
  -7  15   1       2505.89       3189.21       477.78 o                         
  -6  15   1       9128.31      10707.92       640.97 o                         
  -5  15   1        707.90        424.22       335.95 o                         
  -4  15   1        179.74         74.98       211.67 o                         
  -3  15   1       1667.95       1628.01       233.76 o                         
  -2  15   1       3071.26       3344.35       273.25 o                         
  -1  15   1         35.13       -184.14       239.14 o                         
   0  15   1          0.85        519.54       656.60 o                         
   1  15   1         42.64        623.94       573.31 o                         
   2  15   1       3102.48       3082.05       591.78 o                         
   3  15   1       1704.17       1533.81       203.88 o                         
   4  15   1        207.02        198.09       132.39 o                         
   5  15   1        717.26        844.19       281.69 o                         
   6  15   1       9189.07       9690.87       846.55 o                         
   7  15   1       2612.79       3072.60       417.48 o                         
   8  15   1       3053.48       2836.71       454.43 o                         
   9  15   1       1261.16       1052.85       323.30 o                         
  10  15   1       2392.07       2303.50       742.82 o                         
  -9  16   1        841.87        365.06       380.45 o                         
  -8  16   1       3314.50       3172.71       630.61 o                         
  -7  16   1       1945.62       2102.87       400.30 o                         
  -6  16   1        152.22        219.88       278.19 o                         
  -5  16   1       2493.36       2334.84       582.53 o                         
  -4  16   1       3235.43       2993.14       324.76 o                         
  -3  16   1       6733.81       6717.45       502.23 o                         
  -2  16   1       3713.23       4019.12       413.57 o                         
  -1  16   1       6092.87       5119.48       427.97 o                         
   0  16   1       1064.99        890.49       241.78 o                         
   1  16   1       6147.45       6105.41       423.49 o                         
   2  16   1       3683.15       3846.05       281.40 o                         
   3  16   1       6764.88       6985.40       628.72 o                         
   4  16   1       3147.71       3122.09       257.07 o                         
   5  16   1       2462.17       2195.70       347.28 o                         
   6  16   1        147.07        459.28       305.83 o                         
   7  16   1       1941.68       1739.70       343.10 o                         
   8  16   1       3314.47       3106.33       473.68 o                         
   9  16   1        819.20        433.55       876.17 o                         
  -9  17   1         31.38       -457.16       609.54 o                         
  -8  17   1        180.03        229.28       402.87 o                         
  -7  17   1        959.39        818.70       297.43 o                         
  -6  17   1       1212.66       1384.20       299.13 o                         
  -5  17   1        741.53        300.53       318.29 o                         
  -4  17   1       4497.01       4036.21       396.23 o                         
  -3  17   1       4950.03       4124.66       685.73 o                         
  -2  17   1       2920.69       2884.97       182.10 o                         
  -1  17   1       4191.63       3789.96       604.75 o                         
   0  17   1       7839.21       7796.13       734.35 o                         
   1  17   1       4222.96       3898.75       547.10 o                         
   2  17   1       3023.23       3354.27       244.47 o                         
   3  17   1       4857.63       5320.28       338.81 o                         
   4  17   1       4588.35       4411.54       364.76 o                         
   5  17   1        700.07       1261.20       277.50 o                         
   6  17   1       1219.39       1357.64       478.27 o                         
   7  17   1        918.11        689.60       367.47 o                         
   8  17   1        170.46         97.46       477.78 o                         
   9  17   1         31.54        207.86       393.65 o                         
  -8  18   1        409.34        533.35       666.67 o                         
  -7  18   1       1411.34       1495.34       493.12 o                         
  -6  18   1       1732.07       1775.53       289.59 o                         
  -5  18   1       5182.83       4326.41       463.77 o                         
  -4  18   1        347.77        261.54       303.45 o                         
  -3  18   1        489.82        228.96       232.73 o                         
  -2  18   1       1787.66       1829.12       280.98 o                         
  -1  18   1       4407.77       4878.27       395.87 o                         
   0  18   1        625.19        646.07       296.93 o                         
   1  18   1       4320.96       3315.74       356.57 o                         
   2  18   1       1776.73       1673.80       244.24 o                         
   3  18   1        483.12        201.62       180.90 o                         
   4  18   1        336.87        644.25       221.18 o                         
   5  18   1       5209.50       5458.43       521.15 o                         
   6  18   1       1726.03       1719.13       411.57 o                         
   7  18   1       1411.87       1487.12       670.35 o                         
   8  18   1        424.74        579.83       360.37 o                         
  -7  19   1        555.17        353.67       342.35 o                         
  -6  19   1       1111.63        842.86       309.26 o                         
  -5  19   1       3433.53       3990.05       536.28 o                         
  -4  19   1       1553.48        841.15       491.53 o                         
  -3  19   1        330.25        599.28       383.05 o                         
  -2  19   1         64.41        290.90       247.18 o                         
  -1  19   1        121.02       -108.55       215.23 o                         
   0  19   1        155.96        235.77       283.44 o                         
   1  19   1        127.26        222.63       287.54 o                         
   2  19   1         70.89        109.63       191.63 o                         
   3  19   1        380.09        507.24       207.63 o                         
   4  19   1       1562.69        961.29       386.44 o                         
   5  19   1       3544.53       3210.57       601.03 o                         
   6  19   1       1084.12       1378.83       623.29 o                         
   7  19   1        545.64        126.27       398.77 o                         
  -6  20   1        725.89        535.84       294.27 o                         
  -5  20   1         13.73       -102.13       390.15 o                         
  -4  20   1       2513.45       2215.28       429.88 o                         
  -3  20   1       1528.31       2514.27       412.68 o                         
  -2  20   1       2225.14       2281.10       448.47 o                         
  -1  20   1        351.22        382.75       334.02 o                         
   0  20   1        573.92         93.74       343.44 o                         
   1  20   1        331.07       -267.40       551.84 o                         
   2  20   1       2245.16       2011.59       370.24 o                         
   3  20   1       1456.54       1246.42       397.88 o                         
   4  20   1       2524.80       2384.65       445.39 o                         
   5  20   1         15.44         76.56       253.22 o                         
   6  20   1        696.94        534.41       591.54 o                         
  -5  21   1        872.96        417.95       608.48 o                         
  -4  21   1       2699.97       2462.58       456.42 o                         
  -3  21   1        714.17        918.21       434.40 o                         
  -2  21   1        809.84       1422.46       422.10 o                         
  -1  21   1       1068.57       1816.36       601.07 o                         
   0  21   1       5049.27       5321.91       743.92 o                         
   1  21   1       1053.40       1063.86       287.32 o                         
   2  21   1        804.56        700.33       347.00 o                         
   3  21   1        704.78        509.10       793.64 o                         
   4  21   1       2656.10       2286.59       559.10 o                         
  -4  22   1        209.59        512.15       625.42 o                         
  -3  22   1        408.77       -132.25       567.15 o                         
  -2  22   1       6899.46       7397.15       759.23 o                         
  -1  22   1        492.33         17.44       337.41 o                         
   0  22   1          0.13        341.67       421.91 o                         
   1  22   1        516.38        479.94       447.39 o                         
   2  22   1       6933.91       8225.25      1375.11 o                         
   3  22   1        416.34        896.31       429.66 o                         
   0   0   2      44315.07      39130.44      1665.70 o                         
   1   0   2      32903.55      29207.94       906.25 o                         
   2   0   2        291.28        246.82        18.51 o                         
   3   0   2       2047.35       1974.79        57.72 o                         
   4   0   2      16821.57      16834.01       300.61 o                         
   5   0   2      14214.86      14434.17       274.90 o                         
   6   0   2       5253.08       5374.16       188.34 o                         
   7   0   2        124.57        195.38        83.98 o                         
   8   0   2        173.72        173.46        61.51 o                         
   9   0   2         10.74        148.38       127.67 o                         
  10   0   2        303.17        220.65        80.22 o                         
  11   0   2        137.96        225.60       254.59 o                         
  12   0   2        274.92        384.47       224.66 o                         
  13   0   2       1586.12       1066.91       414.80 o                         
 -13   1   2        243.42        200.49       333.82 o                         
 -12   1   2       1615.13       1780.41       285.92 o                         
 -11   1   2       3308.55       3257.69       311.47 o                         
 -10   1   2       4194.82       4110.80       248.77 o                         
  -9   1   2        236.42        137.87        95.83 o                         
  -8   1   2       4425.26       4706.61       195.30 o                         
  -7   1   2       8961.32       9467.36       207.20 o                         
  -6   1   2       2873.28       2881.98       119.43 o                         
  -5   1   2       2384.52       2321.10        76.42 o                         
  -4   1   2      10724.75      10924.81       265.91 o                         
  -3   1   2      25380.55      24402.72       441.09 o                         
  -2   1   2      17370.57      17303.08       378.28 o                         
  -1   1   2      26290.99      25279.40       384.86 o                         
   0   1   2       2399.77       2360.48        61.71 o                         
   1   1   2      26310.65      23723.46       753.38 o                         
   2   1   2      17321.13      16811.68       288.66 o                         
   3   1   2      25420.98      24040.69       580.70 o                         
   4   1   2      10586.27      10945.32       208.54 o                         
   5   1   2       2295.36       2142.03       104.53 o                         
   6   1   2       2925.17       2993.69       161.08 o                         
   7   1   2       8841.33       8776.06       299.22 o                         
   8   1   2       4452.10       4817.62       220.14 o                         
   9   1   2        232.76        339.92        77.81 o                         
  10   1   2       4174.39       4000.78       213.21 o                         
  11   1   2       3208.94       2718.95       283.37 o                         
  12   1   2       1592.47       1343.84       267.99 o                         
  13   1   2        245.12         68.52       367.82 o                         
 -13   2   2       2081.59       1588.12       322.84 o                         
 -12   2   2       1677.93       1446.37       321.05 o                         
 -11   2   2        659.22        734.22       219.72 o                         
 -10   2   2       3525.03       3807.10       211.01 o                         
  -9   2   2       8306.95       9053.87       293.95 o                         
  -8   2   2       8885.70       9087.40       233.98 o                         
  -7   2   2       1672.15       1639.42        91.30 o                         
  -6   2   2      11271.01      11446.09       217.16 o                         
  -5   2   2       8699.76       8617.36       184.24 o                         
  -4   2   2      13931.46      13865.01       264.06 o                         
  -3   2   2       5280.22       5363.27       129.23 o                         
  -2   2   2       6713.45       6562.70       155.34 o                         
  -1   2   2        790.88        890.58        56.18 o                         
   0   2   2        176.77        179.86        25.92 o                         
   1   2   2        769.40        778.19        34.92 o                         
   2   2   2       6622.73       6259.53       255.09 o                         
   3   2   2       5042.82       5287.89       155.33 o                         
   4   2   2      14311.48      14568.07       286.64 o                         
   5   2   2       8657.23       9132.28       188.50 o                         
   6   2   2      11309.90      11568.27       257.00 o                         
   7   2   2       1663.40       1723.78       135.90 o                         
   8   2   2       8939.29       9336.60       298.26 o                         
   9   2   2       8489.76       9225.24       440.84 o                         
  10   2   2       3545.78       3651.90       200.22 o                         
  11   2   2        649.64        587.64       204.82 o                         
  12   2   2       1728.55       1164.87       377.51 o                         
  13   2   2       2072.64       1390.23       389.05 o                         
 -13   3   2       1205.55        801.65       314.16 o                         
 -12   3   2       1529.66       1361.18       349.58 o                         
 -11   3   2       2657.90       3042.06       415.10 o                         
 -10   3   2       3396.38       3396.50       288.48 o                         
  -9   3   2       2405.54       2465.36       169.29 o                         
  -8   3   2        703.66        649.03        92.25 o                         
  -7   3   2       7281.74       7328.29       191.28 o                         
  -6   3   2      13493.25      13754.06       249.81 o                         
  -5   3   2       8254.15       7992.50       158.95 o                         
  -4   3   2        661.71        700.94        49.48 o                         
  -3   3   2      17970.82      18619.50       423.04 o                         
  -2   3   2      14695.28      14216.34       332.18 o                         
  -1   3   2      15868.19      15218.83       257.36 o                         
   0   3   2       6226.52       6088.54       161.80 o                         
   1   3   2      15807.76      15054.71       246.67 o                         
   2   3   2      15141.68      14955.07       259.14 o                         
   3   3   2      17928.41      18870.02       348.15 o                         
   4   3   2        641.74        614.45        71.77 o                         
   5   3   2       8210.50       8597.97       323.25 o                         
   6   3   2      13561.38      13925.52       484.54 o                         
   7   3   2       7020.90       6560.71       204.36 o                         
   8   3   2        730.30        959.10       214.67 o                         
   9   3   2       2344.65       2555.38       257.45 o                         
  10   3   2       3347.01       3335.02       312.13 o                         
  11   3   2       2613.79       2822.85       382.51 o                         
  12   3   2       1505.59       1388.73       383.47 o                         
  13   3   2       1260.33        977.85       434.34 o                         
 -13   4   2        270.01        219.01       338.65 o                         
 -12   4   2        473.36        307.51       252.52 o                         
 -11   4   2        624.05        363.99       177.22 o                         
 -10   4   2       2123.64       2583.40       263.16 o                         
  -9   4   2       2167.21       2101.47       224.86 o                         
  -8   4   2        410.41        367.76       107.84 o                         
  -7   4   2       6312.86       6125.47       188.23 o                         
  -6   4   2       1319.20       1192.18        79.71 o                         
  -5   4   2       8275.06       8381.83       210.72 o                         
  -4   4   2       9108.75       9270.20       217.39 o                         
  -3   4   2      19349.76      19568.49       309.54 o                         
  -2   4   2      14336.16      14343.43       241.28 o                         
  -1   4   2      40334.46      37955.47       620.27 o                         
   0   4   2      31012.04      30416.40       543.11 o                         
   1   4   2      39996.03      37812.36       641.61 o                         
   2   4   2      14567.38      14250.77       370.58 o                         
   3   4   2      19138.20      19329.92       368.65 o                         
   4   4   2       9014.48       8835.42       198.75 o                         
   5   4   2       8345.02       8609.56       224.07 o                         
   6   4   2       1423.40       1605.27       146.87 o                         
   7   4   2       6328.69       6837.14       240.81 o                         
   8   4   2        366.88        245.95       154.58 o                         
   9   4   2       2275.47       1726.95       202.08 o                         
  10   4   2       2160.32       1831.20       221.21 o                         
  11   4   2        588.78       1005.78       357.15 o                         
  12   4   2        484.46        332.37       293.98 o                         
  13   4   2        271.88        -76.74       343.30 o                         
 -13   5   2        169.04        -72.52       323.57 o                         
 -12   5   2        453.17        279.08       252.31 o                         
 -11   5   2        143.63        197.57       190.89 o                         
 -10   5   2       1443.92       1432.33       207.45 o                         
  -9   5   2        566.61        662.05       142.58 o                         
  -8   5   2       5756.14       5860.85       215.40 o                         
  -7   5   2       4135.27       3897.78       142.15 o                         
  -6   5   2       1219.90       1095.13        91.63 o                         
  -5   5   2        297.47        351.63        65.27 o                         
  -4   5   2      20678.14      21145.39       334.72 o                         
  -3   5   2       9469.08       9879.63       219.95 o                         
  -2   5   2      18297.70      18105.04       343.65 o                         
  -1   5   2       7732.67       7837.69       179.44 o                         
   0   5   2      16626.67      16016.68       395.70 o                         
   1   5   2       7534.09       7649.78       173.85 o                         
   2   5   2      18186.88      18153.91       448.63 o                         
   3   5   2       9708.54       9904.85       207.32 o                         
   4   5   2      20501.21      20685.46       457.58 o                         
   5   5   2        260.42        350.70        93.30 o                         
   6   5   2       1227.15       1340.82       108.30 o                         
   7   5   2       4127.88       4143.51       189.69 o                         
   8   5   2       5752.82       5679.29       422.92 o                         
   9   5   2        518.04        198.81       152.85 o                         
  10   5   2       1439.22       1388.50       371.66 o                         
  11   5   2        144.14        271.82       219.96 o                         
  12   5   2        451.30        972.63       358.92 o                         
  13   5   2        161.50       -291.02       465.59 o                         
 -12   6   2       3368.85       3135.11       301.18 o                         
 -11   6   2       4026.65       4105.52       294.81 o                         
 -10   6   2       5994.29       5987.86       361.69 o                         
  -9   6   2       3499.90       3633.10       193.37 o                         
  -8   6   2       3355.69       3243.79       237.40 o                         
  -7   6   2       7277.49       7477.83       214.68 o                         
  -6   6   2       9423.59      10302.67       242.41 o                         
  -5   6   2       4469.19       4689.74       204.77 o                         
  -4   6   2       6142.83       5975.41       171.74 o                         
  -3   6   2        947.05        938.05        70.28 o                         
  -2   6   2       3204.16       3278.54       183.58 o                         
  -1   6   2       1390.36       1459.02        74.38 o                         
   0   6   2       6192.19       6403.53       189.37 o                         
   1   6   2       1512.18       1620.34        80.72 o                         
   2   6   2       3375.95       3387.60       170.45 o                         
   3   6   2        916.63        909.73        56.75 o                         
   4   6   2       6125.07       6064.91       208.77 o                         
   5   6   2       4721.55       4627.47       233.82 o                         
   6   6   2       9546.26       9528.39       394.51 o                         
   7   6   2       7266.21       7139.29       465.56 o                         
   8   6   2       3287.67       3023.44       205.08 o                         
   9   6   2       3670.38       3825.05       276.68 o                         
  10   6   2       5931.94       5981.11       639.45 o                         
  11   6   2       4024.73       3302.16       412.15 o                         
  12   6   2       3438.94       2299.61       415.40 o                         
 -12   7   2       2216.37       2033.62       338.77 o                         
 -11   7   2       1697.99       1717.20       241.19 o                         
 -10   7   2       2159.74       2239.44       225.19 o                         
  -9   7   2       7994.22       8285.12       303.11 o                         
  -8   7   2       5957.81       5708.16       244.36 o                         
  -7   7   2       2925.28       3259.34       373.61 o                         
  -6   7   2       8128.96       8587.68       216.63 o                         
  -5   7   2      10248.42      10314.91       232.99 o                         
  -4   7   2       2590.72       2575.86       103.81 o                         
  -3   7   2       1301.52       1507.26       169.26 o                         
  -2   7   2       2093.59       2190.77       146.70 o                         
  -1   7   2       7644.91       7828.23       195.64 o                         
   0   7   2        273.01        275.70        48.02 o                         
   1   7   2       7501.40       7489.21       220.14 o                         
   2   7   2       1962.07       1731.07        71.69 o                         
   3   7   2       1363.86       1459.26       103.60 o                         
   4   7   2       2454.93       2356.58        87.77 o                         
   5   7   2       9960.80      10340.52       501.11 o                         
   6   7   2       8203.65       8251.98       469.82 o                         
   7   7   2       2932.39       2672.94       192.97 o                         
   8   7   2       5727.81       5687.84       318.49 o                         
   9   7   2       8077.31       8402.38       479.74 o                         
  10   7   2       2078.98       2554.74       346.31 o                         
  11   7   2       1740.44       2311.17       799.45 o                         
  12   7   2       2171.70       1181.20       396.61 o                         
 -12   8   2        243.81        211.28       255.18 o                         
 -11   8   2        687.68        606.48       280.42 o                         
 -10   8   2        272.46         29.26       159.31 o                         
  -9   8   2       1479.73       1366.27       179.93 o                         
  -8   8   2       1896.00       1996.78       165.70 o                         
  -7   8   2       5175.49       5621.23       234.64 o                         
  -6   8   2       6650.70       7040.38       224.78 o                         
  -5   8   2        371.98        310.27        90.70 o                         
  -4   8   2       2530.87       2531.50       123.32 o                         
  -3   8   2      20082.56      19665.97       409.52 o                         
  -2   8   2      22594.44      21400.75       531.73 o                         
  -1   8   2      12297.48      12846.70       296.77 o                         
   0   8   2       2511.52       2502.64       145.50 o                         
   1   8   2      12457.79      12055.94       289.82 o                         
   2   8   2      22584.24      22512.35       438.68 o                         
   3   8   2      20469.35      19992.83       450.43 o                         
   4   8   2       2463.13       2818.51       238.06 o                         
   5   8   2        387.36        529.76       119.64 o                         
   6   8   2       6662.48       6676.73       274.93 o                         
   7   8   2       5256.04       4449.05       305.92 o                         
   8   8   2       1965.85       1616.86       209.69 o                         
   9   8   2       1419.46       1161.69       237.14 o                         
  10   8   2        295.59        370.58       279.36 o                         
  11   8   2        757.38        481.97       308.63 o                         
  12   8   2        237.69         26.07       420.10 o                         
 -12   9   2        140.29       -230.48       329.96 o                         
 -11   9   2        858.63        772.96       231.75 o                         
 -10   9   2        556.19        464.83       203.07 o                         
  -9   9   2       1429.49       1084.62       249.56 o                         
  -8   9   2       3499.63       3190.35       192.54 o                         
  -7   9   2         32.16         45.51       101.58 o                         
  -6   9   2        393.02        210.99        88.66 o                         
  -5   9   2       7908.31       8016.52       235.65 o                         
  -4   9   2      23813.97      25625.28       545.05 o                         
  -3   9   2       4030.69       3979.32       144.40 o                         
  -2   9   2       4996.56       4834.86       175.81 o                         
  -1   9   2       6642.98       6883.20       181.02 o                         
   0   9   2      27436.58      28068.07       750.28 o                         
   1   9   2       6625.72       6377.17       231.05 o                         
   2   9   2       4729.97       4549.52       135.87 o                         
   3   9   2       4010.95       3428.57       158.20 o                         
   4   9   2      23703.19      23468.86      1101.22 o                         
   5   9   2       8107.32       7808.91       380.25 o                         
   6   9   2        378.14        343.69       150.14 o                         
   7   9   2         19.24        -34.91        70.86 o                         
   8   9   2       3521.89       3311.38       229.03 o                         
   9   9   2       1421.42       2148.74       899.78 o                         
  10   9   2        560.95        648.81       354.66 o                         
  11   9   2        831.52        515.20       538.59 o                         
  12   9   2        135.60        -75.88       349.70 o                         
 -12  10   2       2210.25       2103.20       481.27 o                         
 -11  10   2       2525.15       2508.90       308.34 o                         
 -10  10   2       1356.90        755.75       288.62 o                         
  -9  10   2        614.07        347.26       168.45 o                         
  -8  10   2       2725.32       2427.14       208.78 o                         
  -7  10   2       9567.84       9072.37       479.08 o                         
  -6  10   2       9270.95       9739.89       392.33 o                         
  -5  10   2       6706.36       6830.92       232.77 o                         
  -4  10   2         29.47        -56.63        83.86 o                         
  -3  10   2       3396.35       3394.67       169.81 o                         
  -2  10   2       5260.53       5524.03       194.10 o                         
  -1  10   2       1786.10       1672.59        92.91 o                         
   0  10   2        943.22        779.76       113.82 o                         
   1  10   2       1691.92       1601.09       216.43 o                         
   2  10   2       5256.93       5549.31       192.01 o                         
   3  10   2       3459.91       3569.07       184.46 o                         
   4  10   2         28.30         18.29        58.25 o                         
   5  10   2       6542.58       7024.27       345.37 o                         
   6  10   2       9129.85       8809.66       369.47 o                         
   7  10   2       9633.43      10516.22       597.36 o                         
   8  10   2       2775.71       2680.63       273.96 o                         
   9  10   2        586.61        437.31       404.78 o                         
  10  10   2       1364.81       1218.38       446.03 o                         
  11  10   2       2521.29       2164.73       410.55 o                         
  12  10   2       2161.83       1847.61       609.54 o                         
 -11  11   2        341.60        219.14       273.45 o                         
 -10  11   2       1959.30       1753.34       273.31 o                         
  -9  11   2       8867.15       9429.19       805.83 o                         
  -8  11   2       4271.29       3924.82       373.76 o                         
  -7  11   2        144.49        141.82       129.23 o                         
  -6  11   2        627.33        579.41       148.40 o                         
  -5  11   2      14172.63      14900.04       702.40 o                         
  -4  11   2       6743.25       6600.28       297.41 o                         
  -3  11   2         64.20         14.95        96.80 o                         
  -2  11   2        400.17        380.21        93.85 o                         
  -1  11   2       3666.13       3656.95       155.91 o                         
   0  11   2       2095.14       2190.66       146.11 o                         
   1  11   2       3680.15       3471.50       286.08 o                         
   2  11   2        438.13        349.09        90.06 o                         
   3  11   2         66.57        106.33        90.40 o                         
   4  11   2       6938.79       7515.75       400.78 o                         
   5  11   2      14112.14      14120.01      1112.48 o                         
   6  11   2        557.81        334.99       181.66 o                         
   7  11   2        141.60        181.71        91.87 o                         
   8  11   2       4325.19       4611.50       835.04 o                         
   9  11   2       8782.02       8879.66       626.39 o                         
  10  11   2       1960.91       1935.35       423.41 o                         
  11  11   2        348.52        226.39       478.84 o                         
 -11  12   2       1871.86        854.98       532.28 o                         
 -10  12   2        684.86        958.10       291.17 o                         
  -9  12   2        286.94        266.39       289.50 o                         
  -8  12   2       1019.39        972.28       199.57 o                         
  -7  12   2       2879.99       2947.19       516.44 o                         
  -6  12   2       6798.01       7280.76       347.77 o                         
  -5  12   2          3.53        126.59       144.82 o                         
  -4  12   2        738.85       1066.01       131.21 o                         
  -3  12   2       6269.21       6528.15       250.72 o                         
  -2  12   2      14899.02      15516.77       466.18 o                         
  -1  12   2       2697.50       2499.98       137.80 o                         
   0  12   2        111.15        156.16       150.85 o                         
   1  12   2       2752.99       2812.50       172.43 o                         
   2  12   2      14734.91      14689.25       411.95 o                         
   3  12   2       6261.29       6988.04       267.18 o                         
   4  12   2        718.83        469.42       124.63 o                         
   5  12   2          5.86        -26.67        68.00 o                         
   6  12   2       6933.49       7248.70       410.29 o                         
   7  12   2       2857.29       2906.45       273.72 o                         
   8  12   2       1038.86        732.10       298.39 o                         
   9  12   2        271.50        145.89       297.09 o                         
  10  12   2        704.13        110.12       321.18 o                         
  11  12   2       1873.02       2138.17       496.77 o                         
 -10  13   2        277.54        180.40       277.61 o                         
  -9  13   2        852.92        888.37       301.40 o                         
  -8  13   2        471.70        318.81       203.35 o                         
  -7  13   2        138.57        214.78       190.61 o                         
  -6  13   2        696.42        700.51       244.06 o                         
  -5  13   2       4797.21       5659.47       335.21 o                         
  -4  13   2       5317.75       6173.64       562.14 o                         
  -3  13   2       1915.16       2060.19       177.24 o                         
  -2  13   2       1555.04       1213.54       207.81 o                         
  -1  13   2      10815.77      10832.76       776.97 o                         
   0  13   2      13167.12      14139.85       605.76 o                         
   1  13   2      11060.01      12287.13       393.81 o                         
   2  13   2       1542.24       1468.11       131.75 o                         
   3  13   2       1882.45       1866.79       163.81 o                         
   4  13   2       5310.27       5410.93       383.33 o                         
   5  13   2       4796.08       4646.50       303.38 o                         
   6  13   2        707.89        585.10       264.90 o                         
   7  13   2        157.32        128.67       227.95 o                         
   8  13   2        479.01        435.82       266.75 o                         
   9  13   2        854.72       1281.17       385.54 o                         
  10  13   2        275.60        656.49       436.64 o                         
  11  13   2        248.73        492.02       629.59 o                         
 -10  14   2        542.17        314.26       588.34 o                         
  -9  14   2        629.36        454.28       264.99 o                         
  -8  14   2       1808.28       1815.68       482.09 o                         
  -7  14   2       6640.20       6741.92       457.21 o                         
  -6  14   2       2205.39       1811.45       241.04 o                         
  -5  14   2         34.04        -78.21       163.10 o                         
  -4  14   2       1330.98        737.33       277.23 o                         
  -3  14   2       6421.64       6182.17       428.35 o                         
  -2  14   2      10186.56      11630.59       861.76 o                         
  -1  14   2       2993.74       2959.85       277.97 o                         
   0  14   2        153.54        302.01       147.41 o                         
   1  14   2       3079.17       3016.84       237.81 o                         
   2  14   2      10075.13      10180.41       382.24 o                         
   3  14   2       6389.83       6737.93       298.20 o                         
   4  14   2       1297.24       1094.79       166.81 o                         
   5  14   2         32.50        420.47       454.52 o                         
   7  14   2       6485.42       7570.61       561.41 o                         
   8  14   2       1803.36       1882.04       392.88 o                         
   9  14   2        597.47        329.85       360.95 o                         
  10  14   2        522.57         93.03       426.22 o                         
 -10  15   2       1626.52       1118.50       512.15 o                         
  -9  15   2       3550.15       3181.75       382.82 o                         
  -8  15   2       3176.08       2710.22       665.75 o                         
  -7  15   2        497.49        652.63       333.28 o                         
  -6  15   2        488.70        433.95       201.77 o                         
  -5  15   2       4411.15       4754.35       457.16 o                         
  -4  15   2       4220.02       4524.01       429.49 o                         
  -3  15   2        323.01        441.29       203.49 o                         
  -2  15   2        922.88       1179.91       300.51 o                         
  -1  15   2       1112.61       1269.79       231.73 o                         
   0  15   2        284.98       1180.61       823.25 o                         
   1  15   2       1142.84       1156.57       573.89 o                         
   2  15   2        937.07       1702.73       848.28 o                         
   3  15   2        301.64        596.07       395.06 o                         
   4  15   2       4318.36       4317.57       332.68 o                         
   5  15   2       4504.05       4211.17       424.89 o                         
   6  15   2        527.31       1129.06       459.28 o                         
   7  15   2        536.19        350.87       291.76 o                         
   8  15   2       3195.25       3178.46       471.93 o                         
   9  15   2       3631.00       3053.07       483.84 o                         
  10  15   2       1641.14        761.93       702.59 o                         
  -9  16   2        150.85         95.26       550.29 o                         
  -8  16   2        572.82        370.55       271.80 o                         
  -7  16   2       1105.73       1484.59       338.19 o                         
  -6  16   2       3950.17       3367.85       568.35 o                         
  -5  16   2       2230.95       2424.18       345.53 o                         
  -4  16   2        530.16        280.72       292.09 o                         
  -3  16   2       1570.12       1561.12       302.05 o                         
  -2  16   2       5122.61       5252.90       426.81 o                         
  -1  16   2       3272.30       2951.27       748.67 o                         
   0  16   2       2265.96       2188.63       276.59 o                         
   1  16   2       3268.18       2954.41       451.84 o                         
   2  16   2       5138.17       5208.79       368.73 o                         
   3  16   2       1569.68       1769.43       214.43 o                         
   4  16   2        528.23        465.41       326.46 o                         
   5  16   2       2196.79       1832.84       316.66 o                         
   6  16   2       3868.70       4396.75       669.86 o                         
   7  16   2       1079.67       1347.50       354.35 o                         
   8  16   2        558.29        152.39       477.21 o                         
   9  16   2        152.78        101.24       414.45 o                         
  -8  17   2       1088.47        740.25       334.70 o                         
  -7  17   2         96.86       -255.11       255.11 o                         
  -6  17   2       1079.55        793.48       340.05 o                         
  -5  17   2       1998.38       1425.29       226.99 o                         
  -4  17   2       5121.56       5912.79       443.33 o                         
  -3  17   2       2388.34       2151.47       598.41 o                         
  -2  17   2       3565.57       2742.87       778.29 o                         
  -1  17   2       4460.64       4086.69       685.69 o                         
   0  17   2      10447.71      12115.79       821.98 o                         
   1  17   2       4439.75       4286.53       625.48 o                         
   2  17   2       3507.87       3697.26       466.65 o                         
   3  17   2       2392.00       2441.33       303.08 o                         
   4  17   2       5109.71       5201.43       413.72 o                         
   5  17   2       2015.60       2032.08       328.81 o                         
   6  17   2       1052.05        936.49       439.15 o                         
   7  17   2        101.25       -305.83       535.48 o                         
   8  17   2       1109.51        691.09       491.35 o                         
  -8  18   2        561.70         57.12       550.29 o                         
  -7  18   2       1837.32       2078.42       482.68 o                         
  -6  18   2        207.90        -47.77       265.27 o                         
  -5  18   2       1717.90       1267.49       300.67 o                         
  -4  18   2       1496.77        865.25       297.47 o                         
  -3  18   2       5153.22       5379.74       504.16 o                         
  -2  18   2        699.80        649.94       481.99 o                         
  -1  18   2       2975.21       3222.78       430.81 o                         
   0  18   2        666.04        459.74       269.91 o                         
   1  18   2       2996.94       2578.26       275.06 o                         
   2  18   2        737.73        660.25       291.29 o                         
   3  18   2       5142.29       4672.97       454.50 o                         
   4  18   2       1513.67       1237.63       215.15 o                         
   5  18   2       1693.58       1513.27       385.32 o                         
   6  18   2        223.25        -57.12       515.34 o                         
   7  18   2       1908.56       1795.72       687.78 o                         
   8  18   2        534.61        285.70       627.46 o                         
  -7  19   2       1746.63       1054.05       446.48 o                         
  -6  19   2       1005.75        706.49       317.57 o                         
  -5  19   2       1520.38       1947.54       336.41 o                         
  -4  19   2        550.77        839.46       720.07 o                         
  -3  19   2        437.23        348.89       322.88 o                         
  -2  19   2        253.31        308.50       296.45 o                         
  -1  19   2        670.01        304.89       296.45 o                         
   0  19   2          3.45        -33.06       264.32 o                         
   1  19   2        657.24        521.78       238.09 o                         
   2  19   2        266.44        442.16       225.75 o                         
   3  19   2        464.89        736.76       274.45 o                         
   4  19   2        530.33        209.77       259.98 o                         
   5  19   2       1504.34       1955.56       570.34 o                         
   6  19   2       1054.50        209.51       400.03 o                         
  -6  20   2       1308.16        573.54       398.06 o                         
  -5  20   2        697.41         82.32       281.11 o                         
  -4  20   2       1293.82       1141.91       344.01 o                         
  -3  20   2         23.45        149.08       538.10 o                         
  -2  20   2       1513.28       1585.99       403.67 o                         
  -1  20   2       1182.35        928.53       389.08 o                         
   0  20   2       2925.59       3131.76       435.96 o                         
   1  20   2       1194.90       1348.10       274.47 o                         
   2  20   2       1495.62        849.19       273.20 o                         
   3  20   2         18.80        -61.09       222.03 o                         
   4  20   2       1292.94       1128.18       466.42 o                         
   5  20   2        654.37        892.05       626.48 o                         
  -5  21   2        671.59        513.22       665.60 o                         
  -4  21   2        906.96        406.83       377.88 o                         
  -3  21   2       3827.66       3577.39       573.64 o                         
  -2  21   2       2127.25       1932.20       486.79 o                         
  -1  21   2       4578.21       4911.21       527.18 o                         
   0  21   2       1318.08       1100.01       377.07 o                         
   1  21   2       4528.75       4173.94       441.39 o                         
   2  21   2       2141.97       1552.95       530.16 o                         
   3  21   2       3852.66       3654.30       512.86 o                         
   4  21   2        915.10        567.15       567.15 o                         
  -3  22   2       1448.25       1404.20       758.73 o                         
  -2  22   2        172.37       -170.39       549.23 o                         
  -1  22   2       1529.22       1739.66       680.41 o                         
   0  22   2       2254.28       1699.48       736.47 o                         
   1  22   2       1483.84       1188.31       660.28 o                         
   2  22   2        168.89        132.25       565.10 o                         
   1   0   3      16442.21      15219.94       402.89 o                         
   2   0   3       6684.18       6815.71       245.27 o                         
   3   0   3      27922.72      27446.02       902.03 o                         
   4   0   3       5184.37       5102.85       140.41 o                         
   5   0   3       8404.88       8462.36       250.95 o                         
   6   0   3        176.79        159.32        57.84 o                         
   7   0   3       3423.58       3487.94       118.73 o                         
   8   0   3        911.60       1077.76       102.30 o                         
   9   0   3         20.59        -35.53        98.41 o                         
  10   0   3        296.40        252.78       169.59 o                         
  11   0   3        981.60       1189.09       407.85 o                         
  12   0   3        114.89        277.16       311.72 o                         
 -12   1   3        890.71        745.92       389.31 o                         
 -11   1   3        143.53         11.34       187.51 o                         
 -10   1   3       2312.69       1964.39       203.75 o                         
  -9   1   3       1316.39       1226.11       128.45 o                         
  -8   1   3      11174.92      11837.43       316.08 o                         
  -7   1   3       1777.74       1717.66       164.67 o                         
  -6   1   3       5050.87       4736.84       124.08 o                         
  -5   1   3      19491.97      19568.31       376.72 o                         
  -4   1   3      10898.54      11099.39       240.62 o                         
  -3   1   3      13281.03      13136.68       355.87 o                         
  -2   1   3       4657.74       4490.52        97.36 o                         
  -1   1   3      23913.75      22869.90       779.17 o                         
   0   1   3       9559.32       9311.56       195.41 o                         
   1   1   3      24074.68      23261.22       346.21 o                         
   2   1   3       4787.49       4948.09       171.97 o                         
   3   1   3      13243.89      13215.63       346.69 o                         
   4   1   3      10715.49      10887.23       532.25 o                         
   5   1   3      19445.49      19472.78       688.92 o                         
   6   1   3       5134.82       4866.50       155.78 o                         
   7   1   3       1812.98       1613.21       111.05 o                         
   8   1   3      11314.32      11431.24       331.58 o                         
   9   1   3       1231.61       1297.27       138.17 o                         
  10   1   3       2449.64       2092.60       206.96 o                         
  11   1   3        135.27         12.66       304.03 o                         
  12   1   3        839.38       1018.20       402.53 o                         
 -12   2   3       5134.77       5611.06       592.41 o                         
 -11   2   3        587.52        567.62       204.52 o                         
 -10   2   3       4771.54       4458.77       293.05 o                         
  -9   2   3       1488.87       1591.17       137.36 o                         
  -8   2   3      11959.89      12783.24       328.02 o                         
  -7   2   3        577.61        507.54       104.64 o                         
  -6   2   3      15999.37      16209.44       350.90 o                         
  -5   2   3       5630.66       5898.95       251.77 o                         
  -4   2   3       3681.28       3419.52        96.45 o                         
  -3   2   3        127.63        115.35        55.84 o                         
  -2   2   3       3574.44       3688.79       119.35 o                         
  -1   2   3       2637.61       2514.86        86.53 o                         
   0   2   3       2375.25       2364.04        94.21 o                         
   1   2   3       2752.05       2529.31        89.47 o                         
   2   2   3       3247.44       3220.37       117.92 o                         
   3   2   3         98.81        119.72        49.85 o                         
   4   2   3       3584.24       3605.81       150.08 o                         
   5   2   3       5831.17       5937.11       143.02 o                         
   6   2   3      15785.14      15755.51       476.20 o                         
   7   2   3        621.61        468.58        75.45 o                         
   8   2   3      11815.15      13302.03       563.94 o                         
   9   2   3       1448.11       1455.10       152.17 o                         
  10   2   3       4757.18       4572.18       260.11 o                         
  11   2   3        624.56        505.90       298.70 o                         
  12   2   3       5150.72       4829.52       831.74 o                         
 -12   3   3       1863.19       2139.61       576.19 o                         
 -11   3   3       1988.34       1877.55       239.04 o                         
 -10   3   3       5353.58       5366.33       316.85 o                         
  -9   3   3       1996.91       1798.10       128.47 o                         
  -8   3   3       6205.54       6621.37       462.82 o                         
  -7   3   3       3148.88       3007.51       179.36 o                         
  -6   3   3       1046.66       1005.55        70.09 o                         
  -5   3   3       4085.79       4270.50       129.82 o                         
  -4   3   3       8613.38       8467.95       225.50 o                         
  -3   3   3       9641.44       9611.08       181.86 o                         
  -2   3   3       3861.78       4093.01       107.38 o                         
  -1   3   3       4235.18       4035.91       137.16 o                         
   0   3   3         24.53        113.62        34.74 o                         
   1   3   3       4462.69       4535.47       129.39 o                         
   2   3   3       3891.88       3253.21       211.38 o                         
   3   3   3       9504.11       8505.74       762.10 o                         
   4   3   3       8523.95       8113.36       229.48 o                         
   5   3   3       4071.47       4184.46       157.96 o                         
   6   3   3        957.14        893.88        83.96 o                         
   7   3   3       3287.57       3454.64       137.56 o                         
   8   3   3       6215.09       5875.40       489.06 o                         
   9   3   3       1978.90       1906.51       197.78 o                         
  10   3   3       5419.01       5424.59       373.25 o                         
  11   3   3       2058.84       1861.96       322.37 o                         
  12   3   3       1818.26       2796.79       694.16 o                         
 -12   4   3        486.50        295.93       314.03 o                         
 -11   4   3        299.68        294.67       215.19 o                         
 -10   4   3        366.62        401.31       166.32 o                         
  -9   4   3        222.90        186.63       176.52 o                         
  -8   4   3       1609.90       1540.16       264.45 o                         
  -7   4   3       6811.32       7320.36       310.98 o                         
  -6   4   3        732.25        613.63        87.59 o                         
  -5   4   3       4178.63       4322.07       235.77 o                         
  -4   4   3       2370.17       2426.28        79.41 o                         
  -3   4   3      18229.13      17832.99       286.97 o                         
  -2   4   3       1459.31       1466.31        58.90 o                         
  -1   4   3      25292.44      25290.24       429.09 o                         
   0   4   3       8633.45       8483.15       177.31 o                         
   1   4   3      25483.30      25568.52       520.31 o                         
   2   4   3       1516.60       1472.24        80.49 o                         
   3   4   3      18381.70      18173.74       328.83 o                         
   4   4   3       2550.12       2588.00        85.71 o                         
   5   4   3       4118.62       4234.03       214.46 o                         
   6   4   3        797.59        835.31        86.31 o                         
   7   4   3       6748.71       6880.26       343.70 o                         
   8   4   3       1603.02       1632.77       152.32 o                         
   9   4   3        260.54        108.90       142.83 o                         
  10   4   3        383.49         19.05       389.39 o                         
  11   4   3        298.29         30.50       407.40 o                         
  12   4   3        492.33         93.36       376.23 o                         
 -12   5   3        903.97        856.31       502.89 o                         
 -11   5   3       1239.11       1140.17       216.69 o                         
 -10   5   3       4248.72       4082.22       285.64 o                         
  -9   5   3         90.08       -120.37       147.99 o                         
  -8   5   3        847.39       1056.67       441.94 o                         
  -7   5   3       1219.78       1361.18       122.41 o                         
  -6   5   3      11708.82      12284.32       335.45 o                         
  -5   5   3       7869.17       8079.71       352.56 o                         
  -4   5   3       1006.19        966.11        78.69 o                         
  -3   5   3       3023.47       3174.10       168.62 o                         
  -2   5   3      28711.44      28357.86       849.01 o                         
  -1   5   3      22557.86      21834.17       663.81 o                         
   0   5   3       1157.20       1189.47        76.60 o                         
   1   5   3      22641.34      22388.62       417.04 o                         
   2   5   3      28165.47      28335.31       500.26 o                         
   3   5   3       2950.35       3140.52       115.24 o                         
   4   5   3       1078.06        933.97        76.93 o                         
   5   5   3       7923.62       7254.17       278.97 o                         
   6   5   3      11466.20      11643.44       321.54 o                         
   7   5   3       1298.52       1196.36       194.61 o                         
   8   5   3        808.30        563.25       139.00 o                         
   9   5   3         75.28        127.68       140.25 o                         
  10   5   3       4154.01       4466.54       765.08 o                         
  11   5   3       1236.43        983.57       377.57 o                         
  12   5   3        873.25        769.33       416.37 o                         
 -12   6   3       1193.26       1439.35       409.20 o                         
 -11   6   3        415.52        424.72       284.43 o                         
 -10   6   3       3413.41       3540.65       315.56 o                         
  -9   6   3       5787.15       6550.56       336.53 o                         
  -8   6   3       2976.19       3315.70       366.27 o                         
  -7   6   3        660.03        815.73       127.37 o                         
  -6   6   3       8380.74       8190.18       214.23 o                         
  -5   6   3       7632.60       7909.16       222.74 o                         
  -4   6   3       1880.22       1867.85       117.91 o                         
  -3   6   3       4681.15       4842.47       140.09 o                         
  -2   6   3       4719.26       4837.79       146.96 o                         
  -1   6   3       3183.16       3276.70       111.78 o                         
   0   6   3       3498.85       3626.94       132.35 o                         
   1   6   3       3188.29       3292.31       109.17 o                         
   2   6   3       4804.45       4941.29       178.16 o                         
   3   6   3       4814.01       4924.58       248.69 o                         
   4   6   3       1931.31       2078.74       122.71 o                         
   5   6   3       7608.44       7408.09       336.01 o                         
   6   6   3       8491.70       8274.56       279.19 o                         
   7   6   3        665.77        434.40       150.14 o                         
   8   6   3       3055.96       3041.40       216.34 o                         
   9   6   3       5842.40       5732.56       429.04 o                         
  10   6   3       3422.36       2774.42       711.64 o                         
  11   6   3        398.65        458.77       308.11 o                         
  12   6   3       1177.58       1092.07       448.64 o                         
 -12   7   3        168.76         81.04       331.74 o                         
 -11   7   3       4600.74       4732.96       396.75 o                         
 -10   7   3       1680.22       1511.86       221.34 o                         
  -9   7   3        803.11        594.37       207.11 o                         
  -8   7   3       2766.35       3565.42       535.05 o                         
  -7   7   3       8674.21       9168.17       312.66 o                         
  -6   7   3       1234.75       1114.65       102.87 o                         
  -5   7   3        418.35        455.43        75.22 o                         
  -4   7   3       4217.35       4307.06       159.70 o                         
  -3   7   3      13607.29      14067.79       317.64 o                         
  -2   7   3       1915.99       1742.48       103.36 o                         
  -1   7   3       1773.63       1921.00       124.15 o                         
   0   7   3        582.25        572.76        59.16 o                         
   1   7   3       1848.80       1917.21        90.88 o                         
   2   7   3       1896.58       2066.77       191.13 o                         
   3   7   3      13685.02      13531.75       392.91 o                         
   4   7   3       4353.29       4513.09       173.86 o                         
   5   7   3        418.47        396.49        52.99 o                         
   6   7   3       1219.02       1079.55       209.55 o                         
   7   7   3       8698.17       8406.82       332.60 o                         
   8   7   3       2702.33       2363.29       230.83 o                         
   9   7   3        739.70        538.54       187.95 o                         
  10   7   3       1647.43       1764.66       327.54 o                         
  11   7   3       4606.11       4678.71       648.66 o                         
  12   7   3        160.37       -214.83       566.17 o                         
 -12   8   3        261.32        322.78       398.08 o                         
 -11   8   3        812.49       1134.55       329.76 o                         
 -10   8   3        277.11        382.32       181.18 o                         
  -9   8   3       1830.95       1358.13       196.06 o                         
  -8   8   3        465.72        917.83       507.44 o                         
  -7   8   3       2721.73       3074.48       211.07 o                         
  -6   8   3       2679.95       2590.93       216.54 o                         
  -5   8   3       5590.36       5558.98       190.10 o                         
  -4   8   3      16038.63      16598.21       405.49 o                         
  -3   8   3       7106.80       6574.00       187.45 o                         
  -2   8   3       2432.43       2519.57       163.42 o                         
  -1   8   3      10286.92      10088.79       312.65 o                         
   0   8   3      42941.37      43466.20       982.24 o                         
   1   8   3      10297.85      10492.49       282.81 o                         
   2   8   3       2441.50       2643.28       114.54 o                         
   3   8   3       7079.49       7556.16       223.68 o                         
   4   8   3      15930.54      16378.10       428.03 o                         
   5   8   3       5586.86       5595.42       176.43 o                         
   6   8   3       2628.84       2383.84       120.72 o                         
   7   8   3       2829.83       2774.38       229.52 o                         
   8   8   3        448.24        436.69       163.36 o                         
   9   8   3       1798.74       2801.16       532.82 o                         
  10   8   3        266.10        266.81       280.28 o                         
  11   8   3        840.86        617.92       368.08 o                         
 -11   9   3        698.50        519.66       284.44 o                         
 -10   9   3        211.88        125.95       201.77 o                         
  -9   9   3        474.17        482.94       295.48 o                         
  -8   9   3        225.03        600.03       351.12 o                         
  -7   9   3       1393.04       1916.01       296.36 o                         
  -6   9   3       4161.46       3975.56       197.77 o                         
  -5   9   3        723.79        736.02       174.44 o                         
  -4   9   3       1178.96       1244.20       109.81 o                         
  -3   9   3        591.12        549.42        85.85 o                         
  -2   9   3      24415.87      25447.42       519.98 o                         
  -1   9   3       1829.41       1837.81       138.51 o                         
   0   9   3        963.37        844.66       113.09 o                         
   1   9   3       1798.82       1822.47       119.61 o                         
   2   9   3      24381.09      25012.42       591.57 o                         
   3   9   3        504.88        360.06        85.17 o                         
   4   9   3       1195.58       1168.16       119.14 o                         
   5   9   3        686.18        602.35        99.22 o                         
   6   9   3       4190.46       4301.02       235.53 o                         
   7   9   3       1375.03       1268.46       183.39 o                         
   8   9   3        226.41        203.93       187.63 o                         
   9   9   3        438.53        353.76       265.62 o                         
  10   9   3        201.27       -109.41       245.71 o                         
  11   9   3        720.46        761.80       430.46 o                         
 -11  10   3        124.42        166.89       320.36 o                         
 -10  10   3       1055.71        922.78       305.35 o                         
  -9  10   3       8082.11       8196.45       400.76 o                         
  -8  10   3       1730.34       1598.34       503.59 o                         
  -7  10   3        423.84        394.61       155.88 o                         
  -6  10   3          6.84        206.13       368.34 o                         
  -5  10   3       5511.89       6328.35       453.34 o                         
  -4  10   3       8578.44       8897.72       275.96 o                         
  -3  10   3       3474.65       3725.31       202.47 o                         
  -2  10   3       2983.99       2825.25       140.23 o                         
  -1  10   3        697.75        620.16        76.76 o                         
   0  10   3       7754.42       7336.41       461.16 o                         
   1  10   3        738.92        674.46       127.08 o                         
   2  10   3       2959.40       3121.82       130.36 o                         
   3  10   3       3441.67       3292.66       139.78 o                         
   4  10   3       8551.35       9144.47       364.69 o                         
   5  10   3       5578.15       5720.92       318.45 o                         
   6  10   3          5.42         76.10        66.71 o                         
   7  10   3        459.53        628.79       150.37 o                         
   8  10   3       1751.60       1936.21       417.44 o                         
   9  10   3       8168.07       8198.34       694.70 o                         
  10  10   3       1040.36        980.90       376.45 o                         
  11  10   3        144.54       -214.97       297.44 o                         
 -11  11   3       5208.06       7022.02       633.82 o                         
 -10  11   3        154.94        -30.60       279.15 o                         
  -9  11   3        225.17         37.97       252.11 o                         
  -8  11   3        166.28        -23.44       190.84 o                         
  -7  11   3      11907.51      12224.44       764.70 o                         
  -6  11   3       1690.60       1796.97       220.52 o                         
  -5  11   3        137.95        774.53       374.65 o                         
  -4  11   3       1391.80       1412.09       231.97 o                         
  -3  11   3       8422.42       8384.16       405.72 o                         
  -2  11   3       2071.90       2174.54       155.86 o                         
  -1  11   3        207.98        227.01        78.40 o                         
   0  11   3       2136.52       1976.68       118.37 o                         
   1  11   3        194.91        115.91        74.17 o                         
   2  11   3       2060.82       2131.57       146.13 o                         
   3  11   3       8540.17       8402.55       269.52 o                         
   4  11   3       1383.51       1178.43       142.92 o                         
   5  11   3        122.45        130.27       133.56 o                         
   6  11   3       1596.69       1858.67       173.35 o                         
   7  11   3      11871.11      12702.76       965.85 o                         
   8  11   3        176.36       -113.58       241.25 o                         
   9  11   3        230.46         93.60       294.35 o                         
  10  11   3        156.47        -89.62       345.69 o                         
  11  11   3       5240.98       7526.87       872.98 o                         
 -10  12   3          7.74         80.18       302.83 o                         
  -9  12   3       2426.36       2919.93       583.49 o                         
  -8  12   3       1494.82       1515.60       257.75 o                         
  -7  12   3       2107.80       1919.35      1219.57 o                         
  -6  12   3        517.81        532.55       160.46 o                         
  -5  12   3       3912.60       3971.66       261.44 o                         
  -4  12   3      12125.33      12344.08       477.41 o                         
  -3  12   3       1454.86       1159.16       178.34 o                         
  -2  12   3       1453.73       1330.56       133.89 o                         
  -1  12   3        437.43        598.95        98.19 o                         
   0  12   3      35113.24      37807.02      1140.21 o                         
   1  12   3        394.36        284.95        92.83 o                         
   2  12   3       1430.76       1283.87       109.87 o                         
   3  12   3       1389.11       1309.80       145.25 o                         
   4  12   3      12076.41      13154.64       521.03 o                         
   5  12   3       3905.22       3717.51       538.70 o                         
   6  12   3        549.39       1205.40       611.88 o                         
   7  12   3       2005.96       1714.50       316.74 o                         
   8  12   3       1466.16        993.10       351.17 o                         
   9  12   3       2435.87       2188.58       391.77 o                         
  10  12   3         13.14       -116.45       424.75 o                         
 -10  13   3         19.23       -253.95       702.59 o                         
  -9  13   3        791.97        490.39       276.46 o                         
  -8  13   3         56.01       -209.82       209.82 o                         
  -7  13   3       1039.24        785.85       218.28 o                         
  -6  13   3       4643.86       4276.54       294.20 o                         
  -5  13   3        264.28        309.14       168.55 o                         
  -4  13   3       1486.49       1315.88       183.51 o                         
  -3  13   3       3078.14       2993.03       368.70 o                         
  -2  13   3      16756.80      18417.25       796.70 o                         
  -1  13   3        312.74        465.95       250.15 o                         
   0  13   3        366.56        208.17        99.86 o                         
   1  13   3        290.35        221.10       109.43 o                         
   2  13   3      16882.75      17222.38       496.90 o                         
   3  13   3       3098.38       3111.00       194.41 o                         
   4  13   3       1447.36       1220.50       128.32 o                         
   5  13   3        279.18        598.86       242.33 o                         
   6  13   3       4769.30       4258.84       448.23 o                         
   7  13   3       1086.60       1174.68       334.54 o                         
   8  13   3         43.50       -155.33       394.71 o                         
   9  13   3        862.03        359.55       263.83 o                         
  10  13   3         18.46       -431.70       471.97 o                         
  -9  14   3       3948.23       3596.00       560.51 o                         
  -8  14   3        566.22        470.67       273.82 o                         
  -7  14   3        996.85       1162.47       710.04 o                         
  -6  14   3       2697.74       2028.50       261.02 o                         
  -5  14   3       8177.01       7826.65       461.24 o                         
  -4  14   3       4106.38       4937.25       369.95 o                         
  -3  14   3        182.17        435.37       522.79 o                         
  -2  14   3        761.51        953.49       232.48 o                         
  -1  14   3       1896.19       1973.23       142.74 o                         
   0  14   3       6523.45       6949.92       272.89 o                         
   1  14   3       1858.20       1700.88       142.82 o                         
   2  14   3        769.18        665.83       163.92 o                         
   3  14   3        186.99        156.35       164.31 o                         
   4  14   3       4121.72       4059.79       299.18 o                         
   5  14   3       8164.48       8302.14       478.21 o                         
   6  14   3       2671.76       2692.03       439.15 o                         
   7  14   3       1005.79        430.03       694.74 o                         
   8  14   3        542.61        563.63       277.64 o                         
   9  14   3       3953.05       4696.21       540.03 o                         
  -9  15   3        141.95        -74.06       447.58 o                         
  -8  15   3        678.52        139.17       329.63 o                         
  -7  15   3       7303.94       7906.09       983.54 o                         
  -6  15   3       2132.95       1994.07       273.21 o                         
  -5  15   3        813.98        725.85       221.86 o                         
  -4  15   3        210.45        220.74       174.69 o                         
  -3  15   3       1624.89       2081.27       396.31 o                         
  -2  15   3       1413.78       1328.37       209.59 o                         
  -1  15   3        208.98        348.54       202.08 o                         
   0  15   3       1280.83       1400.89       163.93 o                         
   1  15   3        206.62        648.78       555.99 o                         
   2  15   3       1436.38       1399.93       367.17 o                         
   3  15   3       1593.36       1650.63       309.41 o                         
   4  15   3        186.60       1042.39       813.85 o                         
   5  15   3        809.41       1141.74       317.99 o                         
   6  15   3       2223.65       1850.80       362.96 o                         
   7  15   3       7169.69       8787.08       711.83 o                         
   8  15   3        675.76        648.48       567.19 o                         
   9  15   3        134.20        485.72       562.97 o                         
  -8  16   3       1101.35        679.94       324.35 o                         
  -7  16   3        765.87        829.23       280.09 o                         
  -6  16   3         43.03       -130.94       254.46 o                         
  -5  16   3        661.56        156.29       214.04 o                         
  -4  16   3       2627.45       2236.30       309.88 o                         
  -3  16   3       3286.80       3156.51       359.32 o                         
  -2  16   3        242.16        343.33       270.36 o                         
  -1  16   3        115.38        103.17       153.96 o                         
   0  16   3       2916.14       3100.86       255.53 o                         
   1  16   3        109.73       -150.57       150.57 o                         
   2  16   3        236.16        283.86       200.48 o                         
   3  16   3       3421.02       4054.11       342.51 o                         
   4  16   3       2601.24       3038.24       352.47 o                         
   5  16   3        647.04        766.56       706.89 o                         
   6  16   3         53.33         95.26       533.35 o                         
   7  16   3        794.23        152.39       591.54 o                         
   8  16   3       1160.37       1254.98       408.33 o                         
  -8  17   3        268.34         74.06       612.65 o                         
  -7  17   3         50.98       -146.97       270.15 o                         
  -6  17   3       2192.44       1696.50       318.76 o                         
  -5  17   3       2069.57       1919.93       303.83 o                         
  -4  17   3        189.60        240.52       228.02 o                         
  -3  17   3       1870.63       1583.30       301.52 o                         
  -2  17   3      10268.08       9881.09       705.35 o                         
  -1  17   3       2240.93       1562.97       400.03 o                         
   0  17   3       1352.76       1177.08       251.14 o                         
   1  17   3       2205.20       2010.03       276.81 o                         
   2  17   3      10199.35      10914.03       575.92 o                         
   3  17   3       1847.83       1437.68       308.37 o                         
   4  17   3        202.43        494.15       348.15 o                         
   5  17   3       2125.73       2991.44       398.85 o                         
   6  17   3       2206.23       2228.57       628.53 o                         
   7  17   3         48.67        457.16       629.59 o                         
   8  17   3        280.42       -324.82       630.66 o                         
  -7  18   3        641.67       1190.80       447.62 o                         
  -6  18   3        961.19       1032.78       316.34 o                         
  -5  18   3       2917.26       2756.83       362.12 o                         
  -4  18   3        759.80        492.79       263.67 o                         
  -3  18   3       1572.33       1698.18       351.29 o                         
  -2  18   3        270.06        127.60       263.07 o                         
  -1  18   3       4612.17       4355.97       491.96 o                         
   0  18   3       2053.14       1280.72       391.56 o                         
   1  18   3       4610.50       4856.53       640.63 o                         
   2  18   3        305.48        354.64       313.83 o                         
   3  18   3       1529.79       1613.07       292.94 o                         
   4  18   3        752.07        629.71       335.10 o                         
   5  18   3       2823.08       2293.06       551.35 o                         
   6  18   3        976.85       1294.13       476.14 o                         
  -6  19   3        308.62        393.08       404.72 o                         
  -5  19   3        265.42         43.45       314.60 o                         
  -4  19   3       2447.73       2230.77       355.00 o                         
  -3  19   3       1240.19        829.91       316.65 o                         
  -2  19   3         11.30        147.47       350.76 o                         
  -1  19   3        313.75       -117.58       335.91 o                         
   0  19   3         95.56         65.11       265.34 o                         
   1  19   3        304.14        420.58       252.03 o                         
   2  19   3         10.15        366.49       323.17 o                         
   3  19   3       1288.32       1256.25       326.57 o                         
   4  19   3       2442.31       1987.71       362.70 o                         
   5  19   3        283.64        346.12       334.44 o                         
  -5  20   3        140.78        -64.18       552.87 o                         
  -4  20   3       1908.23       2073.21       383.51 o                         
  -3  20   3        774.78        584.45       417.50 o                         
  -2  20   3       1092.01       1121.62       405.11 o                         
  -1  20   3        633.05        377.42       383.38 o                         
   0  20   3       1293.93       1139.01       301.18 o                         
   1  20   3        657.55        954.25       297.18 o                         
   2  20   3       1076.66        975.65       333.51 o                         
   3  20   3        750.26        597.73       322.71 o                         
   4  20   3       1929.46       2343.89       794.66 o                         
  -3  21   3       1471.80       1655.77       473.31 o                         
  -2  21   3        851.03       1021.94       479.88 o                         
  -1  21   3       4496.23       4805.33       681.96 o                         
   0  21   3        426.72        -58.93       415.35 o                         
   1  21   3       4487.26       4765.27       476.68 o                         
   2  21   3        856.19        528.48       450.77 o                         
   3  21   3       1461.36        803.17       573.53 o                         
   0   0   4      20823.26      21075.60       595.21 o                         
   1   0   4      23633.50      22641.08       336.14 o                         
   2   0   4        300.67        233.86        59.12 o                         
   3   0   4       2650.01       2435.87       125.03 o                         
   4   0   4       3947.06       3809.85       163.95 o                         
   5   0   4       6824.09       6936.51       217.60 o                         
   6   0   4       1001.03        983.84       116.81 o                         
   7   0   4         61.27          4.30        67.83 o                         
   8   0   4       2061.53       1889.64       206.16 o                         
   9   0   4        321.27         76.91       159.73 o                         
  10   0   4        421.29        766.47       284.83 o                         
  11   0   4         30.08        129.89       254.79 o                         
  12   0   4        624.77        135.44       522.71 o                         
 -12   1   4       2658.29       2694.16       794.66 o                         
 -11   1   4        202.08        -83.45       413.01 o                         
 -10   1   4       2013.62       2080.56       295.34 o                         
  -9   1   4        282.96        164.77       154.38 o                         
  -8   1   4       5128.69       5508.36       441.09 o                         
  -7   1   4       3950.71       3922.14       159.93 o                         
  -6   1   4       3301.82       3617.47       228.85 o                         
  -5   1   4        731.93        535.72        89.85 o                         
  -4   1   4        552.39        683.97        85.54 o                         
  -3   1   4      24256.48      24786.66       552.35 o                         
  -2   1   4       1738.02       1587.78        85.20 o                         
  -1   1   4      15303.21      14868.29       521.99 o                         
   0   1   4        649.11        567.90        51.57 o                         
   1   1   4      15177.21      14271.27       445.94 o                         
   2   1   4       1780.89       1708.45       100.32 o                         
   3   1   4      24262.47      24720.14       439.55 o                         
   4   1   4        556.41        398.55        80.98 o                         
   5   1   4        722.14        708.84        62.28 o                         
   6   1   4       3336.99       3364.26       275.02 o                         
   7   1   4       4179.87       3589.84       143.99 o                         
   8   1   4       5180.37       4995.98       233.82 o                         
   9   1   4        303.12        195.31       157.92 o                         
  10   1   4       2037.19       2015.04       303.31 o                         
  11   1   4        221.79        309.76       411.56 o                         
 -12   2   4        786.71        610.14       458.49 o                         
 -11   2   4        786.32        863.50       331.07 o                         
 -10   2   4       5950.22       6324.24       438.35 o                         
  -9   2   4        408.50        220.07       157.55 o                         
  -8   2   4       7386.50       7753.44       354.26 o                         
  -7   2   4       1102.00       1031.32        89.02 o                         
  -6   2   4       5793.67       5811.84       316.15 o                         
  -5   2   4        826.95        832.04       122.04 o                         
  -4   2   4       9441.14       9098.97       316.60 o                         
  -3   2   4       2351.77       2263.02       112.33 o                         
  -2   2   4        318.11        257.11        49.30 o                         
  -1   2   4       2181.71       2115.92       110.98 o                         
   0   2   4       2788.30       2767.97       100.36 o                         
   1   2   4       2182.65       2168.38        75.90 o                         
   2   2   4        317.76        278.22        49.56 o                         
   3   2   4       2430.48       2356.84       125.51 o                         
   4   2   4       9483.60       9219.36       262.08 o                         
   5   2   4        751.68        609.60        89.49 o                         
   6   2   4       5754.02       5608.93       269.62 o                         
   7   2   4       1053.83        963.76        89.93 o                         
   8   2   4       7359.01       6969.99       303.23 o                         
   9   2   4        373.78        118.35       230.49 o                         
  10   2   4       5895.60       5342.73       797.85 o                         
  11   2   4        801.07        116.38       522.71 o                         
 -12   3   4       1940.77       2825.51       527.50 o                         
 -11   3   4        174.23        256.56       276.37 o                         
 -10   3   4       4111.86       4905.79       357.68 o                         
  -9   3   4       1056.48        630.25       231.45 o                         
  -8   3   4       1403.15       1333.95       146.50 o                         
  -7   3   4        773.76        822.64        88.20 o                         
  -6   3   4      16183.11      16376.52       477.23 o                         
  -5   3   4       5818.04       5808.19       351.10 o                         
  -4   3   4        662.94        577.03       105.70 o                         
  -3   3   4       3859.25       3671.70       153.56 o                         
  -2   3   4       9141.94       9260.33       279.31 o                         
  -1   3   4       4964.78       4787.26       139.68 o                         
   0   3   4       3528.33       3426.86        93.63 o                         
   1   3   4       4866.11       5002.98       138.02 o                         
   2   3   4       9230.24       9330.24       200.04 o                         
   3   3   4       3965.34       3984.75       137.70 o                         
   4   3   4        611.55        581.42        61.93 o                         
   5   3   4       5648.61       5448.17       178.98 o                         
   6   3   4      15982.04      16115.34       436.08 o                         
   7   3   4        870.37        748.89       146.94 o                         
   8   3   4       1402.69       1410.80       192.62 o                         
   9   3   4       1015.78       1105.17       203.82 o                         
  10   3   4       4147.69       5250.66       718.47 o                         
  11   3   4        182.16        328.01       540.71 o                         
 -11   4   4         26.19        -46.39       280.69 o                         
 -10   4   4       1105.78       1360.77       284.27 o                         
  -9   4   4        350.67        154.15       259.98 o                         
  -8   4   4       1046.94       1214.72       151.03 o                         
  -7   4   4        555.38        471.04        89.80 o                         
  -6   4   4       2987.44       3397.63       352.03 o                         
  -5   4   4      11199.18      11445.34       277.23 o                         
  -4   4   4       1930.61       1879.00       142.16 o                         
  -3   4   4       6879.28       6726.16       166.22 o                         
  -2   4   4       5080.15       5025.44       135.48 o                         
  -1   4   4      18183.61      18978.41       427.35 o                         
   0   4   4        535.86        442.62        47.73 o                         
   1   4   4      18310.93      18069.73       511.56 o                         
   2   4   4       4964.26       4142.10       241.79 o                         
   3   4   4       7080.92       6511.20       232.35 o                         
   4   4   4       1886.56       1907.68       119.61 o                         
   5   4   4      11400.16      11639.35       330.24 o                         
   6   4   4       3032.16       2703.44       163.79 o                         
   7   4   4        595.34        695.87       130.29 o                         
   8   4   4       1052.83        835.53       216.16 o                         
   9   4   4        358.43         61.09       205.74 o                         
  10   4   4       1127.01        617.97       483.59 o                         
  11   4   4         27.50       -154.51       616.91 o                         
 -11   5   4        887.53        448.25       303.49 o                         
 -10   5   4        445.67        309.10       311.05 o                         
  -9   5   4       1680.23       1890.00       300.57 o                         
  -8   5   4       2502.25       2861.23       530.77 o                         
  -7   5   4       5082.87       4941.94       281.19 o                         
  -6   5   4        336.12        713.84       213.68 o                         
  -5   5   4        729.05        654.42       133.84 o                         
  -4   5   4      16486.29      16758.49       379.78 o                         
  -3   5   4      15197.12      15326.38       532.99 o                         
  -2   5   4        380.15        409.49        62.35 o                         
  -1   5   4       7897.39       7953.63       180.30 o                         
   0   5   4      16431.03      16752.35       368.58 o                         
   1   5   4       7747.71       7397.30       320.82 o                         
   2   5   4        392.56        411.95        49.90 o                         
   3   5   4      15057.25      13919.54       419.40 o                         
   4   5   4      16597.88      16620.47       438.20 o                         
   5   5   4        726.10        636.68        62.93 o                         
   6   5   4        310.19        343.49       136.26 o                         
   7   5   4       5156.21       5493.54       223.56 o                         
   8   5   4       2519.49       2860.25       222.94 o                         
   9   5   4       1699.17       1498.16       893.12 o                         
  10   5   4        433.69        713.23       558.72 o                         
  11   5   4        910.43       1730.09       672.97 o                         
 -11   6   4       2979.49       2802.67       395.17 o                         
 -10   6   4       1735.04       1873.60       333.34 o                         
  -9   6   4        623.60        351.22       244.38 o                         
  -8   6   4       3190.45       3812.13       327.82 o                         
  -7   6   4       7573.98       7876.05       334.03 o                         
  -6   6   4        945.01       1128.71       182.61 o                         
  -5   6   4       7620.21       7528.47       263.74 o                         
  -4   6   4       5441.08       5427.24       215.22 o                         
  -3   6   4       1471.93       1416.58        92.42 o                         
  -2   6   4         93.18        171.79        72.28 o                         
  -1   6   4       4274.35       4213.17       133.77 o                         
   0   6   4       3514.24       3520.20       111.93 o                         
   1   6   4       4198.82       4251.37       203.28 o                         
   2   6   4        118.23        119.66        48.62 o                         
   3   6   4       1404.22       1498.42       112.60 o                         
   4   6   4       5286.36       5230.45       233.36 o                         
   5   6   4       7500.81       6896.71       199.52 o                         
   6   6   4        853.33        588.54        80.08 o                         
   7   6   4       7532.67       7398.86       292.89 o                         
   8   6   4       3092.50       2610.38       328.34 o                         
   9   6   4        611.11        314.73       235.77 o                         
  10   6   4       1713.73        961.86       596.86 o                         
  11   6   4       2971.07       1938.62       575.66 o                         
 -11   7   4         46.22        234.43       320.98 o                         
 -10   7   4       1229.33       1137.36       302.93 o                         
  -9   7   4       5742.04       6009.22       448.52 o                         
  -8   7   4       1544.56       1455.54       234.15 o                         
  -7   7   4         66.18         31.03       192.84 o                         
  -6   7   4       5046.23       5223.99       261.94 o                         
  -5   7   4       4278.73       4163.74       301.79 o                         
  -4   7   4        592.19        615.15        83.99 o                         
  -3   7   4         75.80        111.38        62.23 o                         
  -2   7   4       6444.61       6867.48       213.39 o                         
  -1   7   4       1936.02       1861.58       102.93 o                         
   0   7   4       5046.45       5439.29       285.60 o                         
   1   7   4       2024.83       1982.35       109.05 o                         
   2   7   4       6527.67       6627.86       173.74 o                         
   3   7   4         83.07         71.17        58.47 o                         
   4   7   4        640.86        588.88        74.01 o                         
   5   7   4       4540.24       4454.14       175.62 o                         
   6   7   4       5170.85       4880.99       190.25 o                         
   7   7   4         65.32         89.99        92.12 o                         
   8   7   4       1490.40       1577.97       315.33 o                         
   9   7   4       5771.59       5719.72       495.09 o                         
  10   7   4       1239.69       1747.03       614.78 o                         
 -11   8   4        421.77        240.27       403.65 o                         
 -10   8   4        372.91        309.53       290.74 o                         
  -9   8   4        859.84        532.35       277.54 o                         
  -8   8   4       3858.07       3496.42       375.40 o                         
  -7   8   4       1656.58       1314.81       245.35 o                         
  -6   8   4       2524.84       2534.05       185.73 o                         
  -5   8   4       3354.57       3377.49       350.76 o                         
  -4   8   4       3881.48       4057.51       321.76 o                         
  -3   8   4       4435.70       4333.75       216.07 o                         
  -2   8   4      23813.38      24586.38       519.30 o                         
  -1   8   4       6396.94       7385.64       422.29 o                         
   0   8   4        239.13        193.60        73.22 o                         
   1   8   4       6496.46       6813.27       190.26 o                         
   2   8   4      23735.27      26063.71       567.54 o                         
   3   8   4       4312.61       4123.61       222.03 o                         
   4   8   4       3826.19       4064.33       189.80 o                         
   5   8   4       3384.63       3432.62       182.13 o                         
   6   8   4       2490.20       2284.23       153.92 o                         
   7   8   4       1641.08       1721.44       145.30 o                         
   8   8   4       3909.23       4384.61       737.01 o                         
   9   8   4        902.72        468.04       345.49 o                         
  10   8   4        363.27        593.66       593.66 o                         
 -10   9   4         93.12        433.17       311.71 o                         
  -9   9   4       1331.17        899.58       297.13 o                         
  -8   9   4        651.48        732.59       423.58 o                         
  -7   9   4       2442.77       2360.35       180.90 o                         
  -6   9   4        434.17        295.09       138.38 o                         
  -5   9   4        747.10        700.97       110.51 o                         
  -4   9   4       7292.14       7572.06       253.50 o                         
  -3   9   4       3952.19       4264.10       190.13 o                         
  -2   9   4        754.78        688.19        88.32 o                         
  -1   9   4        155.35        253.79        70.36 o                         
   0   9   4      18144.44      18555.83       408.59 o                         
   1   9   4        139.04         84.93        80.44 o                         
   2   9   4        755.23        744.81        98.74 o                         
   3   9   4       3933.58       3826.45       170.31 o                         
   4   9   4       7186.23       7520.16       291.68 o                         
   5   9   4        721.42        643.17        99.32 o                         
   6   9   4        454.67        568.14        95.11 o                         
   7   9   4       2366.42       1706.64       621.33 o                         
   8   9   4        596.75        608.68       275.61 o                         
   9   9   4       1325.32       1209.73       313.24 o                         
  10   9   4         93.50        210.57       554.46 o                         
 -10  10   4        120.96         20.38       321.99 o                         
  -9  10   4        649.13        512.66       294.64 o                         
  -8  10   4       1360.75       1023.76       427.87 o                         
  -7  10   4       8079.31       8530.59       442.78 o                         
  -6  10   4       1645.06       1577.58       156.88 o                         
  -5  10   4       4312.57       3950.04       270.34 o                         
  -4  10   4       2140.20       2431.92       284.07 o                         
  -3  10   4       1310.99       1267.62       199.71 o                         
  -2  10   4       4084.61       3683.92       174.43 o                         
  -1  10   4       2324.53       2264.12       113.85 o                         
   0  10   4       2941.26       3093.16       126.49 o                         
   1  10   4       2259.19       2803.81       180.88 o                         
   2  10   4       4199.97       4489.23       208.42 o                         
   3  10   4       1340.96       1510.21       180.01 o                         
   4  10   4       2209.22       2036.89       139.47 o                         
   5  10   4       4347.87       4259.23       227.40 o                         
   6  10   4       1655.53       1765.07       221.42 o                         
   7  10   4       8140.18       8507.99       595.06 o                         
   8  10   4       1365.11       1289.70       364.02 o                         
   9  10   4        679.62        234.61       288.69 o                         
  10  10   4        135.70        248.71       630.66 o                         
 -10  11   4        124.69        930.11       576.72 o                         
  -9  11   4       7125.15       7031.27       572.19 o                         
  -8  11   4        345.73        382.00       275.85 o                         
  -7  11   4         45.03          7.16       164.79 o                         
  -6  11   4       1239.01       1126.15       159.05 o                         
  -5  11   4       6867.41       7080.56       543.28 o                         
  -4  11   4        952.10        904.07       152.15 o                         
  -3  11   4        170.14        171.36       182.12 o                         
  -2  11   4       1135.77        965.75       223.65 o                         
  -1  11   4        841.40        673.04       109.17 o                         
   0  11   4        442.83        538.86       106.09 o                         
   1  11   4        787.45        850.42       117.39 o                         
   2  11   4       1145.20       1035.93       113.24 o                         
   3  11   4        168.45        256.56       111.08 o                         
   4  11   4        952.62       1126.51       137.31 o                         
   5  11   4       6905.50       6948.91       327.48 o                         
   6  11   4       1166.29       1325.92       204.29 o                         
   7  11   4         56.86        241.82       247.65 o                         
   8  11   4        366.70        517.22       279.34 o                         
   9  11   4       7169.63       7179.79       704.43 o                         
  -9  12   4        792.41        512.54       349.28 o                         
  -8  12   4        732.18        450.15       284.93 o                         
  -7  12   4       1859.43       1936.22       297.29 o                         
  -6  12   4       3236.95       3342.26       239.90 o                         
  -5  12   4       3318.00       3581.31       259.40 o                         
  -4  12   4       2595.87       2618.48       320.87 o                         
  -3  12   4        125.70        236.10       334.07 o                         
  -2  12   4      11738.46      12496.73       424.41 o                         
  -1  12   4       1930.91       1987.37       166.07 o                         
   0  12   4       2158.23       2288.02       169.64 o                         
   1  12   4       1882.99       2034.96       178.12 o                         
   2  12   4      11862.27      13061.58       452.61 o                         
   3  12   4        122.73         49.15       132.43 o                         
   4  12   4       2587.97       2700.41       249.09 o                         
   5  12   4       3319.93       2868.28       195.60 o                         
   6  12   4       3175.56       3864.47       515.34 o                         
   7  12   4       1853.72       1773.54       379.59 o                         
   8  12   4        700.85       1021.20       311.22 o                         
   9  12   4        784.05        803.55       410.02 o                         
  -9  13   4        285.78         97.71       416.78 o                         
  -8  13   4         85.58        171.53       278.70 o                         
  -7  13   4       1058.24       1038.16       292.64 o                         
  -6  13   4       1378.75       1154.31       218.16 o                         
  -5  13   4        136.16        406.74       178.71 o                         
  -4  13   4       7493.42       7632.92       414.38 o                         
  -3  13   4       2234.02       1830.18       207.38 o                         
  -2  13   4        475.98        658.02       244.94 o                         
  -1  13   4       1030.21        763.59       113.94 o                         
   0  13   4      15920.41      17226.32       531.07 o                         
   1  13   4        974.65       1497.97       271.78 o                         
   2  13   4        447.89        360.20       128.44 o                         
   3  13   4       2263.03       2939.53       267.94 o                         
   4  13   4       7432.23       7466.34       449.75 o                         
   5  13   4        135.51         83.48       203.80 o                         
   6  13   4       1392.99       1237.01       495.21 o                         
   7  13   4       1074.35        986.82       310.59 o                         
   8  13   4         80.58         61.87       321.78 o                         
   9  13   4        276.65        117.44       530.16 o                         
  -8  14   4        906.67        835.78       354.78 o                         
  -7  14   4       3410.50       3221.68       574.79 o                         
  -6  14   4       1089.71        795.43       207.73 o                         
  -5  14   4         12.36        197.79       240.47 o                         
  -4  14   4       1195.21       1450.70       284.82 o                         
  -3  14   4       1877.39       1894.28       229.02 o                         
  -2  14   4       8099.09       8362.64       656.92 o                         
  -1  14   4         76.80         26.88       134.27 o                         
   0  14   4       1377.69       1651.75       240.86 o                         
   1  14   4         69.32        -21.84       115.54 o                         
   2  14   4       8105.87       9396.80       425.28 o                         
   3  14   4       1867.83       1916.40       303.34 o                         
   4  14   4       1255.40       1418.43       233.28 o                         
   5  14   4          6.83        285.85       220.10 o                         
   6  14   4       1097.66       1140.76       570.34 o                         
   7  14   4       3496.17       3752.22       486.70 o                         
   8  14   4        926.48        404.38       402.86 o                         
  -8  15   4        607.77       1314.64       461.34 o                         
  -7  15   4        500.08        505.62       357.12 o                         
  -6  15   4       1281.92        985.44       478.31 o                         
  -5  15   4       4112.72       3478.88       508.41 o                         
  -4  15   4        516.54        477.46       211.96 o                         
  -3  15   4       1818.63       1686.88       310.34 o                         
  -2  15   4       2329.86       2029.86       237.79 o                         
  -1  15   4         98.73         66.15       261.52 o                         
   0  15   4        632.52        631.72       177.22 o                         
   1  15   4         98.06        104.03       253.89 o                         
   2  15   4       2324.17       2923.31       286.71 o                         
   3  15   4       1855.17       1881.24       287.66 o                         
   4  15   4        493.77        559.33       308.43 o                         
   5  15   4       4072.96       3815.07       317.41 o                         
   6  15   4       1267.90        893.12       417.95 o                         
   7  15   4        486.80        360.83       397.56 o                         
   8  15   4        578.79        -19.07       541.78 o                         
  -7  16   4       1373.60       1353.40       487.10 o                         
  -6  16   4        926.93        490.97       381.40 o                         
  -5  16   4       2291.58       2330.32       343.64 o                         
  -4  16   4        595.79        435.20       244.01 o                         
  -3  16   4        636.81        149.97       218.44 o                         
  -2  16   4       3436.73       3464.10       402.41 o                         
  -1  16   4       3361.06       3149.72       389.51 o                         
   0  16   4        156.79        -12.20       218.58 o                         
   1  16   4       3346.40       3189.83       301.60 o                         
   2  16   4       3407.24       4115.47       439.58 o                         
   3  16   4        620.73       1113.91       335.35 o                         
   4  16   4        609.10        962.08       512.68 o                         
   5  16   4       2275.90       2202.08       447.92 o                         
   6  16   4        918.14       1252.88       626.48 o                         
   7  16   4       1398.46       1292.00       702.59 o                         
  -6  17   4        883.68        770.11       448.18 o                         
  -5  17   4        165.22       -263.47       263.47 o                         
  -4  17   4       3607.52       3742.89       340.18 o                         
  -3  17   4       2769.06       2550.60       312.82 o                         
  -2  17   4        788.19        891.83       240.99 o                         
  -1  17   4       1545.29       1275.42       316.94 o                         
   0  17   4       8290.28       8970.25      1204.45 o                         
   1  17   4       1551.36       1416.41       289.63 o                         
   2  17   4        799.48        871.35       256.08 o                         
   3  17   4       2693.43       2271.46       417.31 o                         
   4  17   4       3703.98       3818.44       536.50 o                         
   5  17   4        181.35        332.27       406.33 o                         
   6  17   4        887.12       1081.43       664.54 o                         
  -5  18   4        470.95        252.84       407.93 o                         
  -4  18   4       2530.30       2327.39       366.34 o                         
  -3  18   4       1464.20       1040.80       324.35 o                         
  -2  18   4       1237.02       1538.96       320.39 o                         
  -1  18   4       1576.53       1213.89       364.77 o                         
   0  18   4        943.68        765.40       265.14 o                         
   1  18   4       1607.65       1241.09       321.62 o                         
   2  18   4       1254.06       1374.47       325.17 o                         
   3  18   4       1421.88        619.96       385.58 o                         
   4  18   4       2509.27       2399.95       609.54 o                         
   5  18   4        477.12        677.43       424.69 o                         
  -4  19   4          9.62       -210.13       318.35 o                         
  -3  19   4        889.63        960.56       328.58 o                         
  -2  19   4        959.00       1188.41       316.42 o                         
  -1  19   4        608.01        498.16       296.04 o                         
   0  19   4        297.52         14.31       316.91 o                         
   1  19   4        618.13        219.00       283.10 o                         
   2  19   4        964.95        984.70       337.02 o                         
   3  19   4        863.86        406.79       416.52 o                         
   4  19   4          9.48       -240.20       443.41 o                         
  -2  20   4        528.94       1101.77       336.39 o                         
  -1  20   4       1244.52       1156.94       358.73 o                         
   0  20   4        106.11        -40.91       327.12 o                         
   1  20   4       1266.34       1472.04       447.15 o                         
   2  20   4        564.23        355.43       481.90 o                         
   1   0   5       4776.85       5103.93       143.28 o                         
   2   0   5      12278.69      12062.38       282.00 o                         
   3   0   5      11504.05      12284.38       321.87 o                         
   4   0   5        272.33        199.06        99.79 o                         
   5   0   5        101.18        225.25       127.91 o                         
   6   0   5       6158.58       6126.13       306.39 o                         
   7   0   5       1852.02       2031.57       260.60 o                         
   8   0   5         70.58         84.97       212.62 o                         
   9   0   5        979.24       1000.24       269.63 o                         
  10   0   5       1170.11       1011.71       315.99 o                         
  11   0   5        366.20        271.95       757.67 o                         
 -11   1   5        603.35        777.80       719.53 o                         
 -10   1   5       1059.31       1102.22       358.86 o                         
  -9   1   5       2674.71       2675.42       329.12 o                         
  -8   1   5       2063.76       1927.20       563.75 o                         
  -7   1   5        709.02        642.05       268.68 o                         
  -6   1   5        678.63       1017.90       296.13 o                         
  -5   1   5       9734.75       9729.21       346.01 o                         
  -4   1   5       3197.63       3357.42       282.62 o                         
  -3   1   5       1868.37       1916.61       174.83 o                         
  -2   1   5         46.65        133.02        75.81 o                         
  -1   1   5      10983.08      10819.50       254.92 o                         
   0   1   5       4066.28       3930.73       109.39 o                         
   1   1   5      11099.34      11373.54       233.61 o                         
   2   1   5         45.49        115.76        73.03 o                         
   3   1   5       1853.53       1503.98       115.89 o                         
   4   1   5       3191.91       3145.37       170.40 o                         
   5   1   5       9853.60      10110.57       373.96 o                         
   6   1   5        701.79        342.49       141.11 o                         
   7   1   5        704.66        898.34       233.33 o                         
   8   1   5       2116.38       2048.85       314.15 o                         
   9   1   5       2671.48       2518.81       350.23 o                         
  10   1   5       1080.18        887.99       327.96 o                         
 -11   2   5       1828.91        427.53       641.29 o                         
 -10   2   5       1453.99       1507.04       330.24 o                         
  -9   2   5        455.07        459.76       279.95 o                         
  -8   2   5       1820.79       1204.73       270.16 o                         
  -7   2   5       4647.94       5021.71       379.09 o                         
  -6   2   5       4412.69       4779.10       333.08 o                         
  -5   2   5        218.73        175.39       137.76 o                         
  -4   2   5        209.29        179.35       114.45 o                         
  -3   2   5       3326.64       3175.22       139.81 o                         
  -2   2   5       2001.90       1772.11        84.01 o                         
  -1   2   5       2325.79       2502.19       133.90 o                         
   0   2   5       1354.49       1301.07        82.95 o                         
   1   2   5       2303.44       2436.16       108.16 o                         
   2   2   5       1906.88       1715.26       117.94 o                         
   3   2   5       3203.41       3088.21       142.12 o                         
   4   2   5        212.48        312.16       119.68 o                         
   5   2   5        265.29        231.37       124.66 o                         
   6   2   5       4376.01       4304.58       339.92 o                         
   7   2   5       4613.67       4735.74       422.89 o                         
   8   2   5       1804.16       1302.28       351.87 o                         
   9   2   5        459.85        335.06       327.73 o                         
  10   2   5       1388.14       1458.96       395.82 o                         
 -11   3   5        124.89        389.39       525.90 o                         
 -10   3   5       2296.92       1689.55       543.07 o                         
  -9   3   5       1325.31       1253.81       297.66 o                         
  -8   3   5       5165.97       5048.19       441.62 o                         
  -7   3   5         98.00        236.32       114.58 o                         
  -6   3   5        263.97        181.23       107.83 o                         
  -5   3   5       2069.70       1613.00       186.03 o                         
  -4   3   5      13574.88      13850.47       439.29 o                         
  -3   3   5       1413.90       1564.49       221.33 o                         
  -2   3   5       8163.93       8521.70       201.07 o                         
  -1   3   5       4015.00       4297.95       126.78 o                         
   0   3   5       8578.34       8252.58       274.69 o                         
   1   3   5       3993.17       4199.63       113.49 o                         
   2   3   5       8425.69       7977.81       368.55 o                         
   3   3   5       1375.59       1108.48       127.83 o                         
   4   3   5      13729.03      13979.34       524.90 o                         
   5   3   5       2123.27       1834.62       152.69 o                         
   6   3   5        247.02        332.43       170.60 o                         
   7   3   5         90.47        252.66       259.54 o                         
   8   3   5       5147.92       4767.48       777.23 o                         
   9   3   5       1337.42       1430.64       419.41 o                         
  10   3   5       2288.75       3184.05       791.55 o                         
 -10   4   5        429.77        503.47       426.81 o                         
  -9   4   5        372.82        153.07       261.31 o                         
  -8   4   5        483.12        745.64       252.89 o                         
  -7   4   5       1905.37       2033.51       495.27 o                         
  -6   4   5       5701.83       5353.27       254.66 o                         
  -5   4   5        495.23        488.46       104.31 o                         
  -4   4   5        708.61        619.18       111.21 o                         
  -3   4   5      10335.86      11218.52       353.08 o                         
  -2   4   5       7871.90       8383.39       366.46 o                         
  -1   4   5       7877.83       8134.03       312.44 o                         
   0   4   5       4523.31       4549.46       249.89 o                         
   1   4   5       7880.99       7864.69       233.25 o                         
   2   4   5       7828.50       8248.75       239.80 o                         
   3   4   5      10178.33       9723.81       315.04 o                         
   4   4   5        720.89        692.19        74.19 o                         
   5   4   5        459.58        507.76        71.85 o                         
   6   4   5       5708.51       5283.66       207.13 o                         
   7   4   5       1880.63       1541.84       307.77 o                         
   8   4   5        519.61        575.18       294.12 o                         
   9   4   5        355.69        790.49       501.59 o                         
  10   4   5        427.47        -38.06       596.86 o                         
 -10   5   5        304.45        371.32       322.19 o                         
  -9   5   5       1888.97       1636.11       317.41 o                         
  -8   5   5        180.02       -143.93       228.24 o                         
  -7   5   5       1164.65       1214.77       249.48 o                         
  -6   5   5        998.86        690.03       246.69 o                         
  -5   5   5       5956.86       5992.37       234.25 o                         
  -4   5   5       1324.71       1253.71       111.63 o                         
  -3   5   5        702.53        837.09        92.52 o                         
  -2   5   5       2080.54       2162.14       111.74 o                         
  -1   5   5       6804.43       7068.39       224.07 o                         
   0   5   5        423.13        475.19        64.30 o                         
   1   5   5       6864.30       6973.19       225.57 o                         
   2   5   5       1997.55       1812.12       111.16 o                         
   3   5   5        717.70        514.34        94.24 o                         
   4   5   5       1275.56       1097.27       163.50 o                         
   5   5   5       6088.63       5907.46       248.47 o                         
   6   5   5        943.99        920.26       124.49 o                         
   7   5   5       1221.82        975.42       209.57 o                         
   8   5   5        161.21        576.72       404.21 o                         
   9   5   5       1897.70       1114.25       576.72 o                         
  10   5   5        310.86        365.09       575.66 o                         
 -10   6   5       1228.42       1275.19       366.67 o                         
  -9   6   5       2992.59       3446.73       900.19 o                         
  -8   6   5       1535.73       1372.53       278.78 o                         
  -7   6   5       4195.85       4615.10       507.49 o                         
  -6   6   5       3588.54       3480.57       320.54 o                         
  -5   6   5       4912.90       5089.53       318.08 o                         
  -4   6   5        549.16        354.01       166.34 o                         
  -3   6   5       4911.71       5091.88       284.09 o                         
  -2   6   5        815.92        774.20        90.89 o                         
  -1   6   5       1945.14       1874.97       172.03 o                         
   0   6   5        623.31        503.20        91.12 o                         
   1   6   5       2075.27       2261.38       111.25 o                         
   2   6   5        801.96        720.22        66.68 o                         
   3   6   5       4898.78       5226.92       356.07 o                         
   4   6   5        551.05        512.38       113.23 o                         
   5   6   5       4773.90       4456.81       218.76 o                         
   6   6   5       3582.98       3444.30       244.99 o                         
   7   6   5       4158.97       3800.94       338.36 o                         
   8   6   5       1579.50       1112.12       479.33 o                         
   9   6   5       2952.22       3085.68       710.04 o                         
  10   6   5       1233.41       1205.25       612.65 o                         
 -10   7   5       2045.80       1809.62       453.87 o                         
  -9   7   5        124.76        -49.92       312.44 o                         
  -8   7   5       4090.05       3663.50       376.25 o                         
  -7   7   5       2717.51       2613.27       373.54 o                         
  -6   7   5        461.02        435.24       225.67 o                         
  -5   7   5        706.85        873.47       238.49 o                         
  -4   7   5       9885.69      10017.51       403.88 o                         
  -3   7   5        661.54        538.41       117.13 o                         
  -2   7   5        972.62       1173.95       110.59 o                         
  -1   7   5        573.52        464.40        88.65 o                         
   0   7   5       2933.73       3044.87       288.21 o                         
   1   7   5        558.30        481.59       109.97 o                         
   2   7   5        909.48        745.68        74.00 o                         
   3   7   5        687.38        562.90        70.57 o                         
   4   7   5       9887.56      10233.87       396.80 o                         
   5   7   5        709.93        693.62       110.81 o                         
   6   7   5        503.75        155.03       140.78 o                         
   7   7   5       2752.62       1729.95       251.76 o                         
   8   7   5       4101.48       5104.66       708.98 o                         
   9   7   5        143.63          0.00       497.34 o                         
 -10   8   5        660.49        351.34       665.60 o                         
  -9   8   5        115.31       -288.57       322.16 o                         
  -8   8   5        782.52        498.05       270.95 o                         
  -7   8   5       1161.89       1254.27       486.95 o                         
  -6   8   5       4400.97       4046.15       603.40 o                         
  -5   8   5        596.91        409.42       152.27 o                         
  -4   8   5       5436.14       6607.76       326.45 o                         
  -3   8   5        302.23        334.43       155.69 o                         
  -2   8   5       3679.53       3789.94       200.75 o                         
  -1   8   5       2694.55       2791.59       152.32 o                         
   0   8   5       9839.81      10887.87       489.72 o                         
   1   8   5       2798.17       2706.92       161.84 o                         
   2   8   5       3641.96       3607.73       174.68 o                         
   3   8   5        362.10        368.80        74.43 o                         
   4   8   5       5493.42       5407.77       203.07 o                         
   5   8   5        616.78        581.30       151.28 o                         
   6   8   5       4246.07       3728.05       324.74 o                         
   7   8   5       1174.35       1086.75       361.89 o                         
   8   8   5        758.15        648.66       515.34 o                         
   9   8   5        116.93        743.92       591.54 o                         
  -9   9   5       1621.54        657.57       330.09 o                         
  -8   9   5        460.77        197.91       285.39 o                         
  -7   9   5       1374.07       1148.43       294.13 o                         
  -6   9   5       1752.08       1301.01       253.14 o                         
  -5   9   5       4759.64       4918.18       341.81 o                         
  -4   9   5        457.28        448.00       178.62 o                         
  -3   9   5       3531.16       4212.54       390.95 o                         
  -2   9   5       8218.95       8241.03       351.85 o                         
  -1   9   5       7333.33       7901.50       291.83 o                         
   0   9   5       2014.08       1842.21       227.54 o                         
   1   9   5       7182.13       7537.13       232.22 o                         
   2   9   5       8268.06       8693.43       266.97 o                         
   3   9   5       3567.26       3625.38       265.18 o                         
   4   9   5        474.30        554.55        91.10 o                         
   5   9   5       4689.70       5305.43       448.48 o                         
   6   9   5       1776.25       1423.06       261.50 o                         
   7   9   5       1410.32       1789.42       533.35 o                         
   8   9   5        493.10        628.53       514.28 o                         
   9   9   5       1630.86       1522.71       704.72 o                         
  -9  10   5       3165.93       3066.57       518.04 o                         
  -8  10   5        610.12        694.87       295.70 o                         
  -7  10   5       1525.70       1335.85       310.68 o                         
  -6  10   5       1841.22       1408.50       284.85 o                         
  -5  10   5       1303.33       1376.94       206.67 o                         
  -4  10   5       1743.50       1640.81       193.32 o                         
  -3  10   5       7016.88       7443.40       462.45 o                         
  -2  10   5       3255.62       3440.96       194.10 o                         
  -1  10   5       2668.11       2573.28       216.73 o                         
   0  10   5       2179.91       2415.82       166.87 o                         
   1  10   5       2629.69       2820.41       152.20 o                         
   2  10   5       3183.69       3206.63       151.95 o                         
   3  10   5       7077.93       7792.79       384.53 o                         
   4  10   5       1712.73       1911.55       293.71 o                         
   5  10   5       1356.73       1219.36       209.36 o                         
   6  10   5       1820.28       1380.07       392.09 o                         
   7  10   5       1579.22       1121.69       532.28 o                         
   8  10   5        596.74        171.45       513.22 o                         
   9  10   5       3111.05       2812.66       798.92 o                         
  -9  11   5         73.32       -303.48       438.30 o                         
  -8  11   5        922.45        577.59       409.32 o                         
  -7  11   5       3272.78       3225.47       466.89 o                         
  -6  11   5       1135.82       1147.16       225.81 o                         
  -5  11   5        925.22       1045.43       246.70 o                         
  -4  11   5       1077.84       1137.28       215.08 o                         
  -3  11   5        708.11        737.55       185.54 o                         
  -2  11   5       1596.11       1368.34       166.22 o                         
  -1  11   5       1627.99       1761.83       181.00 o                         
   0  11   5       1794.56       2294.66       211.90 o                         
   1  11   5       1696.49       1435.74       139.18 o                         
   2  11   5       1604.32       1467.47       140.49 o                         
   3  11   5        737.66        943.22       237.50 o                         
   4  11   5       1103.75        830.47       200.86 o                         
   5  11   5        929.98       1281.56       247.40 o                         
   6  11   5       1127.67       1015.67       288.52 o                         
   7  11   5       3273.21       3359.76       703.66 o                         
   8  11   5        898.11       1443.32       570.34 o                         
  -8  12   5        137.34       -160.95       388.62 o                         
  -7  12   5        975.33        983.07       436.47 o                         
  -6  12   5       1739.73       1919.07       264.43 o                         
  -5  12   5       1172.79        691.89       249.95 o                         
  -4  12   5       3123.72       3225.68       338.01 o                         
  -3  12   5       2251.34       2167.81       202.94 o                         
  -2  12   5       1250.51       2478.38       724.23 o                         
  -1  12   5       1886.51       2280.99       335.53 o                         
   0  12   5       7415.44       8180.09       340.26 o                         
   1  12   5       1879.62       1689.92       156.27 o                         
   2  12   5       1275.55        638.85       213.57 o                         
   3  12   5       2284.06       1989.31       258.05 o                         
   4  12   5       3065.66       3074.97       306.50 o                         
   5  12   5       1145.61        890.17       330.64 o                         
   7  12   5        954.38        986.25       550.29 o                         
   8  12   5        124.99       -208.45       663.47 o                         
  -8  13   5        803.89        644.58       445.55 o                         
  -7  13   5        689.05        301.93       328.60 o                         
  -6  13   5        322.52        383.44       298.87 o                         
  -5  13   5       1583.63       1601.98       292.82 o                         
  -4  13   5       2460.28       2640.83       297.62 o                         
  -3  13   5       1968.32       1921.21       213.34 o                         
  -2  13   5       5195.02       5814.53       344.06 o                         
  -1  13   5       2760.75       2973.85       238.59 o                         
   0  13   5        536.83        312.64       172.88 o                         
   1  13   5       2829.14       2930.84       194.50 o                         
   2  13   5       5061.32       4757.37       642.05 o                         
   3  13   5       1932.99       2234.80       264.75 o                         
   4  13   5       2409.26       2627.77       287.99 o                         
   5  13   5       1620.72       1607.98       454.50 o                         
   6  13   5        351.05        416.89       511.09 o                         
   7  13   5        685.08        757.67       663.47 o                         
  -7  14   5         72.63       -372.21       372.21 o                         
  -6  14   5       2574.44       2391.24       380.39 o                         
  -5  14   5       1138.94        650.77       270.40 o                         
  -4  14   5       1697.47       1864.27       319.11 o                         
  -3  14   5        544.58        465.18       184.49 o                         
  -2  14   5       1795.58       1560.53       211.27 o                         
  -1  14   5          8.72        -57.12       231.15 o                         
   0  14   5       4479.86       5098.70       332.51 o                         
   1  14   5         15.83        217.40       202.22 o                         
   2  14   5       1863.66       1509.66       280.85 o                         
   3  14   5        510.90        508.37       327.87 o                         
   4  14   5       1711.22       1748.44       339.02 o                         
   5  14   5       1159.30        741.14       370.33 o                         
   6  14   5       2606.48       3159.74       795.73 o                         
   7  14   5         72.55          0.00       549.23 o                         
  -6  15   5        786.41        689.42       397.40 o                         
  -5  15   5       1224.21        867.11       315.25 o                         
  -4  15   5       1320.13       1724.83       364.88 o                         
  -3  15   5        262.59        179.35       231.15 o                         
  -2  15   5        234.93        324.34       196.82 o                         
  -1  15   5        703.19        599.87       274.69 o                         
   0  15   5       1056.47       1232.48       278.72 o                         
   1  15   5        700.94        905.53       207.93 o                         
   2  15   5        231.78        297.35       256.58 o                         
   3  15   5        250.64         90.41       252.06 o                         
   4  15   5       1310.52       1294.16       407.84 o                         
   5  15   5       1194.50        661.48       396.28 o                         
   6  15   5        764.22        812.67       643.34 o                         
  -5  16   5        763.01        455.64       417.03 o                         
  -4  16   5        557.66        445.33       314.19 o                         
  -3  16   5       3949.21       4416.16       435.18 o                         
  -2  16   5          0.75        -70.93       188.02 o                         
  -1  16   5       2687.92       3020.10       272.56 o                         
   0  16   5       1313.79       1533.61       245.30 o                         
   1  16   5       2659.56       2720.62       463.42 o                         
   2  16   5          0.88         -2.77       255.77 o                         
   3  16   5       4006.74       4292.56       394.25 o                         
   4  16   5        534.96        842.91       410.40 o                         
   5  16   5        785.11        394.08       408.39 o                         
  -4  17   5       1367.17       1305.87       401.20 o                         
  -3  17   5        378.73        130.00       308.79 o                         
  -2  17   5       3050.22       2852.39      1358.70 o                         
  -1  17   5       1519.26       1456.38       266.00 o                         
   0  17   5       1256.50       1768.33       333.96 o                         
   1  17   5       1470.24       1807.61       374.85 o                         
   2  17   5       3055.09       3063.70       372.58 o                         
   3  17   5        381.99        184.93       322.20 o                         
   4  17   5       1376.01        832.48       468.83 o                         
  -3  18   5        439.38        185.25       379.71 o                         
  -2  18   5       1221.89       1681.70       465.24 o                         
  -1  18   5        407.26        512.54       316.07 o                         
   0  18   5       1245.71       1447.42       371.37 o                         
   1  18   5        412.31        179.84       348.55 o                         
   2  18   5       1261.00       1490.27       308.86 o                         
   3  18   5        441.12        436.31       514.77 o                         
   0   0   6      18556.55      19988.18       747.77 o                         
   1   0   6       3049.17       3179.59       120.82 o                         
   2   0   6         11.41         55.69        96.60 o                         
   3   0   6       1414.31       1239.68       162.20 o                         
   4   0   6       7569.44       7552.74       355.80 o                         
   5   0   6       2105.18       2083.88       241.32 o                         
   6   0   6         82.19        -78.70       184.86 o                         
   7   0   6       1902.60       1827.37       310.12 o                         
   8   0   6       1594.95       1568.28       335.58 o                         
   9   0   6         48.27       -263.02       328.31 o                         
  -9   1   6       1259.40       1549.41       396.87 o                         
  -8   1   6         59.27       -250.52       250.52 o                         
  -7   1   6       3375.03       3244.04       356.82 o                         
  -6   1   6       1734.95       2032.85       388.82 o                         
  -5   1   6        324.15        270.77       172.89 o                         
  -4   1   6       1310.68       1283.13       125.76 o                         
  -3   1   6       6678.40       6850.63       280.68 o                         
  -2   1   6       3979.88       4048.15       173.38 o                         
  -1   1   6        914.38       1012.98       123.80 o                         
   0   1   6       2098.23       2386.96       253.99 o                         
   1   1   6        949.39       1029.71       124.45 o                         
   2   1   6       4078.19       4178.11       227.38 o                         
   3   1   6       6496.29       6788.45       274.73 o                         
   4   1   6       1294.29       1074.49       187.87 o                         
   5   1   6        311.65        396.07       199.10 o                         
   6   1   6       1812.56       1505.93       256.86 o                         
   7   1   6       3371.07       3665.96       370.22 o                         
   8   1   6         61.00        261.93       327.70 o                         
   9   1   6       1207.59       2015.87       659.22 o                         
  -9   2   6       3823.37       3714.49       569.18 o                         
  -8   2   6       1049.15        996.98       295.67 o                         
  -7   2   6        535.98        273.42       246.12 o                         
  -6   2   6        528.87        493.69       167.36 o                         
  -5   2   6       5970.62       6247.55       290.67 o                         
  -4   2   6       2173.89       2150.89       170.73 o                         
  -3   2   6        261.41        145.95       126.88 o                         
  -2   2   6       4386.62       4962.11       248.17 o                         
  -1   2   6       1094.12       1222.63       104.38 o                         
   0   2   6         14.17          6.66        67.35 o                         
   1   2   6       1069.04        969.20       130.70 o                         
   2   2   6       4413.18       4361.48       206.57 o                         
   3   2   6        263.91        141.20       117.22 o                         
   4   2   6       2025.20       1811.26       199.01 o                         
   5   2   6       6107.19       6467.06       306.92 o                         
   6   2   6        531.09        482.90       225.60 o                         
   7   2   6        527.08        625.08       362.46 o                         
   8   2   6       1005.69       1295.43       510.56 o                         
   9   2   6       3845.61       3919.54       657.17 o                         
  -9   3   6        173.86        -20.13       552.34 o                         
  -8   3   6        535.39        268.66       281.19 o                         
  -7   3   6       2688.51       3186.42       605.53 o                         
  -6   3   6       4044.15       4811.39       396.60 o                         
  -5   3   6         39.28         71.46       149.08 o                         
  -4   3   6        488.36        292.80       114.62 o                         
  -3   3   6        818.11        892.82       123.14 o                         
  -2   3   6       5320.31       5721.88       230.50 o                         
  -1   3   6        105.64         22.72        75.36 o                         
   0   3   6       3653.78       3803.95       136.33 o                         
   1   3   6        103.64        199.94       221.24 o                         
   2   3   6       5405.01       5095.41       359.18 o                         
   3   3   6        842.08        751.24       156.15 o                         
   4   3   6        470.37        692.17       153.35 o                         
   5   3   6         46.53        158.20       164.82 o                         
   6   3   6       4087.50       5032.71       414.54 o                         
   7   3   6       2664.28       2475.28       311.42 o                         
   8   3   6        538.78        802.19       279.62 o                         
   9   3   6        168.84        769.29       576.72 o                         
  -9   4   6         44.21         39.12       495.21 o                         
  -8   4   6       1817.07       2159.56       390.53 o                         
  -7   4   6       1994.65       2092.18       294.13 o                         
  -6   4   6         71.68       -210.14       210.14 o                         
  -5   4   6       2081.61       1884.31       216.42 o                         
  -4   4   6       6695.67       6717.07       334.47 o                         
  -3   4   6       2753.59       2643.72       156.42 o                         
  -2   4   6        955.07        950.53        97.01 o                         
  -1   4   6       2136.25       2215.91       150.97 o                         
   0   4   6      10379.00      10706.77       271.40 o                         
   1   4   6       2064.30       2224.24       310.04 o                         
   2   4   6        877.21        823.41       231.73 o                         
   3   4   6       2853.22       2695.59       281.07 o                         
   4   4   6       6643.44       7284.45       301.55 o                         
   5   4   6       2034.93       2070.21       223.33 o                         
   6   4   6         74.01        229.68       211.16 o                         
   7   4   6       1931.01       1546.05       264.49 o                         
   8   4   6       1824.08        922.19       469.84 o                         
   9   4   6         40.30        -96.33       613.72 o                         
  -9   5   6       1456.16       2144.93       656.11 o                         
  -8   5   6        122.55        234.64       314.25 o                         
  -7   5   6       2638.46       2853.82       361.02 o                         
  -6   5   6        538.48        393.64       275.36 o                         
  -5   5   6       1132.83       1313.72       211.22 o                         
  -4   5   6        318.53        391.23       185.84 o                         
  -3   5   6       6408.87       6497.64       213.17 o                         
  -2   5   6       4855.42       4938.31       189.69 o                         
  -1   5   6       2497.19       2606.29       178.23 o                         
   0   5   6        111.96        240.94        82.14 o                         
   1   5   6       2415.51       2380.13        95.41 o                         
   2   5   6       4799.95       4807.34       519.92 o                         
   3   5   6       6507.50       6721.58       404.97 o                         
   4   5   6        299.89        539.90       236.79 o                         
   5   5   6       1177.86       1127.29       219.36 o                         
   6   5   6        559.43        733.67       295.88 o                         
   7   5   6       2656.05       2608.93       271.96 o                         
   8   5   6        138.96        395.79       407.32 o                         
   9   5   6       1536.77       1548.16       630.66 o                         
  -9   6   6       2322.77       2312.13       678.29 o                         
  -8   6   6        903.07        855.61       317.51 o                         
  -7   6   6        615.26        522.13       262.72 o                         
  -6   6   6       1699.77       1817.10       277.53 o                         
  -5   6   6       4816.53       4927.19       392.42 o                         
  -4   6   6        203.34         69.78       140.68 o                         
  -3   6   6        509.74        336.95       101.66 o                         
  -2   6   6        616.05        678.12       104.96 o                         
  -1   6   6       5913.53       6073.74       210.83 o                         
   0   6   6          4.55         81.18        82.61 o                         
   1   6   6       5917.55       6160.45       272.91 o                         
   2   6   6        632.86        822.09       197.48 o                         
   3   6   6        517.10        386.55       142.34 o                         
   4   6   6        209.52        200.67       191.21 o                         
   5   6   6       4756.03       5405.08       379.23 o                         
   6   6   6       1696.61       1992.13       281.26 o                         
   7   6   6        595.70        748.20       345.77 o                         
   8   6   6        888.92        724.85       590.47 o                         
   9   6   6       2329.81       1962.92       629.59 o                         
  -8   7   6       1140.85       1196.25       356.51 o                         
  -7   7   6        536.15        385.06       299.12 o                         
  -6   7   6       4037.02       4480.15       382.13 o                         
  -5   7   6        964.97        632.82       267.47 o                         
  -4   7   6       1994.79       2116.53       204.27 o                         
  -3   7   6        517.76        458.09       115.71 o                         
  -2   7   6       5111.05       4975.36       259.13 o                         
  -1   7   6        846.60       1065.79       138.32 o                         
   0   7   6       2659.51       2495.72       145.88 o                         
   1   7   6        843.85        762.45       137.95 o                         
   2   7   6       5171.69       5506.73       305.88 o                         
   3   7   6        582.01        504.74       136.57 o                         
   4   7   6       1954.46       1935.54       313.98 o                         
   5   7   6        962.45        841.75       198.07 o                         
   6   7   6       4054.03       4536.45       684.67 o                         
   7   7   6        539.63        171.45       494.15 o                         
   8   7   6       1123.53       2281.44       703.66 o                         
  -8   8   6       1643.10       1148.13       624.35 o                         
  -7   8   6        576.27        546.22       318.67 o                         
  -6   8   6        198.96       -244.02       287.05 o                         
  -5   8   6        561.06        440.83       267.77 o                         
  -4   8   6       3625.36       3699.86       382.60 o                         
  -3   8   6       2142.10       2265.24       224.33 o                         
  -2   8   6       1653.29       1609.90       185.67 o                         
  -1   8   6       2531.60       2522.77       375.67 o                         
   0   8   6       2012.63       1914.48       241.75 o                         
   1   8   6       2574.46       2496.06       171.90 o                         
   2   8   6       1645.58       1501.26       204.92 o                         
   3   8   6       2119.56       2272.23       313.24 o                         
   4   8   6       3578.15       3251.09       412.38 o                         
   5   8   6        582.54        630.24       317.81 o                         
   6   8   6        215.09        132.25       435.96 o                         
   7   8   6        585.47       -474.10       474.10 o                         
   8   8   6       1616.21       2751.28       759.80 o                         
  -8   9   6        578.33       1494.15       666.67 o                         
  -7   9   6       1025.24        826.92       298.42 o                         
  -6   9   6       2147.20       2498.23       353.38 o                         
  -5   9   6       2963.45       3456.46       359.43 o                         
  -4   9   6        722.59        624.96       205.17 o                         
  -3   9   6       3690.86       4098.94       276.94 o                         
  -2   9   6       1898.31       1812.97       241.48 o                         
  -1   9   6       3494.31       3872.85       248.22 o                         
   0   9   6        914.27        508.14       198.32 o                         
   1   9   6       3465.01       3147.03       360.91 o                         
   2   9   6       1890.80       1812.07       484.96 o                         
   3   9   6       3667.04       3971.14       326.85 o                         
   4   9   6        727.19        561.14       176.26 o                         
   5   9   6       2960.81       3147.54       442.62 o                         
   6   9   6       2207.55       1041.25       511.09 o                         
   7   9   6       1017.27       1004.25       549.23 o                         
   8   9   6        577.14       1477.20       700.55 o                         
  -7  10   6        749.73        -32.00       404.58 o                         
  -6  10   6       1323.06        859.01       319.29 o                         
  -5  10   6       1422.90       2012.31       287.16 o                         
  -4  10   6       1237.77       1648.77       281.69 o                         
  -3  10   6        657.14        398.99       185.46 o                         
  -2  10   6        254.18        231.90       174.48 o                         
  -1  10   6       2361.51       2301.94       254.71 o                         
   0  10   6        835.16        898.63       179.88 o                         
   1  10   6       2361.77       2404.86       233.55 o                         
   2  10   6        287.91        257.45       223.68 o                         
   3  10   6        684.94        698.29       226.28 o                         
   4  10   6       1188.71        973.04       228.73 o                         
   5  10   6       1405.54       1767.16       433.87 o                         
   6  10   6       1306.72       1153.45       529.09 o                         
   7  10   6        741.94       1097.31       624.35 o                         
  -7  11   6        537.32        264.51       589.41 o                         
  -6  11   6       1289.72       1172.03       342.37 o                         
  -5  11   6        608.92        357.18       277.86 o                         
  -4  11   6       1348.18       1023.00       260.77 o                         
  -3  11   6       2411.54       2187.63       321.46 o                         
  -2  11   6       1264.14       1083.06       308.07 o                         
  -1  11   6        964.33       1144.18       284.02 o                         
   0  11   6        125.94        154.10       186.93 o                         
   1  11   6        955.42        876.47       182.90 o                         
   2  11   6       1198.39       1309.18       249.28 o                         
   3  11   6       2363.28       2131.40       403.14 o                         
   4  11   6       1429.91       1152.21       226.55 o                         
   5  11   6        631.41        900.54       407.40 o                         
   6  11   6       1263.80       2077.25       661.35 o                         
   7  11   6        539.95       1378.83       680.41 o                         
  -6  12   6        328.08        347.08       551.35 o                         
  -5  12   6       1181.63       2441.87       483.23 o                         
  -4  12   6       1661.38       1458.33       281.42 o                         
  -3  12   6       1576.73       1751.93       246.78 o                         
  -2  12   6       2087.46       2057.08       247.28 o                         
  -1  12   6       2535.54       2579.43       338.95 o                         
   0  12   6        800.94       1031.01       197.04 o                         
   1  12   6       2471.65       2978.87       268.08 o                         
   2  12   6       2117.11       2229.00       323.78 o                         
   3  12   6       1607.13       1138.94       251.98 o                         
   4  12   6       1694.25       2134.19       390.39 o                         
   5  12   6       1146.36        584.29       378.30 o                         
   6  12   6        330.29        528.03       528.03 o                         
  -6  13   6       1337.63       1245.52       632.78 o                         
  -5  13   6       1495.00       1239.20       692.08 o                         
  -4  13   6        408.89        551.92       295.70 o                         
  -3  13   6       2121.50       2279.27       327.29 o                         
  -2  13   6       1190.12       1129.38       256.52 o                         
  -1  13   6       4288.82       5078.66       385.31 o                         
   0  13   6       3168.05       3199.19       312.14 o                         
   1  13   6       4402.07       4715.33       431.41 o                         
   2  13   6       1120.54       1118.06       293.33 o                         
   3  13   6       2126.34       2427.79       373.86 o                         
   4  13   6        410.91        310.75       355.55 o                         
   5  13   6       1504.13       1518.14       678.33 o                         
   6  13   6       1283.80        622.23       735.41 o                         
  -5  14   6        539.84        470.90       552.34 o                         
  -4  14   6       1420.16       1967.21       380.68 o                         
  -3  14   6        697.62        689.04       269.43 o                         
  -2  14   6        716.43        281.45       231.85 o                         
  -1  14   6       1217.03       1185.34       282.38 o                         
   0  14   6       1758.94       1841.92       286.91 o                         
   1  14   6       1266.51        883.45       376.27 o                         
   2  14   6        686.19        696.58       296.73 o                         
   3  14   6        659.85        504.80       353.09 o                         
   4  14   6       1440.31       1885.45       431.58 o                         
   5  14   6        550.29        260.85       713.76 o                         
  -4  15   6        859.79        512.15       676.16 o                         
  -3  15   6       1262.62       1140.39       310.71 o                         
  -2  15   6        278.06         58.76       275.39 o                         
  -1  15   6        778.79        369.16       249.72 o                         
   0  15   6         16.66         56.20       323.91 o                         
   1  15   6        833.06       1409.09       374.21 o                         
   2  15   6        293.91         23.11       320.82 o                         
   3  15   6       1260.96        580.77       415.73 o                         
   4  15   6        839.62        378.25       464.89 o                         
  -2  16   6         57.18       -111.21       349.08 o                         
  -1  16   6       2233.70       2571.32       534.90 o                         
   0  16   6        420.65        562.90       313.28 o                         
   1  16   6       2276.00       2053.16       384.15 o                         
   2  16   6         57.23        -44.51       344.76 o                         
   1   0   7         23.01        -74.69       143.38 o                         
   2   0   7      10167.81      12010.02       853.08 o                         
   3   0   7        556.29        411.58       186.75 o                         
   4   0   7       1661.15       1531.96       201.02 o                         
   5   0   7       3346.46       3253.74       273.71 o                         
   6   0   7       3303.05       3730.11       575.90 o                         
   7   0   7        427.01        601.69       348.89 o                         
  -7   1   7        891.92       1022.23       422.69 o                         
  -6   1   7        742.10        428.24       279.26 o                         
  -5   1   7       1221.79        771.10       225.31 o                         
  -4   1   7       1591.59       1623.48       237.35 o                         
  -3   1   7        780.74        482.45       175.59 o                         
  -2   1   7       1527.29       1818.01       234.30 o                         
  -1   1   7        239.26        176.05       130.31 o                         
   0   1   7       3686.10       3537.71       279.76 o                         
   1   1   7        243.78        234.92       143.07 o                         
   2   1   7       1504.38       1255.68       180.49 o                         
   3   1   7        757.82        861.66       199.13 o                         
   4   1   7       1578.58       1549.84       268.51 o                         
   5   1   7       1138.95       1003.42       263.93 o                         
   6   1   7        762.45        759.40       300.35 o                         
   7   1   7        923.60       1172.99       380.48 o                         
  -7   2   7       3057.41       3334.96       480.49 o                         
  -6   2   7        217.92        -37.94       257.86 o                         
  -5   2   7        541.89        465.25       234.19 o                         
  -4   2   7       2131.90       2233.36       354.55 o                         
  -3   2   7       1876.14       1742.57       238.17 o                         
  -2   2   7        426.36        378.16       363.97 o                         
  -1   2   7        660.59        348.92       147.99 o                         
   0   2   7       4830.77       5082.24       281.50 o                         
   1   2   7        674.12        620.30       152.59 o                         
   2   2   7        427.89        176.35       177.92 o                         
   3   2   7       1938.57       1540.83       232.03 o                         
   4   2   7       2071.47       2198.59       304.59 o                         
   5   2   7        573.76        695.56       256.22 o                         
   6   2   7        219.78         97.26       271.17 o                         
   7   2   7       3061.59       3736.79       487.80 o                         
  -7   3   7        981.23        574.41       377.24 o                         
  -6   3   7         79.98        461.70       263.42 o                         
  -5   3   7       1664.15       1796.92       418.19 o                         
  -4   3   7       2320.74       2021.98       263.57 o                         
  -3   3   7        870.58        706.60       179.41 o                         
  -2   3   7       1862.36       1783.59       179.66 o                         
  -1   3   7         93.64        -21.42       157.11 o                         
   0   3   7       4037.22       3653.41       273.91 o                         
   1   3   7         76.32         94.54       156.81 o                         
   2   3   7       1824.45       1617.77       219.94 o                         
   3   3   7        863.57        702.50       222.38 o                         
   4   3   7       2350.95       2170.00       382.68 o                         
   5   3   7       1671.71       1487.03       303.47 o                         
   6   3   7         65.60        154.52       291.68 o                         
   7   3   7       1033.67        804.35       437.02 o                         
  -7   4   7         68.16        112.23       400.92 o                         
  -6   4   7       1702.41       1684.31       293.41 o                         
  -5   4   7       1981.75       1968.44       313.84 o                         
  -4   4   7        380.22         40.62       219.08 o                         
  -3   4   7        530.49        336.66       173.74 o                         
  -2   4   7       4687.15       5110.21       283.35 o                         
  -1   4   7       2880.99       2661.73       261.06 o                         
   0   4   7        689.73        643.11       171.04 o                         
   1   4   7       2858.27       3409.79       409.87 o                         
   2   4   7       4743.52       4523.98       315.48 o                         
   3   4   7        523.39        267.62       198.88 o                         
   4   4   7        424.35        569.23       246.17 o                         
   5   4   7       1921.84       2116.88       311.21 o                         
   6   4   7       1625.43       1482.56       427.01 o                         
   7   4   7         80.95        534.41       553.40 o                         
  -7   5   7        799.92        239.14       478.27 o                         
  -6   5   7        891.89       1189.87       308.84 o                         
  -5   5   7       2184.14       2040.84       285.43 o                         
  -4   5   7       1684.92       1712.90       268.78 o                         
  -3   5   7        616.21        234.56       167.29 o                         
  -2   5   7       1987.83       2043.32       237.87 o                         
  -1   5   7       1708.98       2314.45       294.93 o                         
   0   5   7       3119.48       3505.56       321.02 o                         
   1   5   7       1684.72       1614.97       189.97 o                         
   2   5   7       1961.27       1919.99       255.22 o                         
   3   5   7        614.03        736.10       216.40 o                         
   4   5   7       1712.20       1679.89       270.84 o                         
   5   5   7       2233.24       2005.32       323.56 o                         
   6   5   7        858.44        838.22       377.13 o                         
   7   5   7        822.62        932.23       589.41 o                         
  -6   6   7         97.72         93.61       308.41 o                         
  -5   6   7         28.35        -61.72       234.28 o                         
  -4   6   7       1529.22       1626.83       313.72 o                         
  -3   6   7       2277.34       2315.66       264.39 o                         
  -2   6   7        276.56         47.72       151.98 o                         
  -1   6   7        830.55        513.45       473.84 o                         
   0   6   7       2673.41       2796.37       250.47 o                         
   1   6   7        849.97        698.54       189.61 o                         
   2   6   7        269.19        444.06       200.86 o                         
   3   6   7       2252.50       2517.20       302.66 o                         
   4   6   7       1589.91       1609.84       235.56 o                         
   5   6   7         29.75         67.90       322.19 o                         
   6   6   7        117.36        450.95       402.91 o                         
   7   6   7       2787.29       2826.41       645.47 o                         
  -6   7   7       1191.96        539.99       332.52 o                         
  -5   7   7        615.64        518.20       296.44 o                         
  -4   7   7       2402.79       2433.49       304.44 o                         
  -3   7   7       2861.14       2986.41       500.82 o                         
  -2   7   7       1538.48       1483.13       207.74 o                         
  -1   7   7       1416.39       1439.99       369.66 o                         
   0   7   7        632.25        534.17       182.02 o                         
   1   7   7       1500.22       1427.67       207.89 o                         
   2   7   7       1526.43       1451.36       247.87 o                         
   3   7   7       2851.20       2865.17       353.78 o                         
   4   7   7       2368.63       2239.43       346.46 o                         
   5   7   7        628.29        667.82       532.78 o                         
   6   7   7       1147.32        719.53       453.96 o                         
  -6   8   7       1566.37       1742.86       730.17 o                         
  -5   8   7       2073.04       1244.00       383.58 o                         
  -4   8   7        117.82        -19.11       221.31 o                         
  -3   8   7        689.06        567.51       210.64 o                         
  -2   8   7       1271.77       1689.91       707.91 o                         
  -1   8   7       2422.50       2282.67       462.36 o                         
   0   8   7         17.04         68.11       172.98 o                         
   1   8   7       2449.23       2564.24       423.85 o                         
   2   8   7       1260.22        919.56       253.85 o                         
   3   8   7        678.40        292.53       293.66 o                         
   4   8   7        120.46         77.72       358.39 o                         
   5   8   7       2081.36       2758.65       567.15 o                         
   6   8   7       1576.83       1512.15       624.35 o                         
  -5   9   7        999.16        428.59       510.02 o                         
  -4   9   7        839.28        598.68       293.88 o                         
  -3   9   7       1983.45       2041.92       355.83 o                         
  -2   9   7        117.94       -249.61       315.33 o                         
  -1   9   7       2548.97       2913.23       751.86 o                         
   0   9   7       1599.85       1638.44       321.40 o                         
   1   9   7       2571.47       2554.45       441.46 o                         
   2   9   7        128.70        270.16       241.31 o                         
   3   9   7       1939.33       2075.50       432.61 o                         
   4   9   7        858.80        935.62       377.54 o                         
   5   9   7       1028.49        660.28       529.09 o                         
  -5  10   7        394.08       -205.25       492.02 o                         
  -4  10   7       1693.49       1946.27       447.67 o                         
  -3  10   7       1265.00       2395.38       734.92 o                         
  -2  10   7         55.47        247.58       382.19 o                         
  -1  10   7       1014.29       1882.14       428.46 o                         
   0  10   7         85.55        185.06       290.40 o                         
   1  10   7       1013.95        898.40       299.18 o                         
   2  10   7         50.16         13.97       260.97 o                         
   3  10   7       1245.99       1305.72       404.20 o                         
   4  10   7       1625.61       2562.89       585.15 o                         
   5  10   7        406.83        603.16       566.17 o                         
  -4  11   7         44.75       -412.72       536.46 o                         
  -3  11   7       1058.21        820.11       660.28 o                         
  -2  11   7        563.33       1006.17       430.11 o                         
  -1  11   7       2114.16       3035.02       686.76 o                         
   0  11   7         13.92         78.57       274.55 o                         
   1  11   7       2115.87       2224.08       356.64 o                         
   2  11   7        570.36        470.75       385.49 o                         
   3  11   7       1091.69       1014.81       525.90 o                         
   4  11   7         54.50        -38.06       507.90 o                         
  -3  12   7        753.75        924.87       603.16 o                         
  -2  12   7        173.27        240.20       599.97 o                         
  -1  12   7       1839.23       2326.94       676.16 o                         
   0  12   7        172.40        -49.20       337.02 o                         
   1  12   7       1794.70       2431.70       544.97 o                         
   2  12   7        193.83        766.10       479.33 o                         
   3  12   7        757.85       1258.20       564.04 o                         
  -1  13   7       1709.16       -119.57       599.97 o                         
   0  13   7         54.40        259.12       480.93 o                         
   1  13   7       1661.94       1390.73       411.30 o                         
   0   0   8       4221.69       4580.24       498.51 o                         
   1   0   8         81.53         67.61       257.18 o                         
   2   0   8        413.56        219.48       284.98 o                         
   3   0   8        627.56        141.33       296.05 o                         
   4   0   8       1760.67       1285.50       447.10 o                         
  -4   1   8       1335.24        755.98       460.11 o                         
  -3   1   8        271.64        608.04       324.61 o                         
  -2   1   8       1483.78       1136.32       310.59 o                         
  -1   1   8        589.05        571.52       269.27 o                         
   0   1   8        995.21        835.74       297.29 o                         
   1   1   8        574.42        369.71       253.49 o                         
   2   1   8       1450.79        970.68       284.32 o                         
   3   1   8        258.85        476.84       291.50 o                         
   4   1   8       1317.01       1375.55       312.50 o                         
  -4   2   8         81.08       -275.14       569.28 o                         
  -3   2   8       1009.51       1298.95       432.29 o                         
  -2   2   8       3540.01       3757.34       414.12 o                         
  -1   2   8        341.91         15.99       294.72 o                         
   0   2   8        478.85        253.27       239.95 o                         
   1   2   8        341.43        215.03       257.58 o                         
   2   2   8       3629.41       3323.51       353.74 o                         
   3   2   8       1005.98       1259.65       383.46 o                         
   4   2   8         81.23        -53.16       350.99 o                         
  -4   3   8        423.10        813.73       655.04 o                         
  -3   3   8        136.60        128.12       406.92 o                         
  -2   3   8        739.10        429.29       326.63 o                         
  -1   3   8        945.45        899.35       289.92 o                         
   0   3   8        701.67        509.54       250.43 o                         
   1   3   8        951.59       1015.06       274.61 o                         
   2   3   8        743.10        406.95       270.74 o                         
   3   3   8        136.34        -48.71       272.71 o                         
   4   3   8        415.10        427.00       423.66 o                         
  -3   4   8       1940.41       1310.87       435.32 o                         
  -2   4   8         85.56         23.63       460.84 o                         
  -1   4   8        986.23       1081.58       312.00 o                         
   0   4   8       1967.33       1575.60       365.05 o                         
   1   4   8        973.97        959.99       273.45 o                         
   2   4   8         95.98        280.25       379.12 o                         
   3   4   8       1935.84       1394.15       429.18 o                         
   4   4   8       1509.63        925.09       382.41 o                         
  -3   5   8        165.88       1039.12       588.34 o                         
  -2   5   8       1707.63       1051.62       484.09 o                         
  -1   5   8         88.23        202.53       288.33 o                         
   0   5   8       1710.51       2338.85       373.65 o                         
   1   5   8         97.58       -167.20       389.39 o                         
   2   5   8       1717.10       1367.97       381.57 o                         
   3   5   8        172.36       -365.84       448.18 o                         
  -2   6   8        807.23       -567.15       703.66 o                         
  -1   6   8        720.28        878.30       706.85 o                         
   0   6   8        913.61        715.07       329.95 o                         
   2   6   8        813.38       1140.76       644.40 o                         
   3   6   8        211.15       -404.21       515.34 o                         
  -2   7   8         28.57       -587.28       587.28 o                         
  -1   7   8       2042.98       1733.28       623.29 o                         
   0   7   8       1038.87       1022.18       475.16 o                         
   1   7   8       2039.48       1352.32       512.15 o                         
   2   7   8         28.67       -256.08       530.16 o                         
                                                                                
