# Supplementary material for: Polymorphism and phase transformation in the dimethyl sulfoxide solvate of 2,3,5,6-tetra­fluoro-1,4-di­iodo­benzene
Source: Acta Crystallogr C Struct Chem. 2020 Apr 30;76(Pt 5):524–9. doi: 10.1107/S2053229620005690 (PMC7199196; doi:10.1107/S2053229620005690)
Supplement: Supplementary file 4 [file c-76-00524-Form_I_220Ksup4.hkl]

data_Form_I_220K                                                                
_shelx_title ' cl_k3_0008 (220 K) in Pnma'                                      
_shelx_refln_list_code          4                                               
_shelx_F_calc_maximum      305.44                                               
_exptl_crystal_F_000       880.00                                               
_reflns_d_resolution_high  0.7693                                               
                                                                                
loop_                                                                           
 _space_group_symop_operation_xyz                                               
 'x, y, z'                                                                      
 '-x+1/2, -y, z+1/2'                                                            
 '-x, y+1/2, -z'                                                                
 'x+1/2, -y+1/2, -z+1/2'                                                        
 '-x, -y, -z'                                                                   
 'x-1/2, y, -z-1/2'                                                             
 'x, -y-1/2, z'                                                                 
 '-x-1/2, y-1/2, z-1/2'                                                         
                                                                                
_cell_length_a    11.6799                                                       
_cell_length_b    18.2664                                                       
_cell_length_c     6.0984                                                       
_cell_angle_alpha  90.000                                                       
_cell_angle_beta   90.000                                                       
_cell_angle_gamma  90.000                                                       
                                                                                
_shelx_F_squared_multiplier     1.000                                           
                                                                                
loop_                                                                           
 _refln_index_h                                                                 
 _refln_index_k                                                                 
 _refln_index_l                                                                 
 _refln_F_squared_calc                                                          
 _refln_F_squared_meas                                                          
 _refln_F_squared_sigma                                                         
 _refln_observed_status                                                         
   4   0   0      93290.94      96720.07      1957.53 o                         
   6   0   0       5223.47       4748.01       107.48 o                         
   8   0   0       3889.86       3915.96       106.02 o                         
  10   0   0       2663.54       2748.91        95.60 o                         
  12   0   0        347.08        332.70       111.42 o                         
  14   0   0        343.28        270.16        66.09 o                         
   2   1   0      40112.27      21567.93      5015.16 o                         
   4   1   0       8915.16       8770.06       133.21 o                         
   6   1   0      10200.92       9890.02       142.66 o                         
   8   1   0       3868.04       3940.76        79.81 o                         
  10   1   0       1186.87       1099.64        56.81 o                         
  12   1   0        973.95       1054.72        63.01 o                         
  14   1   0         11.06          2.35        33.33 o                         
   2   2   0       8038.80       5953.27       587.94 o                         
   4   2   0        243.40        261.72        17.05 o                         
   6   2   0       3091.44       3127.08        50.76 o                         
   8   2   0       1258.49       1331.22        33.44 o                         
  10   2   0        354.47        301.14        31.75 o                         
  12   2   0          7.85         15.42        28.41 o                         
  14   2   0         12.69         -4.50        35.01 o                         
   2   3   0      73374.04      75524.61      2210.80 o                         
   4   3   0      15593.96      15171.15       240.57 o                         
   6   3   0       4927.48       4978.33        87.54 o                         
   8   3   0       3566.34       3621.44        66.60 o                         
  10   3   0        414.12        461.46        24.91 o                         
  12   3   0        399.74        323.76        37.07 o                         
  14   3   0         53.41          0.76        42.46 o                         
   0   4   0      28870.97      30119.35      1640.60 o                         
   2   4   0       3664.51       3734.60       103.90 o                         
   4   4   0      51325.93      53524.33       895.36 o                         
   6   4   0      14127.36      14937.25       240.27 o                         
   8   4   0       7673.75       7995.45       154.72 o                         
  10   4   0       3726.04       4011.72       139.74 o                         
  12   4   0        104.70         55.10        28.53 o                         
  14   4   0        440.01        361.16        57.00 o                         
   2   5   0      71264.14      73559.76      2036.59 o                         
   4   5   0       3431.30       3275.98        71.82 o                         
   6   5   0      23776.48      24468.33       443.08 o                         
   8   5   0       7754.04       7843.18       161.47 o                         
  10   5   0        781.05        695.90        37.82 o                         
  12   5   0        905.79        964.74        80.07 o                         
  14   5   0          0.31        -46.46        46.46 o                         
   0   6   0       2083.53       2216.35       110.54 o                         
   2   6   0       2014.14       2018.53        72.97 o                         
   4   6   0       6204.37       6374.83       146.65 o                         
   6   6   0        137.23        112.85        14.80 o                         
   8   6   0       1149.35       1231.72        42.28 o                         
  10   6   0        292.13        301.50        33.39 o                         
  12   6   0         18.32         51.16        31.33 o                         
  14   6   0         11.74          5.47        49.34 o                         
   2   7   0       8760.65       8498.17       242.70 o                         
   4   7   0        152.87        133.15        20.27 o                         
   6   7   0       3505.47       3554.35        81.59 o                         
   8   7   0        911.10        922.21        39.00 o                         
  10   7   0        127.77         71.20        33.26 o                         
  12   7   0        233.49        475.16        57.66 o                         
  14   7   0         13.26         43.28        63.75 o                         
   0   8   0      39925.87      38352.99      1539.21 o                         
   2   8   0       4215.77       4131.87       128.89 o                         
   4   8   0      24268.32      24752.82       594.27 o                         
   6   8   0       8255.66       8624.87       202.27 o                         
   8   8   0       5355.79       5448.12       147.71 o                         
  10   8   0       2754.68       2680.28       186.02 o                         
  12   8   0         93.07        118.67        65.17 o                         
  14   8   0        138.61        100.93        70.54 o                         
   2   9   0      35083.00      37467.48      1463.05 o                         
   4   9   0       4346.96       4177.84       214.80 o                         
   6   9   0      12600.09      13138.00       318.34 o                         
   8   9   0       2361.19       2370.93        78.60 o                         
  10   9   0        976.07        811.60       143.69 o                         
  12   9   0        699.87        847.09        82.98 o                         
  14   9   0          0.22        -36.96        73.87 o                         
   0  10   0      34798.16      36434.16      1319.70 o                         
   2  10   0       1129.34       1177.84        55.57 o                         
   4  10   0       5574.54       5509.88       191.58 o                         
   6  10   0        361.03        330.17        22.32 o                         
   8  10   0        247.31        297.20        83.18 o                         
  10  10   0        137.67        128.67        32.19 o                         
  12  10   0         51.01         33.75        43.98 o                         
   2  11   0       1163.56       1118.93        46.96 o                         
   4  11   0        363.52        361.16        31.92 o                         
   6  11   0       1265.44       1342.65        50.35 o                         
   8  11   0         31.66         60.90        51.47 o                         
  10  11   0          5.28         18.32        31.44 o                         
  12  11   0          0.19         34.29        59.19 o                         
   0  12   0      23278.35      22556.06      1045.06 o                         
   2  12   0         57.81         20.57        23.96 o                         
   4  12   0      10308.17      10963.13       368.12 o                         
   6  12   0       1242.53       1307.67        80.50 o                         
   8  12   0       1005.45        965.03       131.27 o                         
  10  12   0        716.73        751.20        66.90 o                         
  12  12   0         43.55         92.96        50.21 o                         
   2  13   0      19918.51      20937.25       686.20 o                         
   4  13   0       2176.46       2104.74       132.90 o                         
   6  13   0       2335.65       2649.70       146.60 o                         
   8  13   0       1974.91       1903.06       131.04 o                         
  10  13   0        252.87        143.79        47.10 o                         
  12  13   0        327.55        455.82       122.46 o                         
   0  14   0       3051.75       2893.47       198.89 o                         
   2  14   0        272.64        255.01        37.49 o                         
   4  14   0       3448.77       3416.35       150.16 o                         
   6  14   0       1355.27       1443.47        98.66 o                         
   8  14   0        631.26        670.56        66.47 o                         
  10  14   0        443.42        440.29        60.27 o                         
  12  14   0         22.91        139.60        88.55 o                         
   2  15   0          0.73          2.56        70.30 o                         
   4  15   0          3.74        -51.04        51.04 o                         
   6  15   0        172.07        168.77        39.50 o                         
   8  15   0         61.49         42.89        47.66 o                         
  10  15   0          1.06         13.03        43.96 o                         
   0  16   0       4220.92       4275.72       283.07 o                         
   2  16   0        485.21        365.57        43.44 o                         
   4  16   0       1524.23       1575.47       122.92 o                         
   6  16   0        569.93        466.43        96.11 o                         
   8  16   0        118.31         95.43        33.53 o                         
  10  16   0        163.87        193.31        77.29 o                         
   2  17   0       5087.99       5510.38       286.54 o                         
   4  17   0        597.73        649.62        71.06 o                         
   6  17   0       2165.94       2699.01       194.44 o                         
   8  17   0        469.69        508.58       203.97 o                         
  10  17   0        113.68        179.46        46.23 o                         
   0  18   0       2933.89       3131.10       293.39 o                         
   2  18   0        102.63        284.86        79.05 o                         
   4  18   0       1514.73       1676.30       248.62 o                         
   6  18   0        302.31        206.52        46.43 o                         
   8  18   0        340.32        379.89        63.10 o                         
   2  19   0         90.32        112.42        49.36 o                         
   4  19   0          0.07         58.84        73.09 o                         
   6  19   0         47.30         71.79        52.63 o                         
   8  19   0         11.00         36.14        56.97 o                         
   0  20   0        425.10        302.49        71.39 o                         
   2  20   0          2.68         -5.57        68.21 o                         
   4  20   0        365.08        281.34        59.45 o                         
   6  20   0         87.62         49.94        49.79 o                         
   8  20   0         69.19         68.55        54.83 o                         
   2  21   0       1061.89       1013.97       100.08 o                         
   4  21   0        176.87        176.87        58.88 o                         
   6  21   0        381.95        273.67        72.78 o                         
   0  22   0        680.24        529.75       129.13 o                         
   2  22   0         20.85        -23.80        50.41 o                         
   4  22   0        458.37        484.07       190.23 o                         
   1   0   1        842.95        551.26       123.43 o                         
   2   0   1      87645.38      84022.88      1662.69 o                         
   3   0   1       7264.41       6849.82       123.99 o                         
   4   0   1      11670.49      10902.85       160.27 o                         
   5   0   1       2335.75       2085.38        35.56 o                         
   6   0   1      29470.68      30766.97       498.73 o                         
   7   0   1       3426.23       3592.12        64.23 o                         
   8   0   1      12005.15      12294.29       215.52 o                         
   9   0   1         25.89         30.57        12.23 o                         
  10   0   1        889.51        901.97        35.60 o                         
  11   0   1        225.29        182.84        35.04 o                         
  12   0   1       1611.94       1733.27        71.20 o                         
  13   0   1         48.50         21.84        58.48 o                         
  14   0   1          3.63        -11.69        44.96 o                         
  15   0   1         13.08        -43.37        74.77 o                         
   0   1   1      31267.94      16739.54      4037.45 o                         
   1   1   1       6676.34       5330.91       471.36 o                         
   2   1   1         47.30         48.76         4.87 o                         
   3   1   1        754.80        722.76        12.82 o                         
   4   1   1      26389.29      25933.79       291.02 o                         
   5   1   1       3183.07       2946.39        35.51 o                         
   6   1   1       4035.69       3880.79        46.20 o                         
   7   1   1        304.06        295.26        12.00 o                         
   8   1   1       3731.49       3669.73        53.21 o                         
   9   1   1       1622.53       1438.07        29.28 o                         
  10   1   1       2561.59       2621.45        52.96 o                         
  11   1   1         12.64         -0.90        14.98 o                         
  12   1   1         66.40         39.78        20.68 o                         
  13   1   1         72.25         93.22        29.83 o                         
  14   1   1        202.35        192.26        44.52 o                         
  15   1   1          3.17         -1.06        46.29 o                         
   1   2   1        630.67        599.57        28.32 o                         
   2   2   1      20496.90      20645.71       306.50 o                         
   3   2   1        362.41        334.51         7.00 o                         
   4   2   1        258.73        282.68        10.04 o                         
   5   2   1        753.08        742.02        15.79 o                         
   6   2   1         10.78         39.56         8.98 o                         
   7   2   1        181.96        176.42         9.59 o                         
   8   2   1          5.21          6.51         7.02 o                         
   9   2   1          2.45          7.90         8.97 o                         
  10   2   1          2.51         13.31        10.83 o                         
  11   2   1         10.55          2.54        16.74 o                         
  12   2   1         17.61         27.29        15.61 o                         
  13   2   1         18.33         -5.92        18.22 o                         
  14   2   1          2.98          0.64        30.36 o                         
   0   3   1      72933.18      74016.36      1811.68 o                         
   1   3   1        948.38       1000.38        21.25 o                         
   2   3   1         36.51         87.50         7.34 o                         
   3   3   1         15.14         22.34         9.02 o                         
   4   3   1      21033.19      21206.94       238.69 o                         
   5   3   1       4035.68       4175.12        48.54 o                         
   6   3   1       2232.55       2125.57        30.17 o                         
   7   3   1         26.91         20.98        11.02 o                         
   8   3   1       1597.39       1669.47        29.54 o                         
   9   3   1        866.72        884.94        26.80 o                         
  10   3   1       1861.17       1797.06        45.00 o                         
  11   3   1          4.79         43.05        14.99 o                         
  12   3   1         11.54         35.33        21.34 o                         
  13   3   1         28.27         36.02        22.74 o                         
  14   3   1         94.56         45.64        28.46 o                         
   1   4   1       9918.09       9539.41       167.17 o                         
   2   4   1      84480.78      87036.27      1991.76 o                         
   3   4   1       7043.95       6755.79       103.95 o                         
   4   4   1       3340.94       3277.11        55.22 o                         
   5   4   1       1172.00       1204.88        19.94 o                         
   6   4   1      15040.20      15183.39       178.39 o                         
   7   4   1       3187.42       2986.20        44.65 o                         
   8   4   1       4490.59       4527.33        71.96 o                         
   9   4   1          8.13         12.69        10.56 o                         
  10   4   1       1284.04       1202.78        45.82 o                         
  11   4   1        496.87        459.89        38.47 o                         
  12   4   1       1074.65       1163.96        60.48 o                         
  13   4   1          0.24        -14.24        20.66 o                         
  14   4   1          0.23         23.94        43.12 o                         
   0   5   1      65474.22      65199.34      1714.61 o                         
   1   5   1      12976.78      12062.17       233.99 o                         
   2   5   1      19593.96      19390.12       347.45 o                         
   3   5   1       8659.92       8930.80       136.78 o                         
   4   5   1      24803.88      25183.78       328.53 o                         
   5   5   1       2043.53       1952.34        31.51 o                         
   6   5   1      12662.36      13285.13       184.16 o                         
   7   5   1        180.12        193.65        13.32 o                         
   8   5   1       3379.19       3328.86        59.32 o                         
   9   5   1          8.60         10.49        12.59 o                         
  10   5   1       1252.49       1226.65        37.92 o                         
  11   5   1         10.05         23.11        23.31 o                         
  12   5   1        159.76        144.18        22.02 o                         
  13   5   1         46.21         43.96        24.95 o                         
  14   5   1        229.25        225.24        44.97 o                         
   1   6   1        195.40        215.61        18.14 o                         
   2   6   1       4684.24       5048.87       115.14 o                         
   3   6   1        689.92        611.76        19.19 o                         
   4   6   1       1040.68       1121.50        39.21 o                         
   5   6   1          0.19          7.30         7.84 o                         
   6   6   1       1764.46       1752.71        32.89 o                         
   7   6   1        272.08        269.56        15.94 o                         
   8   6   1         83.78         65.63        10.91 o                         
   9   6   1          3.49         13.16        14.66 o                         
  10   6   1        127.08        106.65        24.58 o                         
  11   6   1         42.30         97.63        24.75 o                         
  12   6   1         64.88         89.02        26.97 o                         
  13   6   1          0.03         28.57        26.12 o                         
  14   6   1          1.21         -8.04        31.54 o                         
   0   7   1       3932.92       3815.09        81.04 o                         
   1   7   1       7702.22       7835.61       166.42 o                         
   2   7   1       1885.81       1827.34        42.59 o                         
   3   7   1       1773.07       1759.35        42.24 o                         
   4   7   1       4686.57       4902.94        86.60 o                         
   5   7   1        213.13        234.08        19.44 o                         
   6   7   1       1329.66       1362.50        28.07 o                         
   7   7   1        447.30        412.68        18.50 o                         
   8   7   1        988.87       1013.31        28.53 o                         
   9   7   1         23.43         10.46        12.13 o                         
  10   7   1        125.63        180.80        51.68 o                         
  11   7   1          0.40        -15.58        17.38 o                         
  12   7   1          4.63         -5.71        26.49 o                         
  13   7   1          7.59         81.98        36.92 o                         
  14   7   1         59.38         57.59        46.24 o                         
   1   8   1       2636.92       2588.50        58.74 o                         
   2   8   1      40623.62      41359.05       669.26 o                         
   3   8   1       4471.70       4327.03        94.29 o                         
   4   8   1      10066.64      10470.25       183.06 o                         
   5   8   1          7.12         10.70         9.69 o                         
   6   8   1       7729.11       8086.71       124.95 o                         
   7   8   1        724.60        707.65        27.85 o                         
   8   8   1       2659.34       2753.83        62.06 o                         
   9   8   1          0.57        -11.79        23.87 o                         
  10   8   1        393.95        397.25        30.10 o                         
  11   8   1        229.94        202.63        26.77 o                         
  12   8   1        340.92        362.13        65.57 o                         
  13   8   1          0.80         20.54        51.98 o                         
  14   8   1          4.58         -0.50        41.32 o                         
   0   9   1      39849.24      40536.91      1235.62 o                         
   1   9   1       2511.29       2470.25        64.55 o                         
   2   9   1         53.49         30.82        11.28 o                         
   3   9   1         85.47         81.64        13.81 o                         
   4   9   1      18909.13      19939.47       381.09 o                         
   5   9   1       1893.94       1969.56        46.06 o                         
   6   9   1       3470.69       3582.39        67.09 o                         
   7   9   1          0.76          7.61        11.85 o                         
   8   9   1       2266.59       2385.01       105.69 o                         
   9   9   1        969.64        890.71        43.05 o                         
  10   9   1       2002.67       2243.12       100.46 o                         
  11   9   1         11.09          3.40        22.83 o                         
  12   9   1         76.25         40.07        28.49 o                         
  13   9   1         84.16        109.79        63.22 o                         
   1  10   1        374.85        309.45        23.19 o                         
   2  10   1       5450.64       5287.29       103.52 o                         
   3  10   1        387.71        411.31        23.58 o                         
   4  10   1        463.89        462.70        31.50 o                         
   5  10   1        380.70        396.27        18.08 o                         
   6  10   1       1906.12       1856.53        48.98 o                         
   7  10   1        263.60        277.38        17.77 o                         
   8  10   1       1284.74       1266.63        45.29 o                         
   9  10   1         13.91         21.23        22.56 o                         
  10  10   1         94.75         67.65        42.09 o                         
  11  10   1         10.17        -17.58        17.58 o                         
  12  10   1        150.61         91.49        41.13 o                         
  13  10   1          2.90         18.56        44.02 o                         
   0  11   1       2778.63       2461.22       187.77 o                         
   1  11   1         77.25         60.25        14.14 o                         
   2  11   1        297.84        212.87        23.02 o                         
   3  11   1         30.13         17.78        12.68 o                         
   4  11   1        157.74        120.54        17.01 o                         
   5  11   1         91.91         95.51        15.18 o                         
   6  11   1        402.25        386.87        20.97 o                         
   7  11   1        190.44        188.87        31.24 o                         
   8  11   1          2.88          8.12        19.27 o                         
   9  11   1         16.28         51.18        22.08 o                         
  10  11   1         35.07         48.57        23.22 o                         
  11  11   1          5.08         75.87        28.37 o                         
  12  11   1          9.52         41.22        32.47 o                         
  13  11   1         17.57         29.68        50.32 o                         
   1  12   1        854.52        846.71        43.09 o                         
   2  12   1       8388.46       8042.54       188.50 o                         
   3  12   1       1165.59       1088.11        40.24 o                         
   4  12   1       1262.01       1167.52        60.17 o                         
   5  12   1        458.63        437.86        35.19 o                         
   6  12   1       3195.03       3356.95        96.73 o                         
   7  12   1        670.50        677.44        70.16 o                         
   8  12   1       1916.73       2035.06        83.66 o                         
   9  12   1          0.74         -6.12        18.82 o                         
  10  12   1        202.83        212.15        28.04 o                         
  11  12   1         45.16         43.02        32.04 o                         
  12  12   1        396.05        488.91        63.14 o                         
   0  13   1      17080.25      17738.22       595.99 o                         
   1  13   1        577.40        553.24        32.08 o                         
   2  13   1        438.05        327.71        33.68 o                         
   3  13   1        500.58        487.45        27.25 o                         
   4  13   1       9451.81       9741.64       252.73 o                         
   5  13   1       1704.33       1651.04        61.56 o                         
   6  13   1       1223.61       1377.36        73.36 o                         
   7  13   1         98.94        122.26        31.40 o                         
   8  13   1       1132.80       1016.91       119.15 o                         
   9  13   1        282.42        325.04        44.50 o                         
  10  13   1        537.62        451.39        41.98 o                         
  11  13   1          1.01         30.76        46.56 o                         
  12  13   1          5.47         20.61        58.45 o                         
   1  14   1        272.36        315.47        31.68 o                         
   2  14   1       5142.26       5150.47       134.31 o                         
   3  14   1        260.66        258.69        26.38 o                         
   4  14   1        265.80        280.64        30.98 o                         
   5  14   1        104.44        143.66        40.89 o                         
   6  14   1       1551.55       1662.88        61.82 o                         
   7  14   1        179.24        162.82        31.16 o                         
   8  14   1        479.99        430.25        36.73 o                         
   9  14   1          7.82         50.14        24.32 o                         
  10  14   1        179.85        138.81        41.88 o                         
  11  14   1         32.53         78.31        36.64 o                         
  12  14   1        134.97        166.62        64.26 o                         
   0  15   1         23.99        135.32        85.53 o                         
   1  15   1          2.57        -16.24        16.24 o                         
   2  15   1         53.79         42.54        28.91 o                         
   3  15   1         34.14         25.80        23.71 o                         
   4  15   1         35.32         30.24        24.77 o                         
   5  15   1         50.42         47.26        24.51 o                         
   6  15   1          2.53         23.38        22.79 o                         
   7  15   1         19.65          4.57        22.88 o                         
   8  15   1          3.72         26.55        24.63 o                         
   9  15   1         13.36         13.35        23.55 o                         
  10  15   1         10.00         21.00        40.46 o                         
  11  15   1          0.01        -24.75        41.56 o                         
   1  16   1        258.71        307.02        27.21 o                         
   2  16   1       2892.34       3021.97       126.38 o                         
   3  16   1        334.38        289.43        32.95 o                         
   4  16   1        125.92        122.59        39.14 o                         
   5  16   1         55.55         96.86        32.43 o                         
   6  16   1        490.11        563.89        46.80 o                         
   7  16   1        172.53        176.99        34.88 o                         
   8  16   1        287.03        297.77        52.90 o                         
   9  16   1          3.83         34.81        25.81 o                         
  10  16   1         25.58         25.12        47.99 o                         
  11  16   1         19.58         56.19        72.81 o                         
   0  17   1       4265.58       4521.50       405.96 o                         
   1  17   1        598.71        616.01        47.41 o                         
   2  17   1        186.32        215.91        30.83 o                         
   3  17   1        229.97        178.30        32.48 o                         
   4  17   1       2452.22       2605.37       115.67 o                         
   5  17   1        157.55        140.85        61.53 o                         
   6  17   1        710.33        810.02        61.15 o                         
   7  17   1         16.11         80.16        25.95 o                         
   8  17   1        434.91        479.90        47.08 o                         
   9  17   1         77.90         50.82        39.43 o                         
  10  17   1        311.22        414.08        59.55 o                         
   1  18   1        107.59         71.46        25.66 o                         
   2  18   1       1673.72       1741.84        79.29 o                         
   3  18   1        168.12        151.25       174.98 o                         
   4  18   1        523.40        493.70        39.68 o                         
   5  18   1          1.23        -19.80        31.70 o                         
   6  18   1        582.97        568.75        73.83 o                         
   7  18   1         42.91         73.80        39.66 o                         
   8  18   1        141.95        174.99        41.18 o                         
   9  18   1          1.13         71.84        35.05 o                         
   0  19   1        112.43        106.02        43.15 o                         
   1  19   1          0.77        -15.65        24.29 o                         
   2  19   1          0.06         16.75        24.85 o                         
   3  19   1          2.58          3.43        36.40 o                         
   4  19   1        120.86         64.64        37.08 o                         
   5  19   1          1.12         40.24        36.94 o                         
   6  19   1          8.49        -17.17        36.75 o                         
   7  19   1          0.91        -14.90        30.22 o                         
   8  19   1         32.37         58.18        41.64 o                         
   1  20   1         22.50         22.30        30.29 o                         
   2  20   1        277.11        300.33        44.28 o                         
   3  20   1         43.77          0.16        33.10 o                         
   4  20   1        115.55        126.63        32.44 o                         
   5  20   1          0.20        -38.42        38.42 o                         
   6  20   1        156.74        138.96        35.06 o                         
   7  20   1         23.47        125.74        45.99 o                         
   0  21   1        998.41       1357.95       130.30 o                         
   1  21   1         86.87         58.73        42.77 o                         
   2  21   1         88.39         45.01        41.09 o                         
   3  21   1         32.89         86.61        31.38 o                         
   4  21   1        494.71        460.36        56.44 o                         
   5  21   1         68.80         10.16        38.79 o                         
   6  21   1        198.01        162.14        77.97 o                         
   1  22   1         56.46         55.57        37.98 o                         
   2  22   1        630.52        578.50        57.45 o                         
   3  22   1         53.20         27.20        39.27 o                         
   4  22   1         25.76        -31.19        41.75 o                         
   5  22   1         23.15         85.02       105.27 o                         
   0  23   1        138.39        146.00       101.95 o                         
   1  23   1          0.73        121.92       125.33 o                         
   0   0   2      62493.39      56394.34      1372.11 o                         
   1   0   2      23215.50      22190.50       425.91 o                         
   2   0   2       2062.63       2039.75        50.20 o                         
   3   0   2        636.77        576.49        18.90 o                         
   4   0   2      19752.53      19859.52       310.06 o                         
   5   0   2      18445.19      18580.47       282.34 o                         
   6   0   2       9715.22      10228.29       176.24 o                         
   7   0   2         12.27         13.91        14.62 o                         
   8   0   2        886.66        972.67        36.88 o                         
   9   0   2       2634.54       2650.56        77.44 o                         
  10   0   2       1983.10       2077.81        80.24 o                         
  11   0   2        100.58         50.80        30.44 o                         
  12   0   2         76.61         68.60        29.85 o                         
  13   0   2        299.08        254.24        40.73 o                         
  14   0   2        160.23        141.41        74.69 o                         
   1   1   2      14288.22      13747.63       182.91 o                         
   2   1   2      17616.61      16553.84       325.39 o                         
   3   1   2      16365.12      15671.31       198.11 o                         
   4   1   2       2964.75       2931.60        41.26 o                         
   5   1   2       2378.33       2540.91        35.15 o                         
   6   1   2       5172.93       5046.71        63.83 o                         
   7   1   2       4931.32       4929.19        69.75 o                         
   8   1   2       2558.29       2491.10        42.53 o                         
   9   1   2         35.53         36.64        10.55 o                         
  10   1   2        313.80        254.00        56.42 o                         
  11   1   2        504.23        411.39        26.50 o                         
  12   1   2        510.06        558.88        41.03 o                         
  13   1   2         14.24         24.52        32.37 o                         
  14   1   2          0.15         19.97        37.90 o                         
   0   2   2        436.67        506.63        16.46 o                         
   1   2   2        912.40        867.21        16.30 o                         
   2   2   2          2.41         18.73         7.49 o                         
   3   2   2       2237.72       2178.77        29.54 o                         
   4   2   2       2132.20       2155.17        30.46 o                         
   5   2   2          2.75         12.24         9.35 o                         
   6   2   2         51.68         67.73         8.85 o                         
   7   2   2         82.55         96.74        11.51 o                         
   8   2   2         11.58         43.57         8.79 o                         
   9   2   2          3.21         18.70         9.58 o                         
  10   2   2         34.06         39.22        13.06 o                         
  11   2   2         67.64         26.39        17.38 o                         
  12   2   2         18.25         41.90        22.80 o                         
  13   2   2          0.16        -26.27        30.46 o                         
  14   2   2          0.53         14.84        44.64 o                         
   1   3   2       7189.04       7075.40        98.43 o                         
   2   3   2      12954.35      12938.44       192.11 o                         
   3   3   2      15863.17      16624.02       232.45 o                         
   4   3   2       4529.54       4630.49        63.82 o                         
   5   3   2        273.78        258.84         9.75 o                         
   6   3   2       1504.46       1624.32        25.57 o                         
   7   3   2        698.31        660.33        22.43 o                         
   8   3   2       1160.70       1206.36        28.44 o                         
   9   3   2        288.00        284.42        30.08 o                         
  10   3   2         26.61         -2.85        12.16 o                         
  11   3   2         56.53         75.42        25.40 o                         
  12   3   2        160.19        148.26        30.47 o                         
  13   3   2          1.77        -14.36        27.68 o                         
  14   3   2          0.04        -27.45        32.75 o                         
   0   4   2      39626.89      39709.21       861.64 o                         
   1   4   2      20332.20      19668.03       257.05 o                         
   2   4   2       2186.33       2227.75        38.87 o                         
   3   4   2       6593.60       6401.93       103.17 o                         
   4   4   2      20552.27      21698.49       297.50 o                         
   5   4   2      12894.44      12858.69       170.31 o                         
   6   4   2       3041.01       2975.77        55.13 o                         
   7   4   2        628.77        630.90        18.12 o                         
   8   4   2       3212.48       3134.21        60.76 o                         
   9   4   2       3223.71       3149.60        76.72 o                         
  10   4   2       1509.01       1600.72        70.25 o                         
  11   4   2         68.31        161.89        38.30 o                         
  12   4   2          0.30         -9.68        26.37 o                         
  13   4   2        261.25        233.82        39.69 o                         
  14   4   2        162.26        174.85        41.13 o                         
   1   5   2       4444.08       4490.70        67.72 o                         
   2   5   2      23503.76      23392.69       318.87 o                         
   3   5   2       3906.29       3846.26        61.00 o                         
   4   5   2       2840.78       2820.99        50.54 o                         
   5   5   2        614.92        597.10        16.10 o                         
   6   5   2       4472.65       4571.75        70.88 o                         
   7   5   2       5379.27       5310.86        94.14 o                         
   8   5   2       2872.32       2928.47        59.55 o                         
   9   5   2        160.69        130.89        13.38 o                         
  10   5   2        182.43        192.51        20.99 o                         
  11   5   2       1208.73       1080.83        71.16 o                         
  12   5   2        352.49        375.62        38.44 o                         
  13   5   2         16.08         28.09        39.29 o                         
  14   5   2          0.01         50.89        61.45 o                         
   0   6   2       4520.17       4612.01       101.83 o                         
   1   6   2       1717.11       1547.57        32.79 o                         
   2   6   2          0.88         29.64        11.06 o                         
   3   6   2       1975.71       2011.11        31.37 o                         
   4   6   2       1313.50       1267.45        42.11 o                         
   5   6   2        233.96        209.89        13.00 o                         
   6   6   2         98.39        109.95         9.10 o                         
   7   6   2        212.19        220.85        22.42 o                         
   8   6   2        476.07        438.46        20.48 o                         
   9   6   2        444.67        368.75        19.03 o                         
  10   6   2        364.43        330.92        33.93 o                         
  11   6   2          9.58         13.21        27.73 o                         
  12   6   2          6.04         14.70        38.82 o                         
  13   6   2         25.23        -37.51        37.51 o                         
  14   6   2         21.00        -14.65        52.99 o                         
   1   7   2        541.85        514.77        16.01 o                         
   2   7   2       4575.51       4581.73        80.62 o                         
   3   7   2        351.28        295.96        15.38 o                         
   4   7   2          1.29         16.14         6.49 o                         
   5   7   2         62.84         69.11        11.39 o                         
   6   7   2       1244.53       1226.32        50.04 o                         
   7   7   2       2338.46       2493.84        49.84 o                         
   8   7   2        466.65        474.91        21.18 o                         
   9   7   2        271.72        248.35        19.35 o                         
  10   7   2         58.70         52.35        21.98 o                         
  11   7   2        460.21        416.14        30.99 o                         
  12   7   2         79.47         69.73        58.00 o                         
  13   7   2          4.07        -37.69        38.96 o                         
   0   8   2      15199.61      15509.70       400.94 o                         
   1   8   2       7093.56       6882.21       143.33 o                         
   2   8   2        573.67        516.52        19.12 o                         
   3   8   2      10118.37      10197.83       168.39 o                         
   4   8   2       8349.62       8393.53       124.80 o                         
   5   8   2       4521.21       4456.76        82.70 o                         
   6   8   2       3332.48       3415.45        68.89 o                         
   7   8   2        252.94        248.21        15.20 o                         
   8   8   2        527.92        481.29        35.17 o                         
   9   8   2       1434.77       1445.74        52.24 o                         
  10   8   2        926.79       1006.64        52.76 o                         
  11   8   2         75.80         43.46        31.29 o                         
  12   8   2          8.38        -20.56        26.40 o                         
  13   8   2        122.25         62.33        38.99 o                         
   1   9   2       6489.88       6442.61       120.85 o                         
   2   9   2      12803.83      12494.41       243.39 o                         
   3   9   2       8762.57       8716.81       162.07 o                         
   4   9   2       2229.93       2348.42        60.10 o                         
   5   9   2       2522.73       2552.82        52.09 o                         
   6   9   2       4672.96       4743.85        97.15 o                         
   7   9   2       3028.97       2989.00        75.18 o                         
   8   9   2       1652.12       1643.13        77.71 o                         
   9   9   2        123.29        104.64        31.87 o                         
  10   9   2        182.45        161.56        26.57 o                         
  11   9   2        282.20        289.50        38.90 o                         
  12   9   2        426.18        405.25        41.36 o                         
  13   9   2         17.03         -1.53        43.62 o                         
   0  10   2       4015.97       3941.30       133.88 o                         
   1  10   2       1295.60       1165.12        32.00 o                         
   2  10   2        375.44        379.57        17.73 o                         
   3  10   2         36.64         27.99        15.25 o                         
   4  10   2       1839.60       1992.25        46.53 o                         
   5  10   2       2083.02       2139.71        52.61 o                         
   6  10   2        990.52       1036.62        36.92 o                         
   7  10   2          0.65         -9.88        10.50 o                         
   8  10   2        113.30         83.77        37.53 o                         
   9  10   2        225.87        235.13        37.08 o                         
  10  10   2        101.16         67.84        25.57 o                         
  11  10   2         34.53         27.20        28.49 o                         
  12  10   2         17.66         -5.49        55.06 o                         
  13  10   2         32.50         15.72        44.89 o                         
   1  11   2        378.51        330.41        17.52 o                         
   2  11   2         67.08         65.94        14.13 o                         
   3  11   2        514.68        467.71        22.73 o                         
   4  11   2        268.02        237.39        23.79 o                         
   5  11   2        191.23        138.82        19.86 o                         
   6  11   2         29.77          4.58        11.55 o                         
   7  11   2        173.77        128.55        19.82 o                         
   8  11   2         15.19         18.17        13.33 o                         
   9  11   2          2.46         23.85        26.91 o                         
  10  11   2          5.72        -15.29        31.61 o                         
  11  11   2         16.61         17.37        31.70 o                         
  12  11   2          2.06        -12.20        38.63 o                         
   0  12   2       5577.01       5401.63       184.95 o                         
   1  12   2       3243.74       3244.89        74.78 o                         
   2  12   2        428.02        380.93        20.82 o                         
   3  12   2        252.82        248.76        19.33 o                         
   4  12   2       2391.72       2368.57        73.80 o                         
   5  12   2       2535.96       2508.13        76.82 o                         
   6  12   2       1093.85       1057.06        74.14 o                         
   7  12   2         70.75         62.98        22.62 o                         
   8  12   2        463.45        500.49        70.50 o                         
   9  12   2        664.98        706.20        36.64 o                         
  10  12   2        541.38        733.16        88.46 o                         
  11  12   2          0.70         -2.73        33.67 o                         
  12  12   2          5.78        -14.22        56.04 o                         
   1  13   2       2664.74       2616.57        67.78 o                         
   2  13   2       7452.90       7695.21       189.73 o                         
   3  13   2       4446.05       4621.79       126.95 o                         
   4  13   2        830.62        807.68        46.27 o                         
   5  13   2         80.13         57.65        23.75 o                         
   6  13   2        986.72       1027.34        49.13 o                         
   7  13   2       1293.47       1365.21        69.23 o                         
   8  13   2        685.42        683.01        44.00 o                         
   9  13   2          5.43         28.70        32.81 o                         
  10  13   2         56.71         -2.24        43.48 o                         
  11  13   2        238.10        129.33        46.36 o                         
  12  13   2         93.95         40.86        56.26 o                         
   0  14   2       3062.99       3104.84       156.51 o                         
   1  14   2        989.80        954.79        37.39 o                         
   2  14   2        150.64        186.13        21.30 o                         
   3  14   2        371.80        366.17        26.33 o                         
   4  14   2       1881.82       1877.85        82.98 o                         
   5  14   2        599.07        543.66        39.45 o                         
   6  14   2        305.91        312.65        27.61 o                         
   7  14   2         56.96         36.84        20.78 o                         
   8  14   2        352.12        257.29        38.17 o                         
   9  14   2        149.34        159.87        41.13 o                         
  10  14   2        183.40        209.81        47.42 o                         
  11  14   2          0.43         52.63        61.84 o                         
   1  15   2          6.97         18.38        15.79 o                         
   2  15   2          0.21         18.28        16.57 o                         
   3  15   2         24.22        -17.25        18.95 o                         
   4  15   2          7.36         -5.47        24.20 o                         
   5  15   2          1.73          0.48        63.21 o                         
   6  15   2          7.82        -16.46        19.58 o                         
   7  15   2          0.04         13.64        19.85 o                         
   8  15   2          5.66        -32.87        36.35 o                         
   9  15   2          0.28        -26.23        36.00 o                         
  10  15   2          0.02        -28.88        43.40 o                         
  11  15   2          0.27        -43.54        48.32 o                         
   0  16   2       1296.97       1253.23        86.18 o                         
   1  16   2        824.36        805.07        61.75 o                         
   2  16   2         92.21         52.88        20.86 o                         
   3  16   2        100.32        100.72        27.34 o                         
   4  16   2        703.72        737.68        51.93 o                         
   5  16   2       1017.65       1035.81       122.70 o                         
   6  16   2        183.72        163.21        24.74 o                         
   7  16   2          0.37          3.17        26.41 o                         
   8  16   2         27.17         19.94        26.18 o                         
   9  16   2        146.33        105.03        41.06 o                         
  10  16   2         21.10        124.32        73.87 o                         
   1  17   2        580.66        474.11        42.60 o                         
   2  17   2       1758.19       1845.47        78.99 o                         
   3  17   2        847.22        697.15        42.11 o                         
   4  17   2        333.42        311.89        34.33 o                         
   5  17   2        137.43        112.84        73.15 o                         
   6  17   2        699.94        761.94        55.76 o                         
   7  17   2        559.55        539.41        45.40 o                         
   8  17   2        306.51        288.93        68.03 o                         
   9  17   2          0.27         79.50        39.65 o                         
   0  18   2       1053.51       1139.91       109.31 o                         
   1  18   2        538.54        519.42        46.63 o                         
   2  18   2         32.63         77.91        24.10 o                         
   3  18   2        540.86        492.11        42.46 o                         
   4  18   2        459.47        429.60        50.24 o                         
   5  18   2        223.96        160.99        38.30 o                         
   6  18   2        223.10        209.12        40.38 o                         
   7  18   2         11.80          6.04        32.18 o                         
   8  18   2         41.19         13.23        41.42 o                         
   9  18   2         93.98         75.84        45.09 o                         
   1  19   2         12.02         65.09        27.55 o                         
   2  19   2        112.84        121.34        39.40 o                         
   3  19   2          0.02        -26.81        26.81 o                         
   4  19   2          0.12         31.14        28.56 o                         
   5  19   2         25.86          6.13        37.20 o                         
   6  19   2         46.94         59.71        38.83 o                         
   7  19   2          0.05        -31.62        33.09 o                         
   8  19   2          9.45        -24.34        39.64 o                         
   0  20   2        178.21         76.55        45.16 o                         
   1  20   2        176.75        126.25        51.79 o                         
   2  20   2          1.70         61.01        43.37 o                         
   3  20   2        161.08         90.00        35.00 o                         
   4  20   2         63.68         50.81        34.29 o                         
   5  20   2         40.24         20.13        34.99 o                         
   6  20   2         28.70         -3.46        35.46 o                         
   7  20   2          1.64        -22.32        74.14 o                         
   1  21   2        260.30        277.25        51.43 o                         
   2  21   2        363.87        377.80        47.70 o                         
   3  21   2        256.89        283.34        48.56 o                         
   4  21   2         84.19        163.51        72.31 o                         
   5  21   2         47.80         46.15        56.83 o                         
   0  22   2        331.70        195.68        61.20 o                         
   1  22   2         94.19         86.40        41.51 o                         
   2  22   2         20.20         25.55        44.53 o                         
   3  22   2         13.88        -18.70        48.41 o                         
   4  22   2        219.64        377.92       138.90 o                         
   1   0   3       9969.45       9285.22       167.74 o                         
   2   0   3      16205.87      16233.78       297.91 o                         
   3   0   3      19969.10      20068.74       411.09 o                         
   4   0   3       2771.64       2913.40       108.76 o                         
   5   0   3       5388.98       5467.19       112.55 o                         
   6   0   3       1578.37       1595.71        45.45 o                         
   7   0   3      10161.89      10583.55       214.86 o                         
   8   0   3        185.57        202.52        32.96 o                         
   9   0   3         77.27         57.95        17.32 o                         
  10   0   3          6.41         37.35        23.83 o                         
  11   0   3        734.34        734.04        81.75 o                         
  12   0   3         35.57        -40.96        51.12 o                         
  13   0   3         90.73        189.55        76.82 o                         
   0   1   3       5527.22       5499.60        96.35 o                         
   1   1   3       9616.06       9403.85       117.94 o                         
   2   1   3        994.79       1002.01        20.75 o                         
   3   1   3       5078.00       5230.84        76.92 o                         
   4   1   3       1723.78       1725.77        38.83 o                         
   5   1   3      10134.64      10160.59       143.81 o                         
   6   1   3       1229.36       1295.14        30.99 o                         
   7   1   3        183.91        199.78        13.98 o                         
   8   1   3        465.38        441.18        18.78 o                         
   9   1   3       2564.35       2720.73        69.38 o                         
  10   1   3        567.32        537.60        25.34 o                         
  11   1   3         43.81         34.51        22.50 o                         
  12   1   3          0.02         19.79        32.08 o                         
  13   1   3        173.04        114.53        57.44 o                         
   1   2   3        494.81        536.47        12.29 o                         
   2   2   3        189.16        210.11        14.11 o                         
   3   2   3        151.26        149.57        11.33 o                         
   4   2   3        276.82        303.31         8.60 o                         
   5   2   3        771.96        864.47        18.73 o                         
   6   2   3        288.52        329.69        13.33 o                         
   7   2   3         46.62         61.26         6.83 o                         
   8   2   3        316.59        287.11        14.01 o                         
   9   2   3         19.18         20.16         9.89 o                         
  10   2   3          1.81          5.69        12.82 o                         
  11   2   3         72.95         25.50        24.33 o                         
  12   2   3         31.47         -1.39        23.52 o                         
  13   2   3         21.20        -23.80        45.64 o                         
   0   3   3       1203.58       1287.15        29.32 o                         
   1   3   3       2706.11       2677.79        38.25 o                         
   2   3   3        908.63        944.95        21.83 o                         
   3   3   3       1596.23       1570.85        26.29 o                         
   4   3   3        741.56        743.21        17.64 o                         
   5   3   3       4987.94       5055.24        79.51 o                         
   6   3   3       1856.08       1775.73        33.77 o                         
   7   3   3        139.92        115.77         9.72 o                         
   8   3   3          1.27         32.88        11.24 o                         
   9   3   3       1859.05       1797.77        54.17 o                         
  10   3   3         64.30         84.05        16.29 o                         
  11   3   3         32.34         15.26        25.12 o                         
  12   3   3          0.08          7.50        21.13 o                         
  13   3   3         61.66        109.11        36.10 o                         
   1   4   3      14587.98      14915.23       198.58 o                         
   2   4   3       3913.50       3869.33        62.37 o                         
   3   4   3      15889.71      15628.35       244.26 o                         
   4   4   3       1241.28       1193.08        26.68 o                         
   5   4   3       1216.42       1187.07        41.82 o                         
   6   4   3       1093.78       1087.60        26.46 o                         
   7   4   3       7273.79       7496.70       148.10 o                         
   8   4   3       2338.52       2554.31        67.80 o                         
   9   4   3         35.72         36.97        13.71 o                         
  10   4   3         20.21         25.88        14.02 o                         
  11   4   3       1409.29       1388.57       118.31 o                         
  12   4   3        337.81        315.50        34.55 o                         
  13   4   3         33.32        100.49        47.40 o                         
   0   5   3       5814.64       5864.73       150.20 o                         
   1   5   3      20684.60      21282.11       273.34 o                         
   2   5   3         32.13         50.31         7.10 o                         
   3   5   3       3807.47       3909.21        65.93 o                         
   4   5   3       3183.57       3201.03        57.01 o                         
   5   5   3       7378.34       7329.08       138.01 o                         
   6   5   3       1128.55       1106.16        38.84 o                         
   7   5   3        170.45        158.07        18.19 o                         
   8   5   3          0.58          3.54        12.37 o                         
   9   5   3       1126.08       1086.32        41.29 o                         
  10   5   3        435.18        454.97        27.49 o                         
  11   5   3          2.47         12.85        20.98 o                         
  12   5   3         30.51         66.61        30.49 o                         
  13   5   3        222.43        280.00       106.83 o                         
   1   6   3        593.20        608.10        13.82 o                         
   2   6   3       1199.14       1201.55        23.75 o                         
   3   6   3       1757.10       1751.95        34.77 o                         
   4   6   3          4.23          0.47         9.61 o                         
   5   6   3         52.58         57.79        13.54 o                         
   6   6   3        841.41        883.23        27.52 o                         
   7   6   3        560.47        545.93        26.06 o                         
   8   6   3         98.03         94.87        24.01 o                         
   9   6   3          2.60         15.12        20.74 o                         
  10   6   3         13.17         17.15        19.84 o                         
  11   6   3         62.20         42.16        37.29 o                         
  12   6   3         27.46         17.15        38.87 o                         
  13   6   3          1.13         20.30        61.24 o                         
   0   7   3       1268.69       1243.60        37.90 o                         
   1   7   3       3634.08       3804.11        64.00 o                         
   2   7   3          0.13         -6.30         6.30 o                         
   3   7   3        646.67        628.01        19.66 o                         
   4   7   3        423.21        409.37        23.70 o                         
   5   7   3       1911.90       2030.15        47.90 o                         
   6   7   3          1.35         -1.20        10.23 o                         
   7   7   3         18.10         21.55        20.05 o                         
   8   7   3         29.77         52.14        15.97 o                         
   9   7   3        220.03        241.16        32.25 o                         
  10   7   3        120.19        115.10        23.52 o                         
  11   7   3          4.97         12.84        31.90 o                         
  12   7   3         21.85        -23.59        38.49 o                         
  13   7   3         55.03        215.89        91.20 o                         
   1   8   3       7035.65       7155.40       132.11 o                         
   2   8   3       2231.57       2372.02        48.64 o                         
   3   8   3      12114.21      12651.13       208.43 o                         
   4   8   3       1155.73       1118.33        32.30 o                         
   5   8   3        164.83        163.46        14.88 o                         
   6   8   3        223.15        231.04        34.43 o                         
   7   8   3       3175.34       3206.04        88.63 o                         
   8   8   3        771.05        702.38        33.39 o                         
   9   8   3          2.26          5.20        22.45 o                         
  10   8   3          0.76         -5.18        21.10 o                         
  11   8   3        586.28        554.12        82.83 o                         
  12   8   3        104.69        113.10        51.29 o                         
  13   8   3         11.18       -114.19       114.19 o                         
   0   9   3       5122.51       5224.04       175.92 o                         
   1   9   3       7044.82       7472.44       204.72 o                         
   2   9   3        245.58        233.49        14.39 o                         
   3   9   3       3388.26       3385.23        65.45 o                         
   4   9   3       1858.95       1823.02        43.94 o                         
   5   9   3       5399.95       5499.33       126.20 o                         
   6   9   3        633.27        706.37        28.61 o                         
   7   9   3         37.43         24.15        16.59 o                         
   8   9   3        292.28        258.55        22.25 o                         
   9   9   3       1597.84       1520.01        58.30 o                         
  10   9   3        384.88        439.25        41.00 o                         
  11   9   3         12.91         10.76        30.89 o                         
  12   9   3          0.89        -48.52        48.52 o                         
   1  10   3       1293.65       1370.73        48.74 o                         
   2  10   3       1719.49       1774.71        65.42 o                         
   3  10   3       1660.59       1589.84        40.08 o                         
   4  10   3        421.13        467.15        25.09 o                         
   5  10   3        686.48        743.54        39.79 o                         
   6  10   3        131.34         84.57        15.41 o                         
   7  10   3        979.45        915.31        39.02 o                         
   8  10   3         39.05         34.48        21.02 o                         
   9  10   3         11.63         19.37        35.20 o                         
  10  10   3          1.40        -27.24        27.24 o                         
  11  10   3         81.29         50.65        35.34 o                         
  12  10   3          6.87         99.87        80.04 o                         
   0  11   3        138.15        141.68        17.03 o                         
   1  11   3       1231.35       1238.68        41.31 o                         
   2  11   3         42.38         31.44        12.87 o                         
   3  11   3        247.99        223.09        15.82 o                         
   4  11   3         14.97         21.25        10.48 o                         
   5  11   3        180.71        202.73        17.62 o                         
   6  11   3          1.09        -14.37        14.37 o                         
   7  11   3         44.81         40.29        16.11 o                         
   8  11   3         41.00        101.52        32.29 o                         
   9  11   3         66.10         79.23        27.74 o                         
  10  11   3          0.11         16.25        30.59 o                         
  11  11   3          5.13          8.28        31.92 o                         
  12  11   3          1.25        -39.90        83.22 o                         
   1  12   3       1992.74       2097.32        56.11 o                         
   2  12   3       1238.48       1231.42        63.50 o                         
   3  12   3       2969.65       3164.56       114.01 o                         
   4  12   3        129.36        140.50        24.67 o                         
   5  12   3        701.78        688.48        56.16 o                         
   6  12   3        370.91        430.91        35.83 o                         
   7  12   3       1549.61       1682.20        63.63 o                         
   8  12   3        124.10        155.77        48.61 o                         
   9  12   3          0.10        -34.18        34.18 o                         
  10  12   3          0.07         26.99        35.30 o                         
  11  12   3        133.28        130.51        43.52 o                         
   0  13   3        913.37        783.77        48.21 o                         
   1  13   3       2936.90       2859.62        76.57 o                         
   2  13   3        418.89        476.74        27.19 o                         
   3  13   3        761.36        824.27        38.97 o                         
   4  13   3        598.70        629.58        43.69 o                         
   5  13   3       4106.04       4459.64       195.95 o                         
   6  13   3        823.95        774.58        31.67 o                         
   7  13   3        129.42        124.04        32.44 o                         
   8  13   3         31.34         22.51        35.60 o                         
   9  13   3        983.94       1224.74        88.27 o                         
  10  13   3         84.28        -10.11        35.51 o                         
  11  13   3         13.30        -13.30        99.87 o                         
   1  14   3        673.55        667.71        46.30 o                         
   2  14   3        330.26        312.43        37.51 o                         
   3  14   3        644.28        667.36        43.58 o                         
   4  14   3        209.83        216.09        25.16 o                         
   5  14   3        136.66        122.93        28.81 o                         
   6  14   3        143.11        140.33        34.98 o                         
   7  14   3        430.59        342.62        34.78 o                         
   8  14   3        328.69        326.97        77.10 o                         
   9  14   3          1.05        -15.50        29.89 o                         
  10  14   3         11.48         -1.48        38.63 o                         
   0  15   3        295.67        242.54        31.72 o                         
   1  15   3         76.00         50.91        20.95 o                         
   2  15   3         42.00         47.11        35.98 o                         
   3  15   3         32.31         44.57        21.41 o                         
   4  15   3         75.46         57.97        22.64 o                         
   5  15   3         41.16         11.55        28.84 o                         
   6  15   3          6.62          9.41        42.80 o                         
   7  15   3          2.05         -9.06        32.36 o                         
   8  15   3          2.89         42.94        45.14 o                         
   9  15   3          1.50         66.78        43.82 o                         
  10  15   3          0.12          6.47        35.74 o                         
   1  16   3        680.80        667.59        38.29 o                         
   2  16   3         74.79        110.23        26.46 o                         
   3  16   3        948.43        923.40        53.03 o                         
   4  16   3        168.75        158.36        63.43 o                         
   5  16   3         57.28         31.12        26.39 o                         
   6  16   3          0.78         89.12        48.51 o                         
   7  16   3        513.15        507.85        51.67 o                         
   8  16   3         75.25        116.62        37.38 o                         
   9  16   3          3.31          5.60        48.09 o                         
   0  17   3        751.77        923.85        67.83 o                         
   1  17   3       1135.16       1265.96        69.56 o                         
   2  17   3         10.43         34.89        23.50 o                         
   3  17   3        512.08        504.92        40.47 o                         
   4  17   3        273.40        345.95        67.35 o                         
   5  17   3        637.63        691.54        64.51 o                         
   6  17   3         70.42         86.71        36.54 o                         
   7  17   3          9.20         74.71        36.81 o                         
   8  17   3         15.37         41.33        53.91 o                         
   1  18   3        448.00        454.15        84.13 o                         
   2  18   3        405.84        354.14        45.95 o                         
   3  18   3        739.42        631.98        62.97 o                         
   4  18   3         53.75        158.42        41.16 o                         
   5  18   3         50.29         -2.68        41.65 o                         
   6  18   3         58.70         68.40        39.83 o                         
   7  18   3        222.10        211.93        47.99 o                         
   8  18   3         35.53         82.11        58.53 o                         
   0  19   3         44.07         27.00        56.85 o                         
   1  19   3          0.30         26.20        35.25 o                         
   2  19   3          2.37        -33.19        39.62 o                         
   3  19   3          2.99         13.52        31.55 o                         
   4  19   3         35.79         53.47        44.20 o                         
   5  19   3          5.30         29.96        34.69 o                         
   6  19   3          4.56         -7.21        43.76 o                         
   7  19   3          5.24        -16.62        43.17 o                         
   1  20   3         60.81         41.17        31.16 o                         
   2  20   3         20.52        -23.15        32.74 o                         
   3  20   3        129.50         93.79        41.67 o                         
   4  20   3          0.09         20.83        36.74 o                         
   5  20   3          6.07         -3.55        32.93 o                         
   0  21   3        113.57         58.38        53.44 o                         
   1  21   3        374.56        375.43        51.34 o                         
   2  21   3          6.77          3.97        44.04 o                         
   3  21   3        112.35         36.27        45.74 o                         
   4  21   3         40.66        -34.09        54.64 o                         
   0   0   4       1034.19       1190.87        36.39 o                         
   1   0   4      16694.36      16423.75       341.39 o                         
   2   0   4        376.45        436.94        25.45 o                         
   3   0   4       2857.15       2870.52        73.60 o                         
   4   0   4         23.77         22.14        12.20 o                         
   5   0   4       7253.81       7699.89       201.10 o                         
   6   0   4       1271.74       1255.49        41.14 o                         
   7   0   4         12.87         36.92        28.02 o                         
   8   0   4         13.78         14.05        10.50 o                         
   9   0   4       2239.02       2331.21       159.23 o                         
  10   0   4        191.99        124.62        76.82 o                         
  11   0   4         56.64          3.50        62.90 o                         
  12   0   4         86.69         79.36        63.12 o                         
   1   1   4       4344.70       4497.20        66.59 o                         
   2   1   4         15.94         10.40         6.73 o                         
   3   1   4       7890.71       8141.49       129.20 o                         
   4   1   4         17.53         15.63         6.69 o                         
   5   1   4        402.32        370.69        18.92 o                         
   6   1   4         98.30         90.71        23.46 o                         
   7   1   4       3062.50       2981.46        71.08 o                         
   8   1   4        207.63        239.17        26.42 o                         
   9   1   4         12.93        -21.28        30.69 o                         
  10   1   4         24.83         -9.61        36.97 o                         
  11   1   4        456.11        454.98        65.92 o                         
  12   1   4         28.38         18.36        36.45 o                         
   0   2   4       2353.96       2323.94        51.52 o                         
   1   2   4         76.24         69.60         7.17 o                         
   2   2   4         10.21          9.16         6.39 o                         
   3   2   4          5.51          8.61         7.52 o                         
   4   2   4         55.43         58.05         9.27 o                         
   5   2   4        234.58        228.69        16.16 o                         
   6   2   4         42.07         53.65        18.30 o                         
   7   2   4        194.87        193.61        12.77 o                         
   8   2   4        120.74        103.01        14.68 o                         
   9   2   4         26.15          5.53        28.64 o                         
  10   2   4         28.70         11.64        29.79 o                         
  11   2   4          3.84         86.82        37.15 o                         
  12   2   4          1.56         22.14        39.94 o                         
   1   3   4       1977.39       1930.74        33.56 o                         
   2   3   4         24.77         26.75         7.11 o                         
   3   3   4       5485.35       5331.33       127.17 o                         
   4   3   4         50.69         53.49         9.50 o                         
   5   3   4         33.53         51.99         8.91 o                         
   6   3   4          9.95          9.53        14.92 o                         
   7   3   4       1648.81       1659.08        51.90 o                         
   8   3   4         13.05         14.79        10.59 o                         
   9   3   4          4.57         26.49        30.63 o                         
  10   3   4         71.81         94.63        35.51 o                         
  11   3   4        190.90        127.74        42.05 o                         
  12   3   4          0.12        -42.27        42.27 o                         
   0   4   4        533.17        553.19        23.73 o                         
   1   4   4       8548.54       9155.35       124.71 o                         
   2   4   4         26.68         32.11         7.12 o                         
   3   4   4       3228.64       3234.80        67.23 o                         
   4   4   4         80.03         78.84         7.34 o                         
   5   4   4      10163.75      10693.34       214.18 o                         
   6   4   4        109.60        122.45         9.40 o                         
   7   4   4        135.69        104.50         9.64 o                         
   8   4   4         20.34          9.94         9.07 o                         
   9   4   4       1880.25       1736.21        86.35 o                         
  10   4   4         63.80         -7.56        33.23 o                         
  11   4   4         62.04         92.56        58.61 o                         
  12   4   4         43.29         42.34        47.70 o                         
   1   5   4       7494.09       7899.00       108.79 o                         
   2   5   4        201.42        200.96         9.62 o                         
   3   5   4       6341.89       6537.68       108.17 o                         
   4   5   4       1182.36       1234.32        31.69 o                         
   5   5   4       1376.04       1393.63        33.59 o                         
   6   5   4        497.12        511.22        29.54 o                         
   7   5   4       3144.81       3189.45        84.98 o                         
   8   5   4        257.39        199.58        27.32 o                         
   9   5   4          9.00          3.75        19.79 o                         
  10   5   4         46.86         43.21        40.39 o                         
  11   5   4        439.29        467.19        57.62 o                         
  12   5   4         28.37         16.81        44.98 o                         
   0   6   4        422.67        418.82        28.52 o                         
   1   6   4        279.66        313.49        15.47 o                         
   2   6   4          0.11         -1.35         7.17 o                         
   3   6   4        469.38        490.35        23.02 o                         
   4   6   4         50.75         33.62        13.79 o                         
   5   6   4        443.71        394.30        21.95 o                         
   6   6   4          9.97         63.44        49.73 o                         
   7   6   4          1.81          7.25        11.41 o                         
   8   6   4          3.11         13.28         9.87 o                         
   9   6   4        265.10        136.61        41.57 o                         
  10   6   4         22.89         14.89        37.73 o                         
  11   6   4          9.18        -36.13        36.13 o                         
  12   6   4          0.70         46.21        54.40 o                         
   1   7   4       1738.50       1778.60        38.63 o                         
   2   7   4         40.23         67.64         9.07 o                         
   3   7   4        803.84        898.97        28.58 o                         
   4   7   4          8.80         12.17        13.50 o                         
   5   7   4        304.21        276.88        21.04 o                         
   6   7   4         92.72         52.53        10.88 o                         
   7   7   4        514.57        579.52        32.45 o                         
   8   7   4         33.79          1.00        18.00 o                         
   9   7   4         15.94         54.15        37.15 o                         
  10   7   4          4.29        -49.81        49.81 o                         
  11   7   4         94.99         73.53        39.00 o                         
   0   8   4       1091.76       1045.64        36.46 o                         
   1   8   4       5941.02       6119.43       104.20 o                         
   2   8   4         95.45         73.01        10.29 o                         
   3   8   4       1845.60       1945.35        48.19 o                         
   4   8   4          0.12         -7.76        10.43 o                         
   5   8   4       4171.81       4153.75       101.36 o                         
   6   8   4        111.50         66.82        14.70 o                         
   7   8   4         24.02        -19.69        19.69 o                         
   8   8   4        280.73        233.57        39.65 o                         
   9   8   4       1342.71       1466.64        91.21 o                         
  10   8   4         19.75         -8.44        43.04 o                         
  11   8   4         49.96         19.09        48.25 o                         
   1   9   4       1571.27       1559.16        41.13 o                         
   2   9   4         77.85         59.36         8.96 o                         
   3   9   4       4949.92       5315.74       117.51 o                         
   4   9   4         56.98         68.03        17.72 o                         
   5   9   4        170.83        215.06        43.63 o                         
   6   9   4         19.19         -6.48        14.20 o                         
   7   9   4       2528.20       2555.28        97.15 o                         
   8   9   4        102.98         87.19        20.96 o                         
   9   9   4          3.54         -9.03        41.45 o                         
  10   9   4         47.70         23.55        46.93 o                         
  11   9   4        379.02        372.44        95.23 o                         
   0  10   4         36.91         24.70        18.03 o                         
   1  10   4       1939.58       1960.27        51.58 o                         
   2  10   4        127.43        133.20        13.72 o                         
   3  10   4        257.87        260.22        16.26 o                         
   4  10   4         30.04         41.28        31.56 o                         
   5  10   4        935.47        911.20        43.44 o                         
   6  10   4        339.26        319.16        22.68 o                         
   7  10   4         14.52         14.37        15.46 o                         
   8  10   4         18.57         -0.24        21.42 o                         
   9  10   4        193.45        174.17        37.25 o                         
  10  10   4         38.64         20.70        54.25 o                         
  11  10   4          0.59         52.85        44.29 o                         
   1  11   4          0.88          2.39        11.06 o                         
   2  11   4          0.19          2.46        17.20 o                         
   3  11   4        357.54        363.53        17.64 o                         
   4  11   4         37.95         35.93        30.39 o                         
   5  11   4          6.70          7.45        16.38 o                         
   6  11   4        105.45         95.27        24.55 o                         
   7  11   4        228.34        245.15        34.05 o                         
   8  11   4          1.38         62.00        24.58 o                         
   9  11   4         10.92         26.88        54.74 o                         
  10  11   4         14.36         25.06        41.38 o                         
   0  12   4        275.20        231.39        32.62 o                         
   1  12   4       1688.51       1743.15        63.16 o                         
   2  12   4         25.23         63.93        39.87 o                         
   3  12   4        571.14        621.82        41.90 o                         
   4  12   4         31.06         22.27        11.64 o                         
   5  12   4       1377.77       1432.58        63.92 o                         
   6  12   4        105.84         82.27        19.24 o                         
   7  12   4          0.11         33.94        21.71 o                         
   8  12   4          4.91         47.63        27.69 o                         
   9  12   4        351.25        433.59        58.38 o                         
  10  12   4         22.48        -40.96       108.06 o                         
   1  13   4       2521.65       2472.40        88.06 o                         
   2  13   4         84.37         74.83        34.15 o                         
   3  13   4       2974.74       3145.26       178.88 o                         
   4  13   4        103.04        121.76        33.66 o                         
   5  13   4        199.23        158.51        54.75 o                         
   6  13   4          8.81         46.64        26.53 o                         
   7  13   4       1058.29       1278.06       109.12 o                         
   8  13   4         42.06         71.91        38.05 o                         
   9  13   4          5.55         33.73        46.75 o                         
   0  14   4         52.71         59.22        29.44 o                         
   1  14   4        549.51        555.76        43.09 o                         
   2  14   4          2.76         14.08        19.54 o                         
   3  14   4        300.66        249.16        31.66 o                         
   4  14   4         27.83         16.17        23.58 o                         
   5  14   4        628.18        615.52        47.81 o                         
   6  14   4         19.20         52.66        31.99 o                         
   7  14   4         34.23        -19.87        33.77 o                         
   8  14   4          1.01         41.00        60.60 o                         
   9  14   4        126.71         13.46        44.58 o                         
   1  15   4          4.29        -10.63        23.91 o                         
   2  15   4         98.46         80.08        27.81 o                         
   3  15   4          3.53          7.22        27.14 o                         
   4  15   4         31.31         54.86        38.20 o                         
   5  15   4          2.06         24.67        27.25 o                         
   6  15   4          0.75         48.02        45.25 o                         
   7  15   4          7.86        -10.48        40.42 o                         
   8  15   4         12.04         25.32        69.20 o                         
   0  16   4          2.84         -8.91        28.11 o                         
   1  16   4        762.82        879.19        56.79 o                         
   2  16   4         12.24         17.88        29.79 o                         
   3  16   4        120.36        124.02        33.99 o                         
   4  16   4          0.85        -22.61        27.41 o                         
   5  16   4        604.46        784.58        57.12 o                         
   6  16   4         15.12         20.79        33.93 o                         
   7  16   4          4.84         37.90        50.90 o                         
   8  16   4          3.26        -54.22        61.35 o                         
   1  17   4        391.04        397.00        42.30 o                         
   2  17   4          2.03         19.82        30.93 o                         
   3  17   4        691.55        705.20        52.71 o                         
   4  17   4         14.41         22.60        25.75 o                         
   5  17   4         66.46          1.79        38.32 o                         
   6  17   4          9.02         22.30        39.49 o                         
   7  17   4        374.04        326.56       141.75 o                         
   0  18   4        152.20        135.15        47.28 o                         
   1  18   4        423.04        468.10        59.41 o                         
   2  18   4          5.47          9.35        34.54 o                         
   3  18   4        136.72         85.36        36.95 o                         
   4  18   4          9.34         29.38        35.01 o                         
   5  18   4        274.55        325.15        47.59 o                         
   6  18   4         23.06        -40.67        93.14 o                         
   1  19   4          2.11        -24.35        36.35 o                         
   2  19   4         24.49        -12.45        41.48 o                         
   3  19   4          1.15         19.47        35.93 o                         
   4  19   4          0.03         19.81        41.77 o                         
   0  20   4          0.39        -37.67        55.35 o                         
   1  20   4         41.04         39.23        41.31 o                         
   2  20   4          4.08         18.42        37.44 o                         
   1   0   5       2190.36       2349.82        66.41 o                         
   2   0   5        289.18        264.19        20.92 o                         
   3   0   5       5818.57       5932.60       221.96 o                         
   4   0   5        353.98        446.85        26.25 o                         
   5   0   5        118.03        139.01        20.13 o                         
   6   0   5        839.16        901.15        57.71 o                         
   7   0   5       2485.70       2677.95       353.86 o                         
   8   0   5          6.53        -31.64        43.68 o                         
   9   0   5         32.35         29.29        46.28 o                         
  10   0   5        182.79        158.59       108.38 o                         
  11   0   5        264.50        424.57       128.79 o                         
   0   1   5        664.26        654.96        27.80 o                         
   1   1   5       2663.57       2722.36        58.25 o                         
   2   1   5         12.42         13.54        11.32 o                         
   3   1   5       1116.35       1103.93        33.97 o                         
   4   1   5        327.95        341.02        17.18 o                         
   5   1   5       2026.63       1979.32        57.56 o                         
   6   1   5         35.42         57.52        34.52 o                         
   7   1   5          1.20         23.70        35.00 o                         
   8   1   5        147.49        157.97        64.48 o                         
   9   1   5        553.64        562.08        69.64 o                         
  10   1   5          0.39        -15.34        36.94 o                         
  11   1   5         72.57         33.38        39.65 o                         
   1   2   5        231.79        233.14        12.81 o                         
   2   2   5          0.90         -9.53         9.53 o                         
   3   2   5         25.18         46.09        12.08 o                         
   4   2   5         21.05         13.92         9.20 o                         
   5   2   5          6.75          6.89        11.13 o                         
   6   2   5          1.01         14.46        33.37 o                         
   7   2   5          5.75        -16.11        22.43 o                         
   8   2   5          4.13        -33.45        33.45 o                         
   9   2   5          3.99         46.26        32.55 o                         
  10   2   5          8.20         -2.95        33.63 o                         
  11   2   5          1.93        -54.25        68.21 o                         
   0   3   5        177.41        219.61        14.87 o                         
   1   3   5       2596.32       2583.38        46.60 o                         
   2   3   5        344.13        287.70        15.63 o                         
   3   3   5        979.39       1028.10        34.46 o                         
   4   3   5        503.80        451.99        21.66 o                         
   5   3   5        761.00        767.06        35.17 o                         
   6   3   5         65.22         96.95        26.66 o                         
   7   3   5          0.01         23.18        26.16 o                         
   8   3   5        183.39        215.14        62.72 o                         
   9   3   5        163.61        239.46        44.92 o                         
  10   3   5         14.99         10.44        37.39 o                         
  11   3   5         19.07         32.95        56.61 o                         
   1   4   5       2975.91       2968.89        60.91 o                         
   2   4   5        605.82        711.39        22.90 o                         
   3   4   5       3692.88       3781.10       100.27 o                         
   4   4   5          9.72         22.79        24.55 o                         
   5   4   5        152.04        102.00        33.15 o                         
   6   4   5        241.53        233.56        39.00 o                         
   7   4   5       1746.20       1695.80       101.82 o                         
   8   4   5          0.35         42.61        37.71 o                         
   9   4   5         91.36         43.73        39.66 o                         
  10   4   5        135.33         68.23        49.11 o                         
  11   4   5        343.22        311.31        95.83 o                         
   0   5   5         35.16         55.25        12.46 o                         
   1   5   5       2305.83       2407.05        51.45 o                         
   2   5   5         51.39         51.80         6.57 o                         
   3   5   5         80.65         85.69         9.55 o                         
   4   5   5        116.63         90.62        16.61 o                         
   5   5   5       3336.90       3412.76       145.49 o                         
   6   5   5          7.27         -8.72        26.30 o                         
   7   5   5          2.08        -26.90        27.73 o                         
   8   5   5        152.88         56.35        56.41 o                         
   9   5   5        662.41        763.63        71.64 o                         
  10   5   5          3.60         46.87        39.21 o                         
  11   5   5         18.82         85.20        81.84 o                         
   1   6   5         95.71         90.51        10.08 o                         
   2   6   5         91.36         81.60         8.64 o                         
   3   6   5        430.85        380.10        24.41 o                         
   4   6   5         12.15         13.15        10.02 o                         
   5   6   5         46.39         84.83        32.96 o                         
   6   6   5          4.01         16.51        17.05 o                         
   7   6   5        247.58        208.16        43.03 o                         
   8   6   5         30.28         71.43        35.85 o                         
   9   6   5          4.37          4.19        52.70 o                         
  10   6   5          2.26         55.57        48.10 o                         
  11   6   5         24.15          6.77        74.65 o                         
   0   7   5        172.95        180.69        16.72 o                         
   1   7   5         73.74         87.85         8.94 o                         
   2   7   5        190.92        168.40        11.68 o                         
   3   7   5         36.41         38.60        14.56 o                         
   4   7   5         37.88         56.25        13.22 o                         
   5   7   5        751.62        719.46        35.13 o                         
   6   7   5         59.87         51.13        17.38 o                         
   7   7   5          8.76         -5.69        32.06 o                         
   8   7   5         34.85          3.21        38.79 o                         
   9   7   5        171.47        205.75        52.31 o                         
  10   7   5          1.57         -4.04        60.66 o                         
   1   8   5       1395.92       1419.97        37.56 o                         
   2   8   5        411.53        393.51        18.68 o                         
   3   8   5       2830.73       2990.90        96.95 o                         
   4   8   5          0.07          9.98        21.91 o                         
   5   8   5        113.64        135.79        19.69 o                         
   6   8   5        266.82        285.07        34.06 o                         
   7   8   5       1106.95       1079.11        82.25 o                         
   8   8   5         24.91         75.19        38.78 o                         
   9   8   5         11.82        -29.53        65.37 o                         
  10   8   5         85.96        247.91       105.29 o                         
   0   9   5        628.15        653.40        28.47 o                         
   1   9   5       2199.38       2026.10        68.58 o                         
   2   9   5          2.66         -2.89         8.76 o                         
   3   9   5       1134.77       1095.05        67.40 o                         
   4   9   5        303.17        335.80        26.85 o                         
   5   9   5       1314.10       1287.64        82.97 o                         
   6   9   5         10.17         -5.33        23.57 o                         
   7   9   5          3.07        -33.66        33.66 o                         
   8   9   5        127.76        270.66        66.76 o                         
   9   9   5        461.79        490.27        94.42 o                         
  10   9   5          2.23        -64.52       105.26 o                         
   1  10   5        357.00        327.72        17.48 o                         
   2  10   5         18.90         19.14        18.57 o                         
   3  10   5        561.64        515.53        42.27 o                         
   4  10   5        149.12        134.35        29.76 o                         
   5  10   5         12.58         24.39        23.83 o                         
   6  10   5         15.33         17.36        21.46 o                         
   7  10   5        246.27        108.78        41.95 o                         
   8  10   5          0.15         -2.16        39.33 o                         
   9  10   5         11.74         17.14        89.43 o                         
   0  11   5         44.01         83.80        31.85 o                         
   1  11   5        157.80        149.33        17.50 o                         
   2  11   5          0.18         13.18        14.69 o                         
   3  11   5         32.10         35.85        16.91 o                         
   4  11   5         46.14         51.06        23.57 o                         
   5  11   5         35.73         36.15        25.65 o                         
   6  11   5          4.78          0.44        37.37 o                         
   7  11   5          9.76        -16.07        48.13 o                         
   8  11   5         14.32         20.03        50.64 o                         
   9  11   5          9.69         -9.68        69.38 o                         
   1  12   5        356.39        321.56        30.79 o                         
   2  12   5        342.59        375.83        35.74 o                         
   3  12   5        725.59        822.28        44.12 o                         
   4  12   5          0.82          1.28        25.98 o                         
   5  12   5         18.44         51.55        32.87 o                         
   6  12   5        138.81         88.14        28.39 o                         
   7  12   5        382.50        409.80        68.32 o                         
   8  12   5          7.01         57.24        73.78 o                         
   0  13   5         17.60         17.10        27.52 o                         
   1  13   5       1111.17       1110.50        55.52 o                         
   2  13   5         53.66         70.49        26.89 o                         
   3  13   5        193.25        239.12        27.97 o                         
   4  13   5         80.31         56.71        29.26 o                         
   5  13   5        905.77        920.15        98.99 o                         
   6  13   5         22.74         17.55        29.21 o                         
   7  13   5          0.28         28.13        37.46 o                         
   8  13   5         54.15        253.26        93.17 o                         
   1  14   5        307.85        321.71        43.75 o                         
   2  14   5         19.33         -2.58        28.38 o                         
   3  14   5        297.68        218.56        34.08 o                         
   4  14   5          0.07         59.42        55.42 o                         
   5  14   5         42.39        -26.55        54.60 o                         
   6  14   5         15.96        -13.97        55.48 o                         
   7  14   5        153.47        157.75        82.23 o                         
   0  15   5        118.08        158.14        47.61 o                         
   1  15   5          5.78        -16.38        27.90 o                         
   2  15   5          0.02        -22.97        22.97 o                         
   3  15   5          0.08        -37.24        37.24 o                         
   4  15   5         44.74         67.55        42.38 o                         
   5  15   5          3.76         -7.14        32.77 o                         
   6  15   5          4.87         72.07        68.72 o                         
   1  16   5        180.49        170.91        32.38 o                         
   2  16   5         12.80         11.90        25.64 o                         
   3  16   5        201.48        266.33        59.65 o                         
   4  16   5          1.98         90.27        44.87 o                         
   5  16   5          0.46         35.73        51.07 o                         
   0  17   5         87.43         99.73        45.86 o                         
   1  17   5        259.36        200.21        37.68 o                         
   2  17   5          3.05         97.79        41.22 o                         
   3  17   5         68.10         63.97        38.72 o                         
   4  17   5         52.96        -14.93        57.66 o                         
   1  18   5         90.16         67.53        42.30 o                         
   2  18   5          2.32        -24.95        38.79 o                         
   0   0   6        877.25        746.86        85.04 o                         
   1   0   6       1632.11       1560.38       273.95 o                         
   2   0   6         17.27         78.66        69.23 o                         
   3   0   6        862.55        769.88        74.01 o                         
   4   0   6        453.01        412.82        33.59 o                         
   5   0   6        635.34        524.84       101.61 o                         
   6   0   6        116.58         41.51        42.15 o                         
   7   0   6         36.34         37.39        41.11 o                         
   8   0   6        220.29        373.98        70.95 o                         
   9   0   6        168.47        129.40        55.51 o                         
   1   1   6        332.21        252.03        32.51 o                         
   2   1   6        599.47        669.22        32.57 o                         
   3   1   6        616.77        547.01        27.85 o                         
   4   1   6         19.34         11.95        13.95 o                         
   5   1   6         23.29          4.54        24.29 o                         
   6   1   6        201.00        221.61        32.45 o                         
   7   1   6        402.60        329.86        67.57 o                         
   8   1   6          6.57        -10.98        40.28 o                         
   9   1   6         38.05         89.57        41.37 o                         
   0   2   6          0.20        -11.07        66.32 o                         
   1   2   6          3.85         -9.22        15.56 o                         
   2   2   6         24.93         20.54        17.22 o                         
   3   2   6        175.45        152.29        17.00 o                         
   4   2   6         85.50         69.88        17.70 o                         
   5   2   6        125.43        146.22        26.15 o                         
   6   2   6         23.42         24.57        36.10 o                         
   7   2   6          6.36         35.86        36.37 o                         
   8   2   6         21.43          7.74        35.87 o                         
   9   2   6          0.43         34.55        42.67 o                         
   1   3   6        138.00        120.74        27.27 o                         
   2   3   6        348.38        342.71        27.35 o                         
   3   3   6        343.30        329.33        22.84 o                         
   4   3   6         29.27         18.52        18.96 o                         
   5   3   6          0.39         20.86        22.59 o                         
   6   3   6        123.18         81.17        56.36 o                         
   7   3   6        178.87        202.93        77.69 o                         
   8   3   6         14.46         20.90        44.10 o                         
   9   3   6         45.10         67.06        67.04 o                         
   0   4   6       1231.43       1367.30        86.44 o                         
   1   4   6        710.52        643.33        51.75 o                         
   2   4   6          8.04         23.19        21.68 o                         
   3   4   6         43.42         50.21        16.84 o                         
   4   4   6        866.41       1006.35        59.13 o                         
   5   4   6       1079.89       1047.78        67.65 o                         
   6   4   6          2.36         47.42        23.61 o                         
   7   4   6          4.80         41.05        45.03 o                         
   8   4   6        236.70        189.07        43.21 o                         
   9   4   6        273.13        276.10        77.22 o                         
   1   5   6        616.28        557.85        28.73 o                         
   2   5   6        433.44        415.74        34.00 o                         
   3   5   6       1115.87       1002.65        52.47 o                         
   4   5   6          9.96         17.65        24.69 o                         
   5   5   6          0.29         11.23        24.72 o                         
   6   5   6        425.14        465.61        40.32 o                         
   7   5   6        280.17        169.72        50.51 o                         
   8   5   6         16.43        -46.19        48.90 o                         
   9   5   6         16.06        -51.47        71.90 o                         
   0   6   6         29.26         14.01        21.85 o                         
   1   6   6         98.47        100.73        15.48 o                         
   2   6   6          0.08         22.24        14.83 o                         
   3   6   6         22.52         59.57        23.07 o                         
   4   6   6          7.22         14.97        25.44 o                         
   5   6   6         94.41         22.70        26.65 o                         
   6   6   6          0.17         22.04        58.70 o                         
   7   6   6          0.02          2.35        48.81 o                         
   8   6   6          7.64          2.67        38.00 o                         
   9   6   6         58.70        -27.38        75.08 o                         
   1   7   6         83.66         58.22        16.50 o                         
   2   7   6        234.80        224.06        21.88 o                         
   3   7   6         97.86         29.42        29.27 o                         
   4   7   6          2.02         -7.91        28.13 o                         
   5   7   6          0.66          5.10        40.76 o                         
   6   7   6        108.04        176.09        44.47 o                         
   7   7   6         47.00         15.14        56.64 o                         
   8   7   6         16.78          1.39        52.12 o                         
   0   8   6        337.56        403.76        40.49 o                         
   1   8   6        563.88        586.56        47.79 o                         
   2   8   6          8.13          0.63        16.55 o                         
   3   8   6          3.79         21.96        25.77 o                         
   4   8   6        393.70        416.61        65.62 o                         
   5   8   6        583.80        603.86        78.09 o                         
   6   8   6          5.41          4.28        46.65 o                         
   7   8   6         48.96         96.44        96.09 o                         
   8   8   6        150.10         53.89        59.72 o                         
   1   9   6        212.61        173.32        22.26 o                         
   2   9   6        386.37        442.24        30.45 o                         
   3   9   6        642.69        719.69        72.99 o                         
   4   9   6         17.83         30.18        38.49 o                         
   5   9   6         15.74         19.53        42.20 o                         
   6   9   6        199.13        216.51        47.89 o                         
   7   9   6        354.06        249.23        67.20 o                         
   8   9   6          6.85        -23.84        61.35 o                         
   0  10   6         16.86         23.70        25.66 o                         
   1  10   6        240.47        167.35        25.87 o                         
   2  10   6          0.11        -11.90        21.05 o                         
   3  10   6        145.98         59.38        30.97 o                         
   4  10   6         16.73        -30.38        30.38 o                         
   5  10   6         89.14         73.22        47.18 o                         
   6  10   6          0.21          4.46        56.12 o                         
   7  10   6          0.85        -17.35        65.05 o                         
   1  11   6          1.84          1.03        18.28 o                         
   2  11   6          8.21        -15.34        21.62 o                         
   3  11   6         39.90          0.87        27.60 o                         
   4  11   6          2.50        -30.98        30.98 o                         
   5  11   6         10.42         10.23        40.50 o                         
   6  11   6         25.08         38.58        65.55 o                         
   7  11   6          1.20         64.94       112.99 o                         
   0  12   6        318.99        393.66        67.50 o                         
   1  12   6        214.35        191.98        37.29 o                         
   2  12   6         17.69        -38.77        38.77 o                         
   3  12   6        119.15         60.13        50.21 o                         
   4  12   6        150.19        155.56        38.16 o                         
   5  12   6        116.15        -29.27        46.73 o                         
   6  12   6         33.57        -20.37        59.89 o                         
   1  13   6        194.55        233.28        42.02 o                         
   2  13   6        202.47        182.98        42.97 o                         
   3  13   6        224.69        -30.46        63.58 o                         
   4  13   6          0.04         76.09        72.49 o                         
   5  13   6          0.22        101.43        57.77 o                         
   0  14   6        120.59         36.49        65.95 o                         
   1  14   6         81.46        151.27        70.91 o                         
   2  14   6          0.04          4.90        57.88 o                         
   3  14   6         16.29         27.62        72.67 o                         
   4  14   6         77.24         37.93        82.81 o                         
   1  15   6          0.04         -6.95        79.62 o                         
   2  15   6         46.56         -3.36        69.33 o                         
   1   0   7         44.86         11.92        36.03 o                         
   2   0   7        594.09        584.44        78.53 o                         
   3   0   7        312.57        210.73        88.27 o                         
   4   0   7         29.67         27.20        67.94 o                         
   5   0   7        105.97        186.92       101.94 o                         
   6   0   7        442.00        396.67        80.74 o                         
   7   0   7         60.27         63.58        70.71 o                         
   0   1   7        279.97        323.96        97.41 o                         
   1   1   7         87.72         75.56        29.48 o                         
   2   1   7          8.70         -8.10        34.75 o                         
   3   1   7         13.12        -32.82        35.10 o                         
   4   1   7        181.17        164.95        42.77 o                         
   5   1   7         64.83         12.14        36.75 o                         
   6   1   7         29.07         28.16        40.11 o                         
   7   1   7          8.06         68.30        48.29 o                         
   1   2   7         20.21         18.59        34.31 o                         
   2   2   7          3.45          5.95        30.26 o                         
   3   2   7         12.11         -0.02        36.01 o                         
   4   2   7          0.38        -11.34        33.05 o                         
   5   2   7          4.81         -9.46        35.94 o                         
   6   2   7          0.95        -44.54        44.54 o                         
   0   3   7        103.51        100.16        30.19 o                         
   1   3   7        132.51        110.60        41.50 o                         
   2   3   7          6.38          6.03        31.91 o                         
   3   3   7          0.20         10.25        31.06 o                         
   4   3   7        119.42        112.05        44.66 o                         
   5   3   7         28.42         66.28        44.84 o                         
   6   3   7         45.53        -25.35        38.28 o                         
   1   4   7         89.33        107.02        84.40 o                         
   2   4   7        455.89        434.11        47.11 o                         
   3   4   7        121.64         52.66        32.08 o                         
   4   4   7         20.75         37.62        41.16 o                         
   5   4   7          3.35         -1.41        37.42 o                         
   6   4   7        125.85         79.64        54.65 o                         
   0   5   7        529.15        561.14        78.79 o                         
   1   5   7         92.27         91.55        41.81 o                         
   2   5   7          0.24        -27.76        30.20 o                         
   3   5   7          2.43        -23.00        38.83 o                         
   4   5   7        339.79        237.63        79.39 o                         
   5   5   7        199.99        148.35        53.56 o                         
   6   5   7          1.59        105.66        46.29 o                         
   1   6   7          0.72          7.86        32.11 o                         
   2   6   7         27.52         55.90        36.79 o                         
   3   6   7         12.41          3.26        42.26 o                         
   4   6   7          2.36        -23.72        37.71 o                         
   5   6   7          7.36         13.55        48.26 o                         
   0   7   7        167.48         17.08        82.24 o                         
   1   7   7          0.03         23.63        55.98 o                         
   2   7   7          3.70         58.97        37.79 o                         
   3   7   7          0.79        -15.59        56.98 o                         
   4   7   7         84.72         78.32        37.30 o                         
   5   7   7         22.19          2.50        40.21 o                         
   1   8   7         16.05         -7.36        49.42 o                         
   2   8   7        277.46        236.46        48.90 o                         
   3   8   7        109.39          8.40        39.05 o                         
   4   8   7         17.44        -38.90        45.26 o                         
   0   9   7        276.50        302.68       103.13 o                         
   1   9   7         55.87         66.08        61.03 o                         
   2   9   7          2.18          9.94        56.64 o                         
   3   9   7          4.85        -17.93        38.35 o                         
   4   9   7        137.13        137.77        60.58 o                         
   1  10   7         26.91         16.49        45.37 o                         
   2  10   7         40.69         28.66        50.11 o                         
   3  10   7         52.73        -52.25        94.13 o                         
   0  11   7         40.01         89.58        65.37 o                         
                                                                                
