# Supplementary material for: Polymorphism and phase transformation in the dimethyl sulfoxide solvate of 2,3,5,6-tetra­fluoro-1,4-di­iodo­benzene
Source: Acta Crystallogr C Struct Chem. 2020 Apr 30;76(Pt 5):524–9. doi: 10.1107/S2053229620005690 (PMC7199196; doi:10.1107/S2053229620005690)
Supplement: Supplementary file 6 [file c-76-00524-sup6.txt]

#==============================================================================
data_Form_I_A
# symmetry dropped to P212121 to include whole molecules
# unit-cell parameters constrained to those published at 297 K
#==============================================================================
_audit_creation_method            'Materials Studio'
_symmetry_space_group_name_H-M    'P212121'
_symmetry_Int_Tables_number       19
_symmetry_cell_setting            orthorhombic

loop_
_symmetry_equiv_pos_as_xyz
  x,y,z
  -x+1/2,-y,z+1/2
  -x,y+1/2,-z
  x+1/2,-y+1/2,-z+1/2

_cell_length_a                    11.8190
_cell_length_b                    18.4180
_cell_length_c                    6.0750
_cell_angle_alpha                 90.0000
_cell_angle_beta                  90.0000
_cell_angle_gamma                 90.0000
_cell_volume                      1322.4

loop_
_atom_site_label
_atom_site_type_symbol
_atom_site_fract_x
_atom_site_fract_y
_atom_site_fract_z
_atom_site_U_iso_or_equiv
_atom_site_adp_type
_atom_site_occupancy
I1  I   0.35747   0.36630   0.18760   0.00  Uiso   1.00
F2  F   0.58931   0.45489   0.10777   0.00  Uiso   1.00
F3  F   0.70180   0.55324   0.34876   0.00  Uiso   1.00
I4  I   0.64253   0.63370   0.81240   0.00  Uiso   1.00
F5  F   0.41069   0.54511   0.89223   0.00  Uiso   1.00
F6  F   0.29820   0.44676   0.65124   0.00  Uiso   1.00
C1  C   0.44051   0.44790   0.37270   0.00  Uiso   1.00
C2  C   0.54332   0.47661   0.30138   0.00  Uiso   1.00
C3  C   0.60200   0.52751   0.42678   0.00  Uiso   1.00
C4  C   0.55949   0.55210   0.62730   0.00  Uiso   1.00
C5  C   0.45668   0.52339   0.69862   0.00  Uiso   1.00
C6  C   0.39800   0.47249   0.57322   0.00  Uiso   1.00
S1  S   0.18592   0.25000   0.75148   0.00  Uiso   1.00
O1  O   0.27425   0.25000   0.93515   0.00  Uiso   1.00
C7  C   0.09102   0.32356   0.81414   0.00  Uiso   1.00
C8  C   0.09102   0.17644   0.81414   0.00  Uiso   1.00
H7A H   0.05649   0.31590   0.98046   0.00  Uiso   1.00
H7B H   0.02304   0.32452   0.69060   0.00  Uiso   1.00
H7C H   0.14047   0.37384   0.80337   0.00  Uiso   1.00
H8A H   0.05649   0.18410   0.98046   0.00  Uiso   1.00
H8B H   0.02304   0.17548   0.69060   0.00  Uiso   1.00
H8C H   0.14047   0.12616   0.80337   0.00  Uiso   1.00

#==============================================================================
data_Form_I_B
# symmetry dropped to P212121 to include whole molecules
# unit-cell parameters constrained to those published at 297 K
#==============================================================================
_audit_creation_method            'Materials Studio'
_symmetry_space_group_name_H-M    'P212121'
_symmetry_Int_Tables_number       19
_symmetry_cell_setting            orthorhombic

loop_
_symmetry_equiv_pos_as_xyz
  x,y,z
  -x+1/2,-y,z+1/2
  -x,y+1/2,-z
  x+1/2,-y+1/2,-z+1/2

_cell_length_a                    11.8190
_cell_length_b                    18.4180
_cell_length_c                    6.0750
_cell_angle_alpha                 90.0000
_cell_angle_beta                  90.0000
_cell_angle_gamma                 90.0000

loop_
_atom_site_label
_atom_site_type_symbol
_atom_site_fract_x
_atom_site_fract_y
_atom_site_fract_z
_atom_site_U_iso_or_equiv
_atom_site_adp_type
_atom_site_occupancy
I1   I   0.35899   0.36098   0.20787   0.00  Uiso   1.00
F2   F   0.58554   0.45273   0.10662   0.00  Uiso   1.00
F3   F   0.69489   0.55714   0.32905   0.00  Uiso   1.00
I4   I   0.64101   0.63902   0.79213   0.00  Uiso   1.00
F5   F   0.41446   0.54727   0.89338   0.00  Uiso   1.00
F6   F   0.30511   0.44286   0.67095   0.00  Uiso   1.00
C1   C   0.44213   0.44489   0.38251   0.00  Uiso   1.00
C2   C   0.54169   0.47535   0.30134   0.00  Uiso   1.00
C3   C   0.40129   0.47062   0.58300   0.00  Uiso   1.00
C4   C   0.55787   0.55511   0.61749   0.00  Uiso   1.00
C5   C   0.45831   0.52465   0.69866   0.00  Uiso   1.00
C6   C   0.59871   0.52938   0.41700   0.00  Uiso   1.00
S1   S   0.13639   0.25000   0.93432   0.00  Uiso   1.00
O1   O   0.26576   0.25000   0.95319   0.00  Uiso   1.00
C7   C   0.10265   0.32364   0.75188   0.00  Uiso   1.00
C8   C   0.10265   0.17636   0.75188   0.00  Uiso   1.00
H7A  H   0.15458   0.31937   0.60248   0.00  Uiso   1.00
H7B  H   0.12166   0.37435   0.83916   0.00  Uiso   1.00
H7C  H   0.01199   0.32071   0.71262   0.00  Uiso   1.00
H8A  H   0.15458   0.18063   0.60248   0.00  Uiso   1.00
H8B  H   0.12166   0.12565   0.83916   0.00  Uiso   1.00
H8C  H   0.01199   0.17929   0.71262   0.00  Uiso   1.00
#END

#==============================================================================
data_Form_I_120K
# unit-cell parameters constrained to those determined at 120 K
#==============================================================================
_audit_creation_method            'Materials Studio'
_symmetry_space_group_name_H-M    'P212121'
_symmetry_Int_Tables_number       19
_symmetry_cell_setting            orthorhombic

loop_
_symmetry_equiv_pos_as_xyz
  x,y,z
  -x+1/2,-y,z+1/2
  -x,y+1/2,-z
  x+1/2,-y+1/2,-z+1/2

_cell_length_a                    10.6731
_cell_length_b                    18.0023
_cell_length_c                    6.5470
_cell_angle_alpha                 90.0000
_cell_angle_beta                  90.0000
_cell_angle_gamma                 90.0000

loop_
_atom_site_label
_atom_site_type_symbol
_atom_site_fract_x
_atom_site_fract_y
_atom_site_fract_z
_atom_site_U_iso_or_equiv
_atom_site_adp_type
_atom_site_occupancy
I1   I   0.16639   0.65463  -0.31414   0.00  Uiso   1.00
F2   F  -0.07692   0.55010  -0.36218   0.00  Uiso   1.00
F3   F  -0.18211   0.44749  -0.11966   0.00  Uiso   1.00
I4   I  -0.11661   0.38879   0.33656   0.00  Uiso   1.00
F5   F   0.12811   0.49470   0.38764   0.00  Uiso   1.00
F6   F   0.23208   0.59825   0.14723   0.00  Uiso   1.00
C1   C   0.08274   0.57539  -0.11731   0.00  Uiso   1.00
C2   C  -0.02395   0.53662  -0.17776   0.00  Uiso   1.00
C3   C  -0.07942   0.48416  -0.05021   0.00  Uiso   1.00
C4   C  -0.03118   0.46881   0.14305   0.00  Uiso   1.00
C5   C   0.07506   0.50799   0.20328   0.00  Uiso   1.00
C6   C   0.13029   0.56080   0.07664   0.00  Uiso   1.00
S1   S   0.36435   0.79846   0.33471   0.00  Uiso   1.00
O1   O   0.24211   0.77777   0.44295   0.00  Uiso   1.00
C7   C   0.46977   0.72196   0.37430   0.00  Uiso   1.00
C8   C   0.33690   0.78363   0.06804   0.00  Uiso   1.00
H7A  H   0.49755   0.72208   0.53572   0.00  Uiso   1.00
H7B  H   0.55263   0.73030   0.27688   0.00  Uiso   1.00
H7C  H   0.42142   0.67004   0.33427   0.00  Uiso   1.00
H8A  H   0.30150   0.72705   0.04475   0.00  Uiso   1.00
H8B  H   0.42604   0.79205  -0.01269   0.00  Uiso   1.00
H8C  H   0.26892   0.82535   0.01706   0.00  Uiso   1.00
#END

#==============================================================================
data_Form_II_A
# symmetry dropped to P212121 to include whole molecules
# unit-cell parameters constrained to those determined at 180 K
#==============================================================================
_audit_creation_method            'Materials Studio'
_symmetry_space_group_name_H-M    'P212121'
_symmetry_Int_Tables_number       19
_symmetry_cell_setting            orthorhombic

loop_
_symmetry_equiv_pos_as_xyz
  x,y,z
  -x+1/2,-y,z+1/2
  -x,y+1/2,-z
  x+1/2,-y+1/2,-z+1/2

_cell_length_a                    12.8308
_cell_length_b                    21.3307
_cell_length_c                    4.6463
_cell_angle_alpha                 90.0000
_cell_angle_beta                  90.0000
_cell_angle_gamma                 90.0000

loop_
_atom_site_label
_atom_site_type_symbol
_atom_site_fract_x
_atom_site_fract_y
_atom_site_fract_z
_atom_site_U_iso_or_equiv
_atom_site_adp_type
_atom_site_occupancy
I1   I   0.38208   0.64117   0.23440   0.00  Uiso   1.00
F2   F   0.60481   0.57504   0.37919   0.00  Uiso   1.00
F3   F   0.69346   0.46831   0.20110   0.00  Uiso   1.00
I4   I   0.61792   0.35883  -0.23440   0.00  Uiso   1.00
F5   F   0.39519   0.42496  -0.37919   0.00  Uiso   1.00
F6   F   0.30654   0.53169  -0.20110   0.00  Uiso   1.00
C1   C   0.45301   0.55658   0.09515   0.00  Uiso   1.00
C2   C   0.55133   0.53843   0.19107   0.00  Uiso   1.00
C3   C   0.59767   0.48296   0.09827   0.00  Uiso   1.00
C4   C   0.54699   0.44342  -0.09515   0.00  Uiso   1.00
C5   C   0.44867   0.46157  -0.19107   0.00  Uiso   1.00
C6   C   0.40233   0.51704  -0.09827   0.00  Uiso   1.00
S1   S   0.23511   0.75000   0.70383   0.00  Uiso   1.00
O1   O   0.27194   0.75000   0.38869   0.00  Uiso   1.00
C7   C   0.14336   0.81327   0.72732   0.00  Uiso   1.00
C8   C   0.14336   0.68673   0.72732   0.00  Uiso   1.00
H7A  H   0.10538   0.81138   0.93870   0.00  Uiso   1.00
H7B  H   0.18727   0.85714   0.70784   0.00  Uiso   1.00
H7C  H   0.08575   0.80872   0.55351   0.00  Uiso   1.00
H8A  H   0.10538   0.68862   0.93870   0.00  Uiso   1.00
H8B  H   0.18727   0.64286   0.70784   0.00  Uiso   1.00
H8C  H   0.08575   0.69128   0.55351   0.00  Uiso   1.00
#END

#==============================================================================
data_Form_II_B
# symmetry dropped to P212121 to include whole molecules
# unit-cell parameters constrained to those determined at 180 K
#==============================================================================
_audit_creation_method            'Materials Studio'
_symmetry_space_group_name_H-M    'P212121'
_symmetry_Int_Tables_number       19
_symmetry_cell_setting            orthorhombic

loop_
_symmetry_equiv_pos_as_xyz
  x,y,z
  -x+1/2,-y,z+1/2
  -x,y+1/2,-z
  x+1/2,-y+1/2,-z+1/2

_cell_length_a                    12.8308
_cell_length_b                    21.3307
_cell_length_c                    4.6463
_cell_angle_alpha                 90.0000
_cell_angle_beta                  90.0000
_cell_angle_gamma                 90.0000

loop_
_atom_site_label
_atom_site_type_symbol
_atom_site_fract_x
_atom_site_fract_y
_atom_site_fract_z
_atom_site_U_iso_or_equiv
_atom_site_adp_type
_atom_site_occupancy
I1   I   0.38600   0.64194   0.23732   0.00  Uiso   1.00
F2   F   0.60803   0.57517   0.37223   0.00  Uiso   1.00
F3   F   0.69332   0.46691   0.19797   0.00  Uiso   1.00
I4   I   0.61400   0.35806  -0.23732   0.00  Uiso   1.00
F5   F   0.39197   0.42483  -0.37223   0.00  Uiso   1.00
F6   F   0.30668   0.53309  -0.19797   0.00  Uiso   1.00
C1   C   0.45491   0.55730   0.09284   0.00  Uiso   1.00
C2   C   0.55304   0.53843   0.18760   0.00  Uiso   1.00
C3   C   0.59758   0.48220   0.09740   0.00  Uiso   1.00
C4   C   0.54509   0.44270  -0.09284   0.00  Uiso   1.00
C5   C   0.44696   0.46157  -0.18760   0.00  Uiso   1.00
C6   C   0.40242   0.51780  -0.09740   0.00  Uiso   1.00
S1   S   0.16169   0.75000   0.47625   0.00  Uiso   1.00
O1   O   0.27880   0.75000   0.41208   0.00  Uiso   1.00
C7   C   0.14053   0.81334   0.72355   0.00  Uiso   1.00
C8   C   0.14053   0.68666   0.72355   0.00  Uiso   1.00
H7A  H   0.05834   0.81283   0.79019   0.00  Uiso   1.00
H7B  H   0.19296   0.80765   0.90836   0.00  Uiso   1.00
H7C  H   0.15808   0.85707   0.60937   0.00  Uiso   1.00
H8A  H   0.05834   0.68717   0.79019   0.00  Uiso   1.00
H8B  H   0.19296   0.69235   0.90836   0.00  Uiso   1.00
H8C  H   0.15808   0.64293   0.60937   0.00  Uiso   1.00
#END
